# Supplementary material for: Multi-Omics Reveals Gut Microbiota Shifts and Hepatic Metabolic–Immune Alterations in “Short-Leg” Malformed Frog (Pelophylax nigromaculatus)
Source: Animals (Basel). 2026 Jul 4;16(13):2069. doi: 10.3390/ani16132069 (PMC13359810; doi:10.3390/ani16132069)
Supplement: Supplementary file 1 [file animals-16-02069-s001.zip › Table S1.xlsx]

## Sheet: Sheet1
Table S1 Primers sequences used for validating transcriptome results
Target gene	Primer sequences (from 5’ to 3’)	Product length (bp)
AP	F: GGCTTGGCGTAGGTCTCACATATC	120
	R: TGGTAGTAGAGGTGGTGGAGGATG
AP-A	F: GCGGTTGTTGTGGTAGGATTAGC	150
	R: GGTGGTAGAAGAGGTAGGAGAGGT
AGTR1	F: TCAACCATCCAACTCCTCATCTGT	97
	R: ATCATATCCGATGGCAGAGCAGTT
ACE2	F: ATGCTGGAGGAGTGGAGATGGAA	98
	R: ACACCAACAAGGTCTCGCTTCATT
maeB	F: TGTCACGCTACCAGATGGAAGAAC	94
	R: GCCACATGCAACAACACCAAGG
FABP6	F: GGTCCAATGGGATGGCAGCAAA	105
	R: ACTCCACCAGCTTCTGATGTCTCT
SORBS1	F: ACGGAGATGCCATTGCCAAGTT	107
	R: CCAGTTCTCATCCACTCTGCGAAT
CD36	F: GTGGCTGAACGAAACGGCTCTTAT	81
	R: GCACCTTCATTGGCACAGTCACA
CYP27A1	F: TGTTGGAGAACGAGGTGGTGATTG	150
	R: GGCGTCCTTCAATGTCTTCCACTT
APOA1	F: CCCTTTATTCAGGAATACGCCGAA	86
	R: TTGGCCTTCTTAGCACTAGGTAGA
UBC	F: GGGTATTCCTCCAGACCAACAAAG	131
	R: GCATCCCTCCTCTCAACCGTAAA
SLC27A2	F: ATGTCTGGACTTGGTTGGCACTG	84
	R: GCAGAAAGGTCTCAGCCCGTAAA
18S rRNA	F: CGTTGATTAAGTCCCTGCCCTT	81
	R: GCCGATCCGAGGACCTCACTA
