# Supplementary material for: Multi-Omics Reveals Gut Microbiota Shifts and Hepatic Metabolic–Immune Alterations in “Short-Leg” Malformed Frog (Pelophylax nigromaculatus)
Source: Animals (Basel). 2026 Jul 4;16(13):2069. doi: 10.3390/ani16132069 (PMC13359810; doi:10.3390/ani16132069)
Supplement: Supplementary file 1 [file animals-16-02069-s001.zip › Table S2.xlsx]

## Sheet: Sheet1
Table S2 Comparison of key physiological ratios between control (CON) and malformed (MAL) P. nigromaculatus
Group	Hepatosomatic Index	Lipid-to-Body Weight Ratio	Intestinal Ratio
CON	0.071 ± 0.048*	0.017 ± 0.008**	1.716 ± 0.371*
MAL	0.126 ± 0.103	0.033 ± 0.015	1.433 ± 0.292
*p < 0.05, **p < 0.01.
