# Supplementary material for: Multi-Omics Reveals Gut Microbiota Shifts and Hepatic Metabolic–Immune Alterations in “Short-Leg” Malformed Frog (Pelophylax nigromaculatus)
Source: Animals (Basel). 2026 Jul 4;16(13):2069. doi: 10.3390/ani16132069 (PMC13359810; doi:10.3390/ani16132069)
Supplement: Supplementary file 1 [file animals-16-02069-s001.zip › Table S3.xlsx]

## Sheet: Sheet1
Gene_id	NR description	FC(MAL/CON)	Log2FC(MAL/CON)	Pvalue	Padjust	Significant	Regulate	M1	M2	M3	C1	C2	C3	MAL	CON
TRINITY_DN10033_c0_g1	coiled-coil domain-containing protein 153 isoform X2 [Rana temporaria])	0.00247974	-8.6556	2.86123e-11	3.73789e-09	yes	down	0	0.02	0	4.86	2.15	4.3	0.00666667	3.77
TRINITY_DN1003_c0_g1	unnamed protein product, partial [Staurois parvus])	0.00126233	-9.62969	9.21806e-13	1.4658e-10	yes	down	0	0	0.05	32.52	6.41	23.43	0.0166667	20.7867
TRINITY_DN10049_c0_g2	unnamed protein product [Staurois parvus])	0.0731639	-3.77272	5.75156e-07	3.68834e-05	yes	down	0.81	1.08	0.43	12.57	5.38	10.72	0.773333	9.55667
TRINITY_DN10067_c0_g5		0.00360137	-8.11724	4.09902e-09	4.10393e-07	yes	down	0	0	0	4.14	3.62	3.23	0	3.66333
TRINITY_DN10080_c0_g1		0.00470518	-7.73153	1.2264e-05	0.000556822	yes	down	0	0	0	5.63	12.9	0.31	0	6.28
TRINITY_DN10081_c0_g1	PREDICTED: LOW QUALITY PROTEIN: interferon-induced very large GTPase 1-like [Nanorana parkeri])	0.0127011	-6.2989	0.000720251	0.0152201	yes	down	0	0	0	2.77	0.41	8.33	0	3.83667
TRINITY_DN100_c1_g1	cytochrome P450 2K1-like [Rana temporaria])	0.340011	-1.55635	0.000686324	0.0146887	yes	down	52.95	74.33	36.95	297.04	193.63	150.05	54.7433	213.573
TRINITY_DN100_c3_g1	cytochrome P450 2K1-like [Rana temporaria])	0.318579	-1.65028	0.00183151	0.0300902	yes	down	90.98	171.14	52.97	349.14	555.27	310.74	105.03	405.05
TRINITY_DN100_c3_g4	unnamed protein product, partial [Staurois parvus])	0.06835	-3.87092	2.63586e-05	0.00106348	yes	down	0.51	1.06	0.31	27.91	4.92	3.38	0.626667	12.07
TRINITY_DN10113_c0_g1		0.0772828	-3.69371	2.52647e-13	4.30996e-11	yes	down	0.19	0.25	0.13	3.79	2.01	3.73	0.19	3.17667
TRINITY_DN10132_c0_g1	cell division cycle and apoptosis regulator protein 1 isoform X1 [Rana temporaria])	0.413001	-1.27578	0.00025352	0.00681132	yes	down	1.73	2.03	1.95	7.94	4.55	5.25	1.90333	5.91333
TRINITY_DN10168_c0_g1	augurin [Rana temporaria])	0.0604662	-4.04773	9.04702e-07	5.53886e-05	yes	down	0.25	0.33	0.18	1.25	3.02	11.98	0.253333	5.41667
TRINITY_DN10172_c1_g3		0.292512	-1.77343	0.00183885	0.0301544	yes	down	0.26	0.41	0.41	1.55	1.51	1.63	0.36	1.56333
TRINITY_DN10195_c0_g2	Vitelline membrane outer layer protein 1 homolog precursor [Lithobates catesbeianus])	0.06341	-3.97915	0.000358715	0.00894674	yes	down	1.39	1.2	2.17	27.27	0.31	78.37	1.58667	35.3167
TRINITY_DN10207_c1_g2	hypothetical protein AB205_0084290 [Lithobates catesbeianus])	0.244128	-2.03429	0.00171762	0.0286341	yes	down	0.11	0.22	0.22	0.95	0.87	1.05	0.183333	0.956667
TRINITY_DN1021_c2_g2	unnamed protein product, partial [Staurois parvus])	0.357184	-1.48526	0.00058367	0.0129906	yes	down	0.79	1.08	0.7	4.15	1.66	3.51	0.856667	3.10667
TRINITY_DN1021_c2_g3	hypothetical protein AB205_0176380 [Lithobates catesbeianus])	0.0187904	-5.73386	0.00146366	0.0257051	yes	down	0	0	0	2.79	6.08	7.31	0	5.39333
TRINITY_DN1022_c7_g1	PREDICTED: dermatopontin [Nanorana parkeri])	0.0819248	-3.60956	3.78144e-05	0.00143876	yes	down	0.34	0.84	0.44	3.23	1.28	21.5	0.54	8.67
TRINITY_DN10253_c0_g1	hypothetical protein AB205_0002350 [Lithobates catesbeianus])	0.14047	-2.83167	2.02746e-05	0.000839212	yes	down	0.37	0.81	0.48	4.59	1.42	9.57	0.553333	5.19333
TRINITY_DN10253_c0_g3	PREDICTED: fibrillin-2 [Nanorana parkeri])	0.0972809	-3.3617	0.000167709	0.00487479	yes	down	0.03	0.09	0.17	1.58	0.28	2.1	0.0966667	1.32
TRINITY_DN10275_c0_g1		0.177951	-2.49044	1.01719e-05	0.000476612	yes	down	3.96	3.95	7.28	35.56	51.52	20.76	5.06333	35.9467
TRINITY_DN10291_c0_g1	PREDICTED: homeobox protein Hox-C4 [Nanorana parkeri])	0.00497247	-7.65182	2.78932e-07	1.95263e-05	yes	down	0.04	0	0	8.51	0.81	5.31	0.0133333	4.87667
TRINITY_DN10291_c1_g1	PREDICTED: homeobox protein Hox-C8 [Nanorana parkeri])	0.0139785	-6.16065	0.000848512	0.017266	yes	down	0	0	0	1.07	0.11	1.51	0	0.896667
TRINITY_DN1031_c0_g4		0.00815382	-6.93831	5.28748e-06	0.000270076	yes	down	0	0	0	4.07	1.28	2.55	0	2.63333
TRINITY_DN10328_c5_g1	4-aminobutyrate aminotransferase, mitochondrial [Rana temporaria])	0.315794	-1.66294	0.00129207	0.0234922	yes	down	0.51	0.45	0.83	1.65	3.05	2.44	0.596667	2.38
TRINITY_DN10352_c0_g2	clarin-3 [Rana temporaria])	0.00174911	-9.15916	8.6378e-11	1.06884e-08	yes	down	0	0	0	1.46	5.7	2.94	0	3.36667
TRINITY_DN1035_c0_g1		0.000441352	-11.1458	4.73088e-16	1.11579e-13	yes	down	0	0	0	9.15	6.56	1.82	0	5.84333
TRINITY_DN10364_c0_g2		0.040049	-4.64209	7.54583e-05	0.00258708	yes	down	0	0.09	0.17	0.57	5.77	1.12	0.0866667	2.48667
TRINITY_DN10408_c0_g1	unnamed protein product [Staurois parvus])	0.00720659	-7.11647	2.43077e-06	0.00013624	yes	down	0	0	0	3.57	1.66	6.64	0	3.95667
TRINITY_DN10430_c0_g1		0.248751	-2.00723	0.00316206	0.0443244	yes	down	1.74	0.93	2.58	6.28	21.08	6.11	1.75	11.1567
TRINITY_DN10497_c0_g4	glycerol-3-phosphate acyltransferase 3 [Rana temporaria])	0.167914	-2.5742	1.67389e-11	2.26246e-09	yes	down	1.21	1.55	0.91	7.91	8.49	11.35	1.22333	9.25
TRINITY_DN10500_c0_g1	fish-egg lectin-like [Rana temporaria])	0.0287414	-5.12073	1.43661e-05	0.000637441	yes	down	0.6	0.23	0.12	0.2	11.42	19.54	0.316667	10.3867
TRINITY_DN10507_c0_g2		0.00905199	-6.78755	9.11498e-06	0.000433471	yes	down	0	0	0	1.47	0.93	2.32	0	1.57333
TRINITY_DN1050_c0_g2		0.0205421	-5.60528	0.00205233	0.0326644	yes	down	0	0	0	2.23	4.14	3.47	0	3.28
TRINITY_DN10515_c0_g1	unnamed protein product [Staurois parvus])	0.0714965	-3.80598	0.000602807	0.0133232	yes	down	0.14	0.17	0.11	0.31	0.54	7.03	0.14	2.62667
TRINITY_DN10529_c0_g2		0.0912493	-3.45404	0.00267349	0.0392774	yes	down	0.21	0.22	0.11	1.52	1.11	5.37	0.18	2.66667
TRINITY_DN1052_c0_g1	mimecan [Rana temporaria])	0.217935	-2.19803	0.000469881	0.0109355	yes	down	1.84	4.11	4.72	12.13	9.75	42.1	3.55667	21.3267
TRINITY_DN10556_c0_g2	type-1 angiotensin II receptor A-like [Rana temporaria])	0.0364811	-4.77671	5.01962e-05	0.00183941	yes	down	0.03	0	0.06	0.69	0.84	1.78	0.03	1.10333
TRINITY_DN10585_c0_g4		0.129639	-2.94743	0.00245794	0.0367845	yes	down	0.26	0.18	0.18	3.28	1.62	1.47	0.206667	2.12333
TRINITY_DN10589_c0_g1		0.452699	-1.14338	0.00224168	0.0346249	yes	down	5.04	5.12	1.98	7.96	7.24	9.34	4.04667	8.18
TRINITY_DN10590_c0_g1	PREDICTED: ubiquitin carboxyl-terminal hydrolase 15 isoform X3 [Nanorana parkeri])	0.353586	-1.49987	0.00225369	0.0347364	yes	down	0.32	0.46	0.3	1.73	1.09	1.08	0.36	1.3
TRINITY_DN10593_c0_g4	unnamed protein product [Staurois parvus])	0.208608	-2.26114	0.000891257	0.0178975	yes	down	0.11	0.23	0.29	1.02	0.79	2.16	0.21	1.32333
TRINITY_DN10600_c0_g1		0.0103576	-6.59317	0.000774779	0.0161286	yes	down	0	0	0	0.2	7.07	1.65	0	2.97333
TRINITY_DN10605_c0_g2		0.149209	-2.7446	0.000290603	0.00761548	yes	down	0.86	2.95	2.85	4.71	20.29	32.48	2.22	19.16
TRINITY_DN10613_c0_g1	E3 ubiquitin-protein ligase TRIM39-like [Rana temporaria])	0.00146911	-9.41084	3.13667e-12	4.57381e-10	yes	down	0	0	0	3.99	3.79	1.53	0	3.10333
TRINITY_DN10613_c0_g2		0.00351551	-8.15205	1.75285e-12	2.64372e-10	yes	down	0.04	0	0	4.46	4.59	2.58	0.0133333	3.87667
TRINITY_DN10618_c0_g2	unnamed protein product [Staurois parvus])	0.0340615	-4.87571	0.00308835	0.0435867	yes	down	0	0	0.98	16.43	25.57	11.96	0.326667	17.9867
TRINITY_DN10640_c0_g1	guanylin [Rana temporaria])	0.00675664	-7.20948	3.49206e-47	8.18121e-44	yes	down	0.85	0.75	1	162.56	242.42	118.5	0.866667	174.493
TRINITY_DN10642_c0_g1	unnamed protein product [Ranitomeya imitator])	0.00151549	-9.366	3.4463e-12	4.96352e-10	yes	down	0	0	0	2.29	5.31	2.59	0	3.39667
TRINITY_DN10666_c0_g1		0.303754	-1.71903	0.000114883	0.00360317	yes	down	10.73	7.8	4.79	25.34	40.44	37.01	7.77333	34.2633
TRINITY_DN1066_c0_g1	anterior gradient protein 3-like [Rana temporaria])	0.34027	-1.55525	1.4857e-07	1.09917e-05	yes	down	14.82	16.89	12.75	46.76	41.78	45.5	14.82	44.68
TRINITY_DN10683_c0_g1	unnamed protein product [Staurois parvus])	0.0443261	-4.4957	0.000661751	0.0143462	yes	down	0.22	0.09	0.16	1.39	0.29	14.18	0.156667	5.28667
TRINITY_DN106_c0_g1	Fc receptor-like protein 5 [Rana temporaria])	0.220344	-2.18217	0.00369271	0.0494038	yes	down	1.4	5.79	1.24	13.89	3.12	27.37	2.81	14.7933
TRINITY_DN10700_c0_g1	calcium-binding and coiled-coil domain-containing protein 2 [Rana temporaria])	0.297046	-1.75124	4.23906e-06	0.000222674	yes	down	2.65	1.96	2.61	9.43	8.08	14	2.40667	10.5033
TRINITY_DN10713_c2_g1		0.180934	-2.46646	2.89724e-05	0.00115306	yes	down	0.14	0.14	0.99	2.16	2.2	2.67	0.423333	2.34333
TRINITY_DN10729_c0_g5	integrin beta-7 [Rana temporaria])	0.297095	-1.751	0.00144179	0.0254099	yes	down	0.41	0.24	0.47	1.8	1.72	1.31	0.373333	1.61
TRINITY_DN10743_c0_g1	hypothetical protein AB205_0064730, partial [Lithobates catesbeianus])	0.0341449	-4.87219	0.000207573	0.0057939	yes	down	0	0.07	0.07	1.87	1.61	1.9	0.0466667	1.79333
TRINITY_DN10763_c0_g3	uncharacterized protein LOC120916956 [Rana temporaria])	0.00597209	-7.38755	1.82595e-05	0.000771245	yes	down	0.02	0	0	0.06	0.9	4.55	0.00666667	1.83667
TRINITY_DN10787_c0_g2		0.0391146	-4.67615	0.00113596	0.0213705	yes	down	0	0	0.42	3.22	4.16	7.21	0.14	4.86333
TRINITY_DN10859_c0_g3		0.00565742	-7.46564	1.86068e-06	0.000106495	yes	down	0	0	0	4.43	0.55	2.11	0	2.36333
TRINITY_DN10859_c1_g1	unnamed protein product [Staurois parvus])	0.385881	-1.37377	0.000869723	0.0175828	yes	down	0.58	1.06	1.06	2.93	2.24	3.81	0.9	2.99333
TRINITY_DN10879_c0_g1	uncharacterized protein LOC120909427 [Rana temporaria])	0.158935	-2.65349	8.71146e-05	0.00291006	yes	down	0.24	0.57	0.14	2.28	1.99	3.4	0.316667	2.55667
TRINITY_DN10880_c1_g2	hypothetical protein AB205_0199540, partial [Lithobates catesbeianus])	0.0125433	-6.31694	5.77533e-05	0.00207046	yes	down	0	0	0.05	1.12	0.6	4.32	0.0166667	2.01333
TRINITY_DN10881_c0_g2	hypothetical protein AB205_0212640 [Lithobates catesbeianus])	0.112415	-3.15309	0.00147411	0.0257875	yes	down	0	0.22	0.1	1.38	0.43	1.87	0.106667	1.22667
TRINITY_DN10918_c0_g1	uncharacterized protein LOC122941650 [Bufo gargarizans])	0.306043	-1.70819	0.000328843	0.00836195	yes	down	0.33	0.42	0.45	1.48	1.46	2.09	0.4	1.67667
TRINITY_DN10946_c0_g1	uncharacterized protein LOC120942561 [Rana temporaria])	0.0179312	-5.80138	3.43559e-13	5.64174e-11	yes	down	0.21	0.06	0.56	33.7	3.6	3.56	0.276667	13.62
TRINITY_DN10948_c0_g1	metal tolerance protein 12-like isoform X2 [Rana temporaria])	0.0565916	-4.14327	3.08966e-07	2.13734e-05	yes	down	0.09	0.06	0.09	1.84	2.43	1.34	0.08	1.87
TRINITY_DN1106_c0_g1	ectonucleotide pyrophosphatase/phosphodiesterase family member 3 isoform X1 [Rana temporaria])	0.211372	-2.24214	1.0632e-06	6.40877e-05	yes	down	1.7	0.74	1.82	10.03	6.73	9.83	1.42	8.86333
TRINITY_DN1107_c1_g1	uncharacterized protein LOC120917168 [Rana temporaria])	0.000310294	-11.6541	6.10186e-18	1.86462e-15	yes	down	0	0	0	21.61	6.05	5.87	0	11.1767
TRINITY_DN1108_c1_g1	hypothetical protein AB205_0138520 [Lithobates catesbeianus])	0.251293	-1.99256	0.00300001	0.0427519	yes	down	0.96	1.15	0.73	2.5	8.47	2.59	0.946667	4.52
TRINITY_DN11092_c0_g1		0.00698076	-7.1624	9.28553e-06	0.000440367	yes	down	0	0	0	2.21	2.11	11.1	0	5.14
TRINITY_DN1111_c0_g2	hypothetical protein AB205_0052150 [Lithobates catesbeianus])	0.0493311	-4.34136	9.5108e-14	1.67954e-11	yes	down	0.4	0.1	0.34	7.22	7.92	6.54	0.28	7.22667
TRINITY_DN11138_c0_g1	anterior gradient protein 2-like [Rana temporaria])	0.00175964	-9.1505	6.27062e-17	1.68215e-14	yes	down	0	0.07	0.11	5.59	29.72	94.18	0.06	43.1633
TRINITY_DN11144_c0_g1	unnamed protein product [Staurois parvus])	0.00864229	-6.85437	4.22044e-08	3.59116e-06	yes	down	0	0.03	0.02	0.53	1.04	5.85	0.0166667	2.47333
TRINITY_DN11147_c0_g1	arginine/serine-rich protein 1 isoform X2 [Rana temporaria])	0.298239	-1.74546	0.00206813	0.0328415	yes	down	2.23	3.11	3.06	23.24	6.02	7.92	2.8	12.3933
TRINITY_DN11185_c0_g1	transient receptor potential cation channel subfamily M member 4 [Rana temporaria])	0.331306	-1.59377	0.00307789	0.043474	yes	down	0.4	0.42	0.85	2.13	1.21	3.3	0.556667	2.21333
TRINITY_DN1119_c0_g1	unnamed protein product, partial [Staurois parvus])	0.0795204	-3.65253	0.000337173	0.00853055	yes	down	0.26	0.42	0.41	12.51	4.14	1.61	0.363333	6.08667
TRINITY_DN11226_c1_g1	glutamyl aminopeptidase [Rana temporaria])	0.000616976	-10.6625	1.5185e-22	7.21123e-20	yes	down	0	0.01	0.01	19.38	11.94	17.55	0.00666667	16.29
TRINITY_DN11266_c0_g1		0.281292	-1.82986	0.00337644	0.0465414	yes	down	1.07	1.1	2.02	5.89	1.57	4.03	1.39667	3.83
TRINITY_DN11267_c0_g1	VIP peptides [Rana temporaria])	0.0012853	-9.60368	5.99586e-10	6.50328e-08	yes	down	0	0	0	0.6	1.37	8.57	0	3.51333
TRINITY_DN11283_c0_g1	hypothetical protein AB205_0021680 [Lithobates catesbeianus])	0.0165893	-5.91361	0.00184419	0.0302279	yes	down	0	0	0	0.41	0.46	2.95	0	1.27333
TRINITY_DN11283_c0_g4	E3 ubiquitin-protein ligase TRIM39-like [Rana temporaria])	0.00542676	-7.52569	7.55746e-08	6.07744e-06	yes	down	0	0	0	2.32	2.04	3.07	0	2.47667
TRINITY_DN112_c0_g1	formin-binding protein 1-like isoform X4 [Rana temporaria])	0.476939	-1.06812	0.00190847	0.0309781	yes	down	2.34	3.31	3.22	6.69	8.56	8.76	2.95667	8.00333
TRINITY_DN1130_c1_g1	unnamed protein product [Staurois parvus])	0.0873012	-3.51785	3.14379e-06	0.000172086	yes	down	0.26	0.26	0.24	2.94	0.84	8.04	0.253333	3.94
TRINITY_DN11320_c0_g1	sodium-coupled monocarboxylate transporter 2 isoform X3 [Rana temporaria])	0.0366218	-4.77115	3.52783e-07	2.37956e-05	yes	down	0.03	0.23	0.66	24.72	4.12	4.68	0.306667	11.1733
TRINITY_DN11320_c0_g2		0.032648	-4.93686	3.09724e-07	2.13837e-05	yes	down	0.05	0.64	0.59	42.09	3.76	7.18	0.426667	17.6767
TRINITY_DN11321_c0_g1	cytochrome P450 2D14-like [Bufo bufo])	0.352664	-1.50363	0.00261465	0.038688	yes	down	1.02	1.79	1.05	4.66	2.53	6.98	1.28667	4.72333
TRINITY_DN11338_c0_g1	uncharacterized protein C10orf143 homolog [Bufo bufo])	0.245879	-2.02398	0.00291673	0.0419051	yes	down	0.13	0.37	0.33	1.31	1.35	1.64	0.276667	1.43333
TRINITY_DN11342_c1_g1		0.189404	-2.40046	0.00290515	0.0418413	yes	down	0.1	0.23	0.33	0.55	0.77	3.27	0.22	1.53
TRINITY_DN11348_c0_g1	synaptogyrin-3 [Rana temporaria])	0.324242	-1.62486	5.1986e-05	0.00189315	yes	down	0.56	0.96	0.72	3.37	1.82	2.41	0.746667	2.53333
TRINITY_DN11363_c0_g1	uncharacterized protein LOC128640443 [Bombina bombina])	0.105196	-3.24885	0.00026009	0.00694537	yes	down	0.41	0.11	0.2	5.67	1.01	5.77	0.24	4.15
TRINITY_DN1136_c0_g1	transcription factor GATA-6 isoform X2 [Rana temporaria])	0.399397	-1.3241	0.00116853	0.021866	yes	down	3.22	3.34	2.88	11.15	5.42	14.32	3.14667	10.2967
TRINITY_DN11377_c0_g5		0.00489349	-7.67492	1.47376e-07	1.09264e-05	yes	down	0	0	0	3.79	1.17	1.43	0	2.13
TRINITY_DN11377_c0_g6		0.0126171	-6.30848	7.63221e-05	0.00260652	yes	down	0	0	0	3.54	2.14	2.76	0	2.81333
TRINITY_DN11390_c0_g2	cubilin [Rana temporaria])	0.00807686	-6.95199	1.12593e-10	1.36792e-08	yes	down	0.01	0	0.03	2.43	2.62	0.8	0.0133333	1.95
TRINITY_DN1139_c0_g1	type III endosome membrane protein TEMP [Rana temporaria])	0.437637	-1.19219	0.00310119	0.0437153	yes	down	3.41	3.73	5.99	11.18	13.92	16.49	4.37667	13.8633
TRINITY_DN11403_c0_g2		0.0170302	-5.87576	0.0018741	0.0305755	yes	down	0	0	0	5.02	0.53	1.49	0	2.34667
TRINITY_DN1144_c0_g1	hypothetical protein AB205_0143960, partial [Lithobates catesbeianus])	0.000860522	-10.1825	3.15718e-12	4.58469e-10	yes	down	0	0	0	118.84	6.82	29.4	0	51.6867
TRINITY_DN11489_c0_g1	uncharacterized protein LOC122936194 [Bufo gargarizans])	0.115138	-3.11856	0.001649	0.0278468	yes	down	0.17	0.17	0.14	3.77	1.02	0.48	0.16	1.75667
TRINITY_DN11525_c1_g1		0.0808627	-3.62838	0.00155548	0.0268744	yes	down	0.06	0.16	0.32	0.28	0.84	7.96	0.18	3.02667
TRINITY_DN11543_c0_g1	uncharacterized protein LOC130298173 [Hyla sarda])	0.033245	-4.91072	4.71539e-05	0.00174798	yes	down	0	0.06	0.03	0.46	1.45	1.27	0.03	1.06
TRINITY_DN11543_c0_g2	hexokinase HKDC1-like [Rana temporaria])	0.0184373	-5.76123	1.57628e-21	6.83873e-19	yes	down	0.08	0.08	0.03	2.75	4.29	5.99	0.0633333	4.34333
TRINITY_DN1154_c1_g1	unnamed protein product, partial [Staurois parvus])	0.319523	-1.64601	0.00096524	0.01895	yes	down	1.34	2.05	1.32	9.12	3.61	6.55	1.57	6.42667
TRINITY_DN11583_c0_g1		0.0111142	-6.49145	0.000670507	0.0144825	yes	down	0	0	0	4.55	4.97	0.17	0	3.23
TRINITY_DN11587_c0_g1	deoxynucleotidyltransferase terminal-interacting protein 2 [Rana temporaria])	0.253924	-1.97753	0.00153908	0.0266304	yes	down	1.22	1.52	1.25	4.2	11.76	3.02	1.33	6.32667
TRINITY_DN11612_c0_g1		0.204305	-2.2912	0.000538304	0.0121612	yes	down	0.66	0.2	3.54	8.6	1.54	2.32	1.46667	4.15333
TRINITY_DN11614_c0_g1		0.0156053	-6.00182	0.000397881	0.00966297	yes	down	0	0	0	6.37	8.27	5.43	0	6.69
TRINITY_DN11616_c0_g1		0.0493784	-4.33998	8.05375e-05	0.00272139	yes	down	0.19	0.16	0.14	0.3	0.68	12.01	0.163333	4.33
TRINITY_DN11629_c0_g2	axin-1 isoform X2 [Rana temporaria])	0.362319	-1.46467	0.00054116	0.0121963	yes	down	0.46	0.4	0.52	1.53	1.72	1.59	0.46	1.61333
TRINITY_DN11631_c0_g1	regenerating islet-derived protein 4 [Rana temporaria])	0.00122132	-9.67735	1.81569e-47	4.55765e-44	yes	down	0.28	0.23	0	137.68	201.37	200.06	0.17	179.703
TRINITY_DN1164_c0_g2		0.119063	-3.07021	0.000285895	0.00751452	yes	down	0.5	0.17	0.17	3.83	2.1	3.45	0.28	3.12667
TRINITY_DN11664_c0_g1		0.0462648	-4.43394	1.46761e-07	1.09038e-05	yes	down	0.17	0.4	0.2	1.16	4.49	15.29	0.256667	6.98
TRINITY_DN11699_c1_g1	leiomodin-1 [Rana temporaria])	0.0970745	-3.36476	0.000633389	0.0138682	yes	down	0.1	0.22	0.86	1.68	1.21	13.32	0.393333	5.40333
TRINITY_DN116_c5_g2		0.0404035	-4.62937	0.000105517	0.00337403	yes	down	0.12	0	0.06	2.96	1.68	1.1	0.06	1.91333
TRINITY_DN11725_c0_g1	phospholipase A2 inhibitor 25 kDa subunit-like [Rana temporaria])	0.000436941	-11.1603	1.13667e-17	3.32875e-15	yes	down	0	0	0	24.72	30.52	19.39	0	24.8767
TRINITY_DN1173_c0_g1	hypothetical protein GDO81_012134 [Engystomops pustulosus])	0.384587	-1.37862	0.000211565	0.00588664	yes	down	1.79	2.31	2.08	5.34	5.29	8.99	2.06	6.54
TRINITY_DN11752_c0_g1	T-cell surface glycoprotein CD3 epsilon chain [Rana temporaria])	0.393091	-1.34707	0.00171066	0.0285586	yes	down	1.51	2	1.45	8.34	3.45	4.58	1.65333	5.45667
TRINITY_DN1177_c1_g1	luc7-like protein 3 isoform X2 [Rana temporaria])	0.460195	-1.11968	0.00106552	0.0203393	yes	down	5.56	4.54	4.53	11.91	14.04	10.74	4.87667	12.23
TRINITY_DN11839_c0_g1	integrin alpha-7 isoform X1 [Rana temporaria])	0.219035	-2.19077	0.00103592	0.0199149	yes	down	0.1	0.09	0.24	1.24	0.63	0.65	0.143333	0.84
TRINITY_DN11841_c0_g2		0.0408648	-4.613	0.00122915	0.0226388	yes	down	0.17	0	0.53	1.79	16.9	1.45	0.233333	6.71333
TRINITY_DN11855_c0_g1		0.0175708	-5.83068	0.000857356	0.0174044	yes	down	0	0	0	1.12	0.44	1.12	0	0.893333
TRINITY_DN11855_c0_g2		0.0913171	-3.45297	1.19676e-10	1.43538e-08	yes	down	0.14	0.15	0.12	2.66	1.12	2.12	0.136667	1.96667
TRINITY_DN11872_c0_g2	protein FAM83B isoform X1 [Rana temporaria])	0.0790522	-3.66105	0.000591833	0.0131302	yes	down	0	0.14	0.07	1	0.33	2.02	0.07	1.11667
TRINITY_DN1187_c0_g1		0.00974635	-6.68092	0.00282087	0.0409633	yes	down	0	0	0	17.08	0	1.67	0	6.25
TRINITY_DN1188_c0_g1	LOW QUALITY PROTEIN: adenosylhomocysteinase 3 [Rana temporaria])	0.346528	-1.52896	9.55239e-05	0.00310824	yes	down	4.16	4.36	3.61	10.32	11.41	20.57	4.04333	14.1
TRINITY_DN1189_c0_g1	uncharacterized protein LOC120935761 [Rana temporaria])	0.221004	-2.17785	3.23135e-06	0.000176056	yes	down	1.24	2.45	0.93	12.97	14.86	9.61	1.54	12.48
TRINITY_DN11917_c0_g1	RNA polymerase-associated protein RTF1 homolog [Rana temporaria])	0.483104	-1.04959	0.000347545	0.00871766	yes	down	4.12	4.69	4.77	11.93	10.68	13.38	4.52667	11.9967
TRINITY_DN11936_c0_g1	beta-1,3-galactosyltransferase 5-like [Rana temporaria])	0.309242	-1.69319	0.000227908	0.00625225	yes	down	2.1	1.19	2.6	8.26	9.62	6.32	1.96333	8.06667
TRINITY_DN11947_c0_g3		0.052937	-4.23958	0.000344715	0.00867143	yes	down	0.07	0.13	0.13	7.73	0.46	0.2	0.11	2.79667
TRINITY_DN11955_c0_g1		0.021016	-5.57237	0.00266627	0.0392207	yes	down	0	0	0	2.02	0.56	0.94	0	1.17333
TRINITY_DN11981_c0_g1		0.0167594	-5.89889	0.00131515	0.0238232	yes	down	0	0	0	2.09	0.55	0.4	0	1.01333
TRINITY_DN11981_c0_g2	sulfotransferase 2B1-like [Rana temporaria])	0.11554	-3.11354	0.00252019	0.0375433	yes	down	11.49	0.65	0.28	62.22	47.81	52.24	4.14	54.09
TRINITY_DN11991_c0_g1	tissue factor isoform X1 [Rana temporaria])	0.196316	-2.34875	0.000148771	0.00442415	yes	down	0.51	1.31	1.22	3.48	3.07	15.17	1.01333	7.24
TRINITY_DN11_c1_g1	cytohesin-interacting protein [Rana temporaria])	0.44412	-1.17098	0.00252813	0.0376137	yes	down	2.21	1.35	0.7	2.69	2.69	2.71	1.42	2.69667
TRINITY_DN12005_c2_g1		0.29556	-1.75848	0.00265501	0.0390878	yes	down	0.73	0.68	1.34	4.47	5	2.23	0.916667	3.9
TRINITY_DN12043_c0_g1	ubiquitin carboxyl-terminal hydrolase isozyme L5 isoform X1 [Rana temporaria])	0.299	-1.74178	0.00357557	0.0484585	yes	down	3.47	3.36	4.7	8.01	27.74	11.27	3.84333	15.6733
TRINITY_DN12046_c0_g1	MAK16-like protein RBM13 B [Lithobates catesbeianus])	0.417443	-1.26035	0.00128312	0.0233513	yes	down	8.69	11.56	5.51	32.44	23.25	22.83	8.58667	26.1733
TRINITY_DN1204_c0_g3	heat shock factor-binding protein 1-like protein 1 [Xenopus tropicalis])	0.0485935	-4.36309	0.000825291	0.0168815	yes	down	0.03	0.06	0.12	0.14	0.36	5.16	0.07	1.88667
TRINITY_DN12071_c0_g1	LOW QUALITY PROTEIN: coronin-2A [Rana temporaria])	0.311468	-1.68284	0.000519096	0.0118455	yes	down	0.53	0.52	0.98	3.51	1.93	3.07	0.676667	2.83667
TRINITY_DN1209_c0_g1	RNA-binding protein 28 [Rana temporaria])	0.337497	-1.56705	0.00194575	0.031337	yes	down	2.19	2.64	1.89	5.49	12.72	6.16	2.24	8.12333
TRINITY_DN12100_c0_g1		0.00124979	-9.6441	6.60446e-05	0.00231169	yes	down	0	0	0	0.08	4.3	4.21	0	2.86333
TRINITY_DN12100_c0_g2	mucin-15 [Rana temporaria])	0.0259729	-5.26685	8.88422e-05	0.00294964	yes	down	0	0.03	0.1	0.13	3.03	3.38	0.0433333	2.18
TRINITY_DN12124_c0_g1	T-cell surface glycoprotein CD8 beta chain-like [Rana temporaria])	0.21582	-2.2121	0.00166072	0.0279909	yes	down	0.25	0.27	0.14	3.34	1.7	0.57	0.22	1.87
TRINITY_DN1222_c1_g1	hypothetical protein AB205_0197100 [Lithobates catesbeianus])	0.0928719	-3.42861	0.00222134	0.0344341	yes	down	0	0.28	0.31	2.52	4.26	0.96	0.196667	2.58
TRINITY_DN12238_c0_g1		0.00724324	-7.10915	5.47878e-06	0.000278476	yes	down	0	0	0	4.25	4.47	1.25	0	3.32333
TRINITY_DN1223_c0_g1	protein bangles and beads-like [Rana temporaria])	0.0656249	-3.92961	1.28479e-06	7.66557e-05	yes	down	0.38	0.33	0.31	2.36	1.74	16.47	0.34	6.85667
TRINITY_DN12243_c1_g1	hypothetical protein AB205_0089270, partial [Lithobates catesbeianus])	0.126683	-2.98071	0.000713618	0.0151346	yes	down	1.17	3.36	1.19	6.56	3.39	49.93	1.90667	19.96
TRINITY_DN12259_c0_g1	uncharacterized protein LOC120943127 [Rana temporaria])	0.123482	-3.01763	0.000440949	0.010449	yes	down	0.19	0.12	0.64	5.59	1	3.32	0.316667	3.30333
TRINITY_DN12283_c1_g1		0.0389369	-4.68272	0.000465226	0.0108631	yes	down	0	0.13	0.04	3.22	0.14	2.34	0.0566667	1.9
TRINITY_DN12309_c0_g1		0.201971	-2.30778	0.000247393	0.00670416	yes	down	4.07	5.06	5.35	24.56	10.33	54.59	4.82667	29.8267
TRINITY_DN12312_c0_g1	lysoplasmalogenase-like protein TMEM86A isoform X2 [Rana temporaria])	0.0446609	-4.48485	8.07275e-11	1.00958e-08	yes	down	2.24	0.27	0.96	25.43	40.82	33.39	1.15667	33.2133
TRINITY_DN12342_c0_g1		0.0134398	-6.21735	0.000167349	0.00487238	yes	down	0	0	0	10.56	3.91	2.07	0	5.51333
TRINITY_DN12346_c0_g1	hypothetical protein AB205_0126560, partial [Lithobates catesbeianus])	0.00271194	-8.52646	3.26289e-09	3.33327e-07	yes	down	0	0	0	3.29	1.28	0.68	0	1.75
TRINITY_DN1236_c0_g1	NXPE family member 3 [Rana temporaria])	0.160766	-2.63697	0.000671681	0.0144922	yes	down	2.31	2.82	3.14	7.08	6.84	62.69	2.75667	25.5367
TRINITY_DN12374_c0_g1	membrane-spanning 4-domains subfamily A member 4D-like [Rana temporaria])	0.00356777	-8.13076	1.37106e-09	1.45126e-07	yes	down	0	0	0	3.77	2.7	2.87	0	3.11333
TRINITY_DN123_c2_g2	unnamed protein product, partial [Staurois parvus])	0.0210674	-5.56884	0.00314879	0.0442089	yes	down	0	0	0	3.51	10.9	7.47	0	7.29333
TRINITY_DN12405_c0_g1		0.0796043	-3.65101	0.00248899	0.0371889	yes	down	0.14	0.05	0.09	2.2	2	0.16	0.0933333	1.45333
TRINITY_DN12432_c0_g1	uncharacterized protein LOC130284344 [Hyla sarda])	0.104497	-3.25847	0.000126228	0.00389799	yes	down	10.3	4.19	1.94	9.96	13.35	47.12	5.47667	23.4767
TRINITY_DN1243_c2_g1		0.339583	-1.55817	0.000919986	0.0183209	yes	down	4.88	3.88	4.41	14.06	21.03	11.95	4.39	15.68
TRINITY_DN1245_c0_g1	creatine kinase B-type [Rana temporaria])	0.192003	-2.3808	0.0026387	0.0388964	yes	down	17.24	7.83	33.86	33.86	75.31	297.45	19.6433	135.54
TRINITY_DN12509_c0_g1	calcium/calmodulin-dependent protein kinase type 1B [Rana temporaria])	0.0857048	-3.54448	3.27101e-05	0.00128292	yes	down	0.35	0.16	0.23	1.55	0.93	9.25	0.246667	3.91
TRINITY_DN12511_c0_g2	hypothetical protein AB205_0192570 [Lithobates catesbeianus])	0.0297606	-5.07045	0.00152691	0.0264458	yes	down	0	0	0.09	1.57	2.39	1.26	0.03	1.74
TRINITY_DN1253_c0_g3		0.203553	-2.29653	0.00220553	0.0342798	yes	down	0.29	0.54	0.3	3.86	1.55	1.86	0.376667	2.42333
TRINITY_DN12555_c0_g2	noelin-2 [Rana temporaria])	0.267444	-1.90269	0.000520044	0.0118569	yes	down	1.05	2.11	1.86	14.08	3.77	6.75	1.67333	8.2
TRINITY_DN12559_c0_g2	Rho crystallin [Lithobates catesbeianus])	0.109254	-3.19424	0.000168503	0.00489189	yes	down	0.31	1.05	0.18	1.91	4.64	11.32	0.513333	5.95667
TRINITY_DN12564_c0_g1	cytochrome P450 4V2-like [Rana temporaria])	0.473337	-1.07906	0.000303945	0.00788283	yes	down	21.95	23.09	25.56	67.69	41.16	55.26	23.5333	54.7033
TRINITY_DN12585_c0_g2		0.101599	-3.29905	0.00066073	0.0143418	yes	down	0.03	0.06	0.09	0.72	0.65	0.94	0.06	0.77
TRINITY_DN12608_c1_g4	CUB domain-containing protein 1 isoform X1 [Rana temporaria])	0.325285	-1.62023	0.00235895	0.0357628	yes	down	0.29	0.39	0.31	1.5	1.1	1.31	0.33	1.30333
TRINITY_DN12611_c0_g1		0.0482039	-4.37471	0.00169566	0.0283529	yes	down	0.08	0	0.04	0.71	0.23	2.47	0.04	1.13667
TRINITY_DN12615_c0_g1		0.221538	-2.17437	0.000251527	0.00676813	yes	down	0.27	0.21	0.6	1.45	2.48	2.2	0.36	2.04333
TRINITY_DN12645_c0_g1		0.00835633	-6.90291	3.82682e-06	0.00020438	yes	down	0	0	0	10.37	7.1	13.41	0	10.2933
TRINITY_DN12675_c0_g1		0.00470773	-7.73075	9.15451e-06	0.00043474	yes	down	0	0	0	4.72	0.19	0.55	0	1.82
TRINITY_DN12696_c0_g2	vascular endothelial growth factor receptor 2 [Rana temporaria])	0.326532	-1.6147	0.00025387	0.00681552	yes	down	0.39	0.5	0.67	2.16	2.24	1.65	0.52	2.01667
TRINITY_DN1275_c0_g1	unnamed protein product, partial [Staurois parvus])	0.308671	-1.69586	9.53822e-05	0.00310651	yes	down	4.07	2.86	3.74	10.85	18.47	14.5	3.55667	14.6067
TRINITY_DN12813_c0_g1	lysosomal alpha-glucosidase-like [Rana temporaria])	0.00375113	-8.05846	1.2062e-23	6.62317e-21	yes	down	0.03	0.01	0.03	10.34	8.26	5.01	0.0233333	7.87
TRINITY_DN12816_c0_g1	probable GPI-anchored adhesin-like protein PGA55 isoform X2 [Rana temporaria])	0.00144598	-9.43374	9.55793e-12	1.33288e-09	yes	down	0	0	0	4.47	6.99	2.79	0	4.75
TRINITY_DN12838_c0_g2	beta-1,4 N-acetylgalactosaminyltransferase 1 [Rana temporaria])	0.219585	-2.18715	6.472e-05	0.00227453	yes	down	0.19	0.36	0.27	1.33	0.87	2.66	0.273333	1.62
TRINITY_DN1283_c2_g1	four and a half LIM domains protein 2 [Rana temporaria])	0.033191	-4.91306	0.000133461	0.00405717	yes	down	0.02	0	0.05	0.59	0.31	2.12	0.0233333	1.00667
TRINITY_DN1286_c1_g1		0.130904	-2.93342	5.83604e-09	5.69695e-07	yes	down	1.79	4.68	2.16	11.11	10.5	18.8	2.87667	13.47
TRINITY_DN12882_c0_g1		0.180724	-2.46814	6.76448e-05	0.00235364	yes	down	0.2	0.22	0.14	1.59	0.75	1.73	0.186667	1.35667
TRINITY_DN12891_c1_g1		0.0364176	-4.77922	5.11928e-21	2.11649e-18	yes	down	2.91	0.2	5.9	18.27	12.21	15.84	3.00333	15.44
TRINITY_DN1291_c0_g1	unnamed protein product, partial [Staurois parvus])	0.259828	-1.94437	0.000708958	0.0150721	yes	down	1.3	3.2	5.09	11.14	17.38	22.26	3.19667	16.9267
TRINITY_DN12957_c0_g3	potassium channel subfamily K member 17 [Rana temporaria])	0.16562	-2.59405	5.41519e-07	3.49817e-05	yes	down	0.31	0.38	0.56	3.65	3.01	3.05	0.416667	3.23667
TRINITY_DN1299_c0_g1	hypothetical protein AB205_0184110 [Lithobates catesbeianus])	0.159256	-2.65058	5.60271e-05	0.00201604	yes	down	2.28	1.92	3.16	36.9	4.46	23.39	2.45333	21.5833
TRINITY_DN13005_c0_g2		0.150487	-2.73229	0.00178829	0.029587	yes	down	0.11	0.2	0.26	0.45	0.59	3.98	0.19	1.67333
TRINITY_DN13009_c0_g1	unnamed protein product [Staurois parvus])	0.374837	-1.41567	0.00158967	0.0272795	yes	down	0.53	1.23	0.86	3.45	2.12	3.41	0.873333	2.99333
TRINITY_DN13009_c0_g2		0.247368	-2.01527	0.000430871	0.0102577	yes	down	0.55	1.51	1.21	5.27	3.52	8.36	1.09	5.71667
TRINITY_DN13017_c0_g1	ras association domain-containing protein 6 [Rana temporaria])	0.0790624	-3.66087	6.077e-08	5.02489e-06	yes	down	0.18	0.11	0.32	2.17	2.46	5.41	0.203333	3.34667
TRINITY_DN13057_c0_g1	shootin-1-like [Rana temporaria])	0.176091	-2.5056	8.12129e-07	5.06924e-05	yes	down	1.26	1.3	1.48	16.98	4.35	9.03	1.34667	10.12
TRINITY_DN13104_c1_g1		0.0296892	-5.07392	0.00147148	0.0257838	yes	down	0	0	0.21	4.2	2.05	5.62	0.07	3.95667
TRINITY_DN13131_c0_g2	PREDICTED: amphiregulin [Nanorana parkeri])	0.205278	-2.28435	1.35632e-05	0.000607957	yes	down	1.03	1.44	1.1	4.51	7.7	9.85	1.19	7.35333
TRINITY_DN13133_c0_g2	PREDICTED: sodium/hydrogen exchanger 2-like [Nanorana parkeri])	0.0185261	-5.7543	1.0447e-12	1.63897e-10	yes	down	0.02	0.05	0.01	0.73	2.53	2.13	0.0266667	1.79667
TRINITY_DN13151_c0_g1	hypothetical protein AB205_0038800 [Lithobates catesbeianus])	0.349059	-1.51846	0.000774713	0.0161286	yes	down	0.73	1.34	0.67	4.23	2.41	3.25	0.913333	3.29667
TRINITY_DN13151_c0_g2	sodium- and chloride-dependent creatine transporter 1 [Rana temporaria])	0.363834	-1.45865	0.00240029	0.0362005	yes	down	0.28	0.63	0.36	1.73	1.31	1.36	0.423333	1.46667
TRINITY_DN13163_c0_g3	IgGFc-binding protein-like [Rana temporaria])	0.00893048	-6.80705	9.04046e-06	0.000431657	yes	down	0	0	0	1.99	0.86	2.36	0	1.73667
TRINITY_DN13178_c0_g1	nucleosome assembly protein 1-like 1 isoform X1 [Rana temporaria])	0.480243	-1.05816	0.000342374	0.00861869	yes	down	69.84	84.14	68.49	175.51	181.88	233.33	74.1567	196.907
TRINITY_DN1317_c0_g1	hypothetical protein GDO81_024245 [Engystomops pustulosus])	0.00754524	-7.05022	1.01887e-12	1.60562e-10	yes	down	0.1	0.15	0.05	9.05	4.19	40	0.1	17.7467
TRINITY_DN13204_c0_g1	hypothetical protein AB205_0056670 [Lithobates catesbeianus])	0.094178	-3.40847	1.55014e-05	0.000674196	yes	down	0.16	0.23	0.13	4.48	0.89	2.03	0.173333	2.46667
TRINITY_DN13270_c0_g1	motor neuron and pancreas homeobox protein 1-like [Rana temporaria])	0.0995528	-3.32839	0.000493226	0.0113808	yes	down	0	0.32	0.21	1.62	1.43	3.91	0.176667	2.32
TRINITY_DN132_c7_g1		0.00398984	-7.96945	1.80254e-14	3.38742e-12	yes	down	0.12	0.45	0.17	7.75	14.52	221.17	0.246667	81.1467
TRINITY_DN13302_c0_g1		0.018003	-5.79562	0.00290123	0.0418103	yes	down	0	0	0	3.62	5.61	0.67	0	3.3
TRINITY_DN13312_c0_g1	unnamed protein product, partial [Staurois parvus])	0.195985	-2.35118	2.0792e-05	0.00085659	yes	down	0.66	0.93	0.87	6.38	5.08	10.11	0.82	7.19
TRINITY_DN13355_c0_g1		0.131844	-2.92309	0.00235486	0.0357442	yes	down	0.2	0.1	0.1	1.68	0.57	1.79	0.133333	1.34667
TRINITY_DN13360_c0_g2	unnamed protein product, partial [Staurois parvus])	0.00710708	-7.13653	5.66517e-06	0.000285223	yes	down	0	0	0	7.81	1.42	2.81	0	4.01333
TRINITY_DN13397_c1_g2		0.00856644	-6.86709	0.000455815	0.0107217	yes	down	0	0	0	0.05	9.71	0.45	0	3.40333
TRINITY_DN1339_c0_g1	unnamed protein product [Staurois parvus])	0.00921706	-6.76148	1.3264e-17	3.85226e-15	yes	down	0.23	0.57	2.87	140.6	117.48	264.76	1.22333	174.28
TRINITY_DN1343_c0_g1	amine oxidase [flavin-containing] A-like [Rana temporaria])	0.120844	-3.04878	5.16654e-16	1.21042e-13	yes	down	1.31	1.63	2.8	24.2	15.12	24.11	1.91333	21.1433
TRINITY_DN1344_c0_g3	macrophage scavenger receptor types I and II [Rana temporaria])	0.266104	-1.90994	4.84379e-05	0.00178803	yes	down	1.85	3.92	4.42	16.5	18.88	12.74	3.39667	16.04
TRINITY_DN13462_c0_g1		0.00659433	-7.24456	7.49767e-06	0.000365441	yes	down	0	0	0	6.17	1.09	1.12	0	2.79333
TRINITY_DN1347_c0_g3		0.00965336	-6.69475	0.000428972	0.0102301	yes	down	0.2	0	0	15.63	13.8	0	0.0666667	9.81
TRINITY_DN1347_c2_g1	carcinoembryonic antigen-related cell adhesion molecule 1-like [Rana temporaria])	0.237831	-2.07199	0.00224652	0.0346716	yes	down	1.36	5.31	1.77	33.96	27.7	19.76	2.81333	27.14
TRINITY_DN13495_c0_g1	PREDICTED: transmembrane channel-like protein 5 [Nanorana parkeri])	0.175777	-2.50818	9.53214e-05	0.00310651	yes	down	0.16	0.24	0.81	3.42	2.13	3.41	0.403333	2.98667
TRINITY_DN1350_c0_g1	cadherin-related family member 5 isoform X5 [Rana temporaria])	0.102654	-3.28413	8.61778e-07	5.32242e-05	yes	down	1.42	1.03	4.74	29.95	11.85	23.45	2.39667	21.75
TRINITY_DN1350_c0_g2	cadherin-related family member 5 isoform X5 [Rana temporaria])	0.0899429	-3.47485	1.16201e-11	1.59513e-09	yes	down	0.62	0.52	1.31	14.98	8.36	12.36	0.816667	11.9
TRINITY_DN13555_c0_g1	unconventional myosin-Ie [Rana temporaria])	0.197586	-2.33945	1.02569e-07	7.95693e-06	yes	down	0.34	0.33	0.26	1.64	2.25	2.07	0.31	1.98667
TRINITY_DN13566_c0_g2	disintegrin and metalloproteinase domain-containing protein 9-like [Rana temporaria])	0.360671	-1.47125	0.00145748	0.0256222	yes	down	0.29	0.54	0.68	1.98	1.48	1.92	0.503333	1.79333
TRINITY_DN13583_c0_g1	acid sphingomyelinase-like phosphodiesterase 3b isoform X1 [Rana temporaria])	0.0102747	-6.60477	3.25287e-22	1.50411e-19	yes	down	0	0.09	0.18	10.26	10.97	12.46	0.09	11.23
TRINITY_DN1358_c0_g3	PREDICTED: large neutral amino acids transporter small subunit 2 [Nanorana parkeri])	0.197692	-2.33867	3.86305e-06	0.000206002	yes	down	7.39	7.95	12.1	42.61	88.53	40.1	9.14667	57.08
TRINITY_DN13600_c2_g2		0.317245	-1.65633	0.000671782	0.0144922	yes	down	0.75	1	0.99	3.34	3.29	4.43	0.913333	3.68667
TRINITY_DN13663_c0_g1	PREDICTED: zymogen granule membrane protein 16 [Nanorana parkeri])	0.00510245	-7.61459	4.41044e-07	2.88625e-05	yes	down	0	0	0	3.92	7.12	1.93	0	4.32333
TRINITY_DN13663_c0_g2	PREDICTED: zymogen granule membrane protein 16 [Nanorana parkeri])	0.00664715	-7.23305	0.000803559	0.0165623	yes	down	0.19	0.05	0.05	33.97	24.25	0	0.0966667	19.4067
TRINITY_DN13719_c0_g1		0.1704	-2.55301	2.5143e-06	0.000140697	yes	down	9.03	7.98	3.02	38.61	73.24	89.91	6.67667	67.2533
TRINITY_DN13722_c0_g1		0.114465	-3.12703	0.00012698	0.00391317	yes	down	0.31	0.67	0.45	4.28	3.95	3.8	0.476667	4.01
TRINITY_DN13728_c1_g1		0.157319	-2.66824	0.000319999	0.00819262	yes	down	0.07	0.21	0.41	0.88	0.64	6	0.23	2.50667
TRINITY_DN13736_c0_g1	pancreatic lipase-related protein 2-like [Rana temporaria])	0.00348	-8.1667	2.72197e-27	1.91311e-24	yes	down	0.06	0.1	0	27.12	20.53	10.84	0.0533333	19.4967
TRINITY_DN13737_c0_g1		0.252206	-1.98732	0.00059237	0.0131338	yes	down	0.3	0.22	0.14	1.23	1.08	1.07	0.22	1.12667
TRINITY_DN13764_c0_g3		0.0267303	-5.22538	0.00134044	0.0241306	yes	down	0	0.15	0	1.12	2.81	3.64	0.05	2.52333
TRINITY_DN1378_c1_g1		0.0703579	-3.82914	0.00211286	0.0333259	yes	down	0.05	0.15	0	1.84	0.39	1.48	0.0666667	1.23667
TRINITY_DN13807_c0_g1	arylsulfatase K [Rana temporaria])	0.412333	-1.27812	0.00301619	0.0428782	yes	down	0.8	0.79	1.37	3.33	2.37	3.58	0.986667	3.09333
TRINITY_DN1384_c0_g1	aminopeptidase N-like [Rana temporaria])	0.0409611	-4.6096	7.92599e-26	5.06427e-23	yes	down	4.44	3.27	7.57	205.27	134.2	143.94	5.09333	161.137
TRINITY_DN1384_c0_g2		0.0519891	-4.26565	5.27878e-19	1.73371e-16	yes	down	11.16	6.47	17.49	302.07	326.09	235.11	11.7067	287.757
TRINITY_DN13869_c1_g1		0.0442909	-4.49685	0.00217712	0.0340188	yes	down	0	0.05	0.05	0.39	0.89	1.75	0.0333333	1.01
TRINITY_DN13873_c0_g1	adseverin-like [Rana temporaria])	0.00572967	-7.44733	6.11826e-15	1.25736e-12	yes	down	0.02	0.33	0	19.23	31.9	21.97	0.116667	24.3667
TRINITY_DN1388_c3_g1	hypothetical protein AB205_0108250 [Lithobates catesbeianus])	0.000460542	-11.0844	2.77818e-23	1.50201e-20	yes	down	0.01	0	0.01	25.21	11.39	24.45	0.00666667	20.35
TRINITY_DN13919_c0_g1	hypothetical protein AB205_0221630 [Lithobates catesbeianus])	0.0315227	-4.98746	0.00219616	0.0341903	yes	down	0	0.06	0	0.8	0.53	1.28	0.02	0.87
TRINITY_DN1391_c0_g2		0.262553	-1.92932	0.000715723	0.01517	yes	down	1	0.44	0.92	5.6	2.1	4.33	0.786667	4.01
TRINITY_DN13983_c0_g1	RUN and FYVE domain-containing protein 1 [Rana temporaria])	0.366405	-1.44849	0.000175018	0.00504967	yes	down	1.72	2.4	2.51	8.1	5.24	10.08	2.21	7.80667
TRINITY_DN13991_c0_g1	unnamed protein product [Staurois parvus])	0.0566298	-4.14229	0.00014496	0.00433179	yes	down	11.58	19.04	0	0.66	0.86	8.41	10.2067	3.31
TRINITY_DN14019_c0_g3		0.154667	-2.69276	0.00225218	0.0347285	yes	down	0.25	0.56	0.06	3.43	2.93	0.61	0.29	2.32333
TRINITY_DN14034_c0_g1	PREDICTED: T-cell immunoglobulin and mucin domain-containing protein 4-like [Nanorana parkeri])	0.255013	-1.97136	0.00163974	0.0277171	yes	down	0.52	0.4	0.9	2.2	2.81	3.5	0.606667	2.83667
TRINITY_DN1408_c0_g1	olfactomedin-4-like [Rana temporaria])	0.00644383	-7.27787	3.04826e-05	0.00120497	yes	down	0	0	0	3.65	3.47	40.36	0	15.8267
TRINITY_DN1408_c0_g2	olfactomedin-4-like [Rana temporaria])	0.000165217	-12.5634	8.85624e-30	7.23781e-27	yes	down	0.04	0	0	134.03	110.34	79.99	0.0133333	108.12
TRINITY_DN1408_c0_g3	unnamed protein product [Staurois parvus])	0.000378444	-11.3676	6.11808e-16	1.42385e-13	yes	down	0	0	0.03	31.49	5.79	60.25	0.01	32.51
TRINITY_DN14108_c3_g1	retrotransposon-derived protein PEG10 [Rana temporaria])	0.0323057	-4.95207	0.00218412	0.0341131	yes	down	0.08	0	0	0.16	0.88	2.43	0.0266667	1.15667
TRINITY_DN14110_c0_g1	volume-regulated anion channel subunit LRRC8C [Rana temporaria])	0.350131	-1.51403	0.00360003	0.0486399	yes	down	0.35	0.44	0.59	1.07	1.66	2.3	0.46	1.67667
TRINITY_DN14120_c0_g3	B box and SPRY domain-containing protein [Rana temporaria])	0.157003	-2.67113	1.60446e-05	0.000691965	yes	down	0.15	0.1	0.25	1.31	1.18	1.63	0.166667	1.37333
TRINITY_DN14125_c0_g1	apolipoprotein E [Rana temporaria])	0.0436918	-4.51649	1.14582e-11	1.57907e-09	yes	down	3.66	5.73	1.86	58.33	193.58	54.75	3.75	102.22
TRINITY_DN1413_c0_g1	platelet glycoprotein 4 [Rana temporaria])	0.000896991	-10.1226	5.20175e-35	5.37647e-32	yes	down	0.08	0	0	51.45	27.15	33	0.0266667	37.2
TRINITY_DN14160_c1_g1	hypothetical protein AB205_0148980 [Lithobates catesbeianus])	0.0108801	-6.52217	0.000302428	0.00786564	yes	down	0	0	0	6.25	0.71	0.96	0	2.64
TRINITY_DN14167_c0_g1	filamin-A-interacting protein 1 isoform X1 [Rana temporaria])	0.282618	-1.82307	0.00018763	0.00532179	yes	down	0.24	0.37	0.31	1.42	1.44	2.58	0.306667	1.81333
TRINITY_DN14180_c0_g1	tyrosine-protein kinase Lck [Rana temporaria])	0.356428	-1.48832	0.000221039	0.00611154	yes	down	1.15	1.99	1.29	6.43	5.1	4.2	1.47667	5.24333
TRINITY_DN14196_c0_g1		0.202065	-2.30711	0.00103156	0.0198665	yes	down	0.25	0.38	0.42	4.42	1.78	1.09	0.35	2.43
TRINITY_DN1421_c0_g1	kynurenine--oxoglutarate transaminase 3 isoform X1 [Rana temporaria])	0.332103	-1.5903	5.95993e-05	0.00212633	yes	down	3.11	2.42	2.33	8.32	8.28	13.94	2.62	10.18
TRINITY_DN1423_c0_g1	unnamed protein product [Staurois parvus])	0.0627164	-3.99501	2.46412e-12	3.62318e-10	yes	down	0.12	0.61	0.39	7.89	4.98	10.31	0.373333	7.72667
TRINITY_DN14291_c0_g1	unnamed protein product, partial [Staurois parvus])	0.00575364	-7.44131	1.14043e-06	6.81582e-05	yes	down	0	0	0	4.14	14.23	5.1	0	7.82333
TRINITY_DN14293_c0_g1	solute carrier family 25 member 36 [Rana temporaria])	0.354248	-1.49717	0.00354801	0.0482467	yes	down	0.33	0.36	0.39	1.73	1.1	1.11	0.36	1.31333
TRINITY_DN14295_c0_g1		0.317544	-1.65497	0.000538067	0.0121612	yes	down	0.38	0.36	0.54	2.06	1.14	2.02	0.426667	1.74
TRINITY_DN14298_c1_g1		0.010402	-6.587	0.000128708	0.00395027	yes	down	0	0	0	0.43	2.86	2.26	0	1.85
TRINITY_DN142_c0_g1	villin-1 [Rana temporaria])	0.0888533	-3.49243	9.32557e-15	1.85152e-12	yes	down	11.5	13.13	4.75	157.06	136.85	124.3	9.79333	139.403
TRINITY_DN1433_c5_g1	hypothetical protein AB205_0058490, partial [Lithobates catesbeianus])	0.00603914	-7.37144	0.000125781	0.0038876	yes	down	0	0	0	0.21	0.08	3.86	0	1.38333
TRINITY_DN14369_c0_g1	cytosolic phospholipase A2 [Rana temporaria])	0.474435	-1.07572	0.00116037	0.0217713	yes	down	1.63	1.58	1.48	3.75	3.9	4.96	1.56333	4.20333
TRINITY_DN1437_c0_g1	hypothetical protein AB205_0037670 [Lithobates catesbeianus])	0.00820037	-6.93009	1.82718e-14	3.41547e-12	yes	down	0.56	0.31	0.43	30.82	128.71	8.05	0.433333	55.86
TRINITY_DN14414_c0_g2	prostate androgen-regulated mucin-like protein 1 [Rana temporaria])	0.331541	-1.59274	0.00205015	0.0326445	yes	down	2.13	4.23	3.28	10.11	8.24	6.58	3.21333	8.31
TRINITY_DN14423_c0_g1	uncharacterized protein LOC105948087 [Xenopus tropicalis])	0.0797797	-3.64783	0.00368773	0.0494036	yes	down	0	0.9	1.44	3.57	11.14	35.25	0.78	16.6533
TRINITY_DN14427_c1_g1	glycerol-3-phosphate dehydrogenase 1-like protein [Rana temporaria])	0.467819	-1.09598	0.00247461	0.0369897	yes	down	4.6	6.69	5.21	12.79	13.9	18.31	5.5	15
TRINITY_DN14432_c0_g2	protein odd-skipped-related 2-B [Xenopus laevis])	0.0570561	-4.13147	7.86452e-09	7.57191e-07	yes	down	0.11	0.22	0.11	3.76	1.39	5.27	0.146667	3.47333
TRINITY_DN14442_c0_g1	LOW QUALITY PROTEIN: chloride anion exchanger-like [Rana temporaria])	0.000384928	-11.3431	2.86697e-19	9.78164e-17	yes	down	0	0	0	11.71	6.19	12.14	0	10.0133
TRINITY_DN14453_c0_g1	hypothetical protein AB205_0163870 [Lithobates catesbeianus])	0.0753998	-3.7293	0.00011409	0.00358299	yes	down	0	0.17	0.41	3.82	3.04	3.76	0.193333	3.54
TRINITY_DN14464_c0_g1	carboxypeptidase O-like [Rana temporaria])	0.00089817	-10.1207	1.9776e-11	2.63245e-09	yes	down	0	0	0	0.92	4.64	14.07	0	6.54333
TRINITY_DN14513_c0_g1	V-type proton ATPase subunit B, kidney isoform [Rana temporaria])	0.0253198	-5.30359	0.000270688	0.00717925	yes	down	0	0.06	0.03	0.19	0.41	4.11	0.03	1.57
TRINITY_DN14517_c0_g1	chromogranin B [Pelophylax ridibundus])	0.0376414	-4.73154	8.83324e-07	5.44592e-05	yes	down	0.1	0.02	0.12	1.04	0.95	6.5	0.08	2.83
TRINITY_DN14521_c0_g2	zinc finger BED domain-containing protein 4 [Rana temporaria])	0.390661	-1.35601	0.000718582	0.015201	yes	down	0.41	0.62	0.47	1.86	1.19	1.89	0.5	1.64667
TRINITY_DN14545_c0_g1		0.255221	-1.97018	0.00124076	0.022781	yes	down	1.41	2.43	1.75	12.77	3.29	15.33	1.86333	10.4633
TRINITY_DN1454_c0_g1		0.159987	-2.64397	9.34279e-05	0.00305441	yes	down	4.04	2.89	1.58	35.73	10.8	8.65	2.83667	18.3933
TRINITY_DN14569_c0_g4		0.231082	-2.11352	0.0036839	0.0494025	yes	down	0.17	0.54	0.49	2.54	2.66	1.33	0.4	2.17667
TRINITY_DN1457_c2_g1	uncharacterized protein LOC120942953 isoform X1 [Rana temporaria])	0.00185285	-9.07604	3.231e-12	4.67259e-10	yes	down	0	0	0	11.4	3.5	6	0	6.96667
TRINITY_DN1458_c0_g1	EH domain-containing protein 2 [Rana temporaria])	0.210047	-2.25122	0.00161087	0.0274811	yes	down	1.33	1.86	2.57	5.3	3.87	27.16	1.92	12.11
TRINITY_DN1463_c0_g1		0.144827	-2.7876	6.1616e-06	0.000306197	yes	down	4.56	5	1.95	48.16	26.16	27.16	3.83667	33.8267
TRINITY_DN14658_c0_g1	zinc finger CCHC domain-containing protein 7 [Rana temporaria])	0.319877	-1.64441	0.000956594	0.0187971	yes	down	0.9	1.49	0.75	4.28	2.41	6.02	1.04667	4.23667
TRINITY_DN14674_c0_g1		0.00302354	-8.36955	5.89632e-08	4.89854e-06	yes	down	0	0	0	30.76	1.73	10.04	0	14.1767
TRINITY_DN14687_c0_g1	cell surface A33 antigen [Rana temporaria])	0.109143	-3.1957	2.67683e-09	2.75056e-07	yes	down	0.18	0.42	0.32	5.12	2.08	3.69	0.306667	3.63
TRINITY_DN14687_c1_g1		0.157854	-2.66334	8.49271e-06	0.000408277	yes	down	0.28	0.72	0.52	4.72	2.57	5.24	0.506667	4.17667
TRINITY_DN14730_c0_g1	delta-like protein 4 [Rana temporaria])	0.381809	-1.38908	0.000857791	0.0174044	yes	down	0.55	0.85	0.73	3.02	1.53	2.69	0.71	2.41333
TRINITY_DN14736_c1_g1	spectrin beta chain, non-erythrocytic 5 isoform X2 [Rana temporaria])	0.00763226	-7.03367	1.92336e-14	3.57623e-12	yes	down	0	0	0.05	3.9	2.11	1.67	0.0166667	2.56
TRINITY_DN14736_c1_g2	spectrin beta chain, non-erythrocytic 5 isoform X2 [Rana temporaria])	0.0182949	-5.77241	0.000842642	0.0171665	yes	down	0	0	0	1.02	0.76	0.86	0	0.88
TRINITY_DN14736_c1_g3	spectrin beta chain, non-erythrocytic 5 isoform X2 [Rana temporaria])	0.0166217	-5.91079	0.000583691	0.0129906	yes	down	0	0	0	1.05	0.51	1.27	0	0.943333
TRINITY_DN14737_c0_g2	unnamed protein product [Staurois parvus])	0.121014	-3.04675	0.00220662	0.0342816	yes	down	0.08	0.43	0.08	0.69	1.49	4.1	0.196667	2.09333
TRINITY_DN14744_c0_g1	cdc42 effector protein 2-like [Rana temporaria])	0.241119	-2.05218	9.84825e-05	0.00318681	yes	down	0.2	2.41	0.72	3.5	2.72	4.69	1.11	3.63667
TRINITY_DN1477_c0_g2	unnamed protein product, partial [Staurois parvus])	0.108771	-3.20064	0.000181111	0.00518041	yes	down	0.2	0.31	0.21	0.73	1.43	6.47	0.24	2.87667
TRINITY_DN14798_c0_g1	probable N-acetyltransferase 16 [Rana temporaria])	0.0577431	-4.11421	8.13468e-08	6.48229e-06	yes	down	0.15	0.26	0.03	5.33	2.5	1.99	0.146667	3.27333
TRINITY_DN1479_c0_g2		0.0805053	-3.63477	0.000674924	0.0145247	yes	down	3.24	2.22	2.8	14.76	1.99	128.67	2.75333	48.4733
TRINITY_DN1480_c0_g1	organic solute transporter subunit alpha-like isoform X1 [Rana temporaria])	0.0120259	-6.37771	2.64422e-21	1.11955e-18	yes	down	0.01	0.08	0.2	10.53	4.48	12.44	0.0966667	9.15
TRINITY_DN14849_c0_g1		0.0109202	-6.51685	6.87171e-05	0.00238387	yes	down	0	0	0	1.06	0.36	1.61	0	1.01
TRINITY_DN14863_c0_g2		0.171372	-2.54479	0.00293927	0.0421565	yes	down	0.19	0.04	0.26	1.15	1.03	1.51	0.163333	1.23
TRINITY_DN14879_c0_g2	unnamed protein product, partial [Staurois parvus])	0.0183078	-5.7714	0.000481451	0.0111529	yes	down	0.1	0	0	4.49	0.39	0.31	0.0333333	1.73
TRINITY_DN14880_c0_g1	TLD domain-containing protein 2 [Rana temporaria])	0.00266381	-8.5523	1.99736e-09	2.09526e-07	yes	down	0	0	0	1.8	5.92	3.43	0	3.71667
TRINITY_DN14894_c0_g1	LIM domain only protein 7 isoform X5 [Rana temporaria])	0.181396	-2.46278	1.27342e-14	2.48615e-12	yes	down	2.42	2.94	3.5	23.7	18.74	22.5	2.95333	21.6467
TRINITY_DN148_c0_g1	muscleblind-like protein 2 isoform X6 [Rana temporaria])	0.474467	-1.07562	0.00307384	0.0434517	yes	down	2.06	2.79	2.16	6.41	4.23	8.45	2.33667	6.36333
TRINITY_DN14933_c0_g3		0.0203254	-5.62057	0.00193185	0.0312278	yes	down	0	0	0	0.69	0.92	1.59	0	1.06667
TRINITY_DN1494_c2_g1	2-hydroxyacylsphingosine 1-beta-galactosyltransferase [Rana temporaria])	0.44384	-1.17189	0.00192082	0.0311067	yes	down	1.32	1.74	1.01	4.36	4.08	3.09	1.35667	3.84333
TRINITY_DN15015_c0_g1	secretagogin [Rana temporaria])	0.0321127	-4.96071	3.71494e-06	0.00019901	yes	down	0	0.25	0.07	1.64	1.62	9.8	0.106667	4.35333
TRINITY_DN15027_c0_g1	vascular endothelial growth factor receptor kdr-like [Rana temporaria])	0.360514	-1.47187	0.000779612	0.0162017	yes	down	0.45	0.58	0.97	2.4	2.09	2.68	0.666667	2.39
TRINITY_DN15082_c0_g2	LOW QUALITY PROTEIN: junctophilin-2 [Rana temporaria])	0.052846	-4.24206	4.59355e-05	0.00170822	yes	down	0.08	0.12	0.03	0.56	0.36	4.91	0.0766667	1.94333
TRINITY_DN150_c0_g1	hypothetical protein AB205_0045520 [Lithobates catesbeianus])	0.197568	-2.33958	0.000112929	0.00356245	yes	down	2.28	4.97	4.91	21.82	65.71	11.58	4.05333	33.0367
TRINITY_DN150_c1_g2		0.291322	-1.77932	0.000931658	0.0184869	yes	down	1.55	1.61	1.64	34.91	4.27	5.48	1.6	14.8867
TRINITY_DN150_c2_g1	hypothetical protein AB205_0097890 [Lithobates catesbeianus])	0.00022933	-12.0903	7.61815e-22	3.38882e-19	yes	down	0	0.02	0	34.17	50.45	55.12	0.00666667	46.58
TRINITY_DN150_c2_g2	angiotensin-converting enzyme 2 [Rana temporaria])	0.000336518	-11.537	1.40165e-36	1.75917e-33	yes	down	0.03	0	0	47.7	38.37	45.32	0.01	43.7967
TRINITY_DN150_c8_g3		0.0857639	-3.54349	0.00162092	0.0275846	yes	down	0	1.34	0.2	9.98	9.12	3.7	0.513333	7.6
TRINITY_DN1510_c0_g1	regulator of G-protein signaling 5 [Rana temporaria])	0.245363	-2.02701	0.000449659	0.0106267	yes	down	1.94	1.38	4.35	9.82	9.84	21.09	2.55667	13.5833
TRINITY_DN1511_c2_g2	unnamed protein product, partial [Staurois parvus])	0.0818192	-3.61142	1.34381e-07	1.00906e-05	yes	down	0.33	0.96	0.47	13.07	9.82	4.29	0.586667	9.06
TRINITY_DN15121_c0_g2	procollagen-lysine,2-oxoglutarate 5-dioxygenase 2 isoform X1 [Rana temporaria])	0.121565	-3.0402	0.00056259	0.0125927	yes	down	0.12	0.1	0.27	1.52	0.42	3.48	0.163333	1.80667
TRINITY_DN15121_c0_g3		0.101251	-3.30398	3.37531e-05	0.00131067	yes	down	0.16	0.2	0.23	2.36	0.73	4.55	0.196667	2.54667
TRINITY_DN15127_c0_g1		0.319797	-1.64477	0.000819483	0.016792	yes	down	1.01	1.62	1.84	8.27	8.22	5.77	1.49	7.42
TRINITY_DN15140_c0_g1		0.0639337	-3.96728	0.00215587	0.0338523	yes	down	0.07	0.08	0.08	3.44	2.54	0.78	0.0766667	2.25333
TRINITY_DN1514_c2_g1	hypothetical protein AB205_0212710, partial [Lithobates catesbeianus])	0.0357065	-4.80767	0.000162361	0.00474683	yes	down	0.07	0	0.21	4.56	0.4	6.04	0.0933333	3.66667
TRINITY_DN15166_c0_g1	coiled-coil domain-containing protein 9B isoform X2 [Rana temporaria])	0.0370251	-4.75535	1.60872e-05	0.000691965	yes	down	0.12	0.08	0.13	0.94	0.85	10.34	0.11	4.04333
TRINITY_DN15185_c0_g1	charged multivesicular body protein 5 [Rana temporaria])	0.464447	-1.10641	0.00285119	0.0413352	yes	down	10.02	13.74	11.4	23.44	32.7	39.75	11.72	31.9633
TRINITY_DN1518_c1_g1	uncharacterized protein LOC120922643 [Rana temporaria])	0.00122897	-9.66834	3.15241e-14	5.7699e-12	yes	down	0	0	0	12.76	8.7	13.03	0	11.4967
TRINITY_DN15226_c1_g1	unnamed protein product [Staurois parvus])	0.0504636	-4.30861	6.31388e-08	5.18416e-06	yes	down	0.03	0.29	0.17	4.27	1.55	6.59	0.163333	4.13667
TRINITY_DN15228_c0_g1		0.00903141	-6.79083	0.000340112	0.00857403	yes	down	0	0.03	0	0	2.47	1.74	0.01	1.40333
TRINITY_DN15228_c0_g4	galactoside alpha-(1,2)-fucosyltransferase 2-like [Rana temporaria])	0.0201143	-5.63563	3.33764e-07	2.27309e-05	yes	down	0	0	0.11	1.31	4.1	1.71	0.0366667	2.37333
TRINITY_DN15230_c0_g1	Hypothetical predicted protein [Pelobates cultripes])	0.0106813	-6.54877	1.94406e-08	1.77911e-06	yes	down	0.44	0	0.1	1.75	10.07	8.23	0.18	6.68333
TRINITY_DN15306_c0_g1	phosphatidylinositol 4-phosphate 5-kinase type-1 beta isoform X1 [Rana temporaria])	0.230941	-2.11441	0.000121019	0.00376357	yes	down	0.66	2.02	1.08	9.34	3.35	8.43	1.25333	7.04
TRINITY_DN15322_c0_g2	protein max isoform X1 [Xenopus laevis])	0.0640323	-3.96506	0.00337147	0.0465175	yes	down	0.23	0	0	0.74	3.03	0.58	0.0766667	1.45
TRINITY_DN15333_c0_g2	hepatocyte nuclear factor 4-gamma isoform X3 [Rana temporaria])	0.193293	-2.37114	5.36532e-09	5.25204e-07	yes	down	1.52	1.66	2.47	14.61	8.17	15.54	1.88333	12.7733
TRINITY_DN15396_c1_g2	arf-GAP with dual PH domain-containing protein 1-like [Rana temporaria])	0.251935	-1.98888	3.33971e-05	0.00130405	yes	down	1.04	1.93	0.61	6.12	4.91	6.98	1.19333	6.00333
TRINITY_DN1542_c0_g1	microfibril-associated glycoprotein 4-like [Rana temporaria])	0.377138	-1.40683	4.66765e-05	0.00173211	yes	down	9.07	13.93	8.22	32.6	31.29	51.83	10.4067	38.5733
TRINITY_DN15433_c0_g1	solute carrier family 13 member 1 [Rana temporaria])	0.254276	-1.97553	0.000102853	0.00330089	yes	down	0.59	1.12	1.29	3.3	2.61	10.76	1	5.55667
TRINITY_DN15439_c0_g1	PREDICTED: poly [ADP-ribose] polymerase 14-like [Nanorana parkeri])	0.0105481	-6.56687	0.00233486	0.0355776	yes	down	0	0	0	6.01	2.53	0	0	2.84667
TRINITY_DN15440_c0_g1	hypothetical protein AB205_0213430 [Lithobates catesbeianus])	0.00456615	-7.77481	6.46497e-09	6.2934e-07	yes	down	0	0.03	0	3.04	3.18	1.8	0.01	2.67333
TRINITY_DN15474_c0_g1	histone-lysine N-methyltransferase KMT5B [Rana temporaria])	0.376037	-1.41105	0.00193952	0.0313009	yes	down	0.86	1.27	1.36	4.24	2.16	5.7	1.16333	4.03333
TRINITY_DN1555_c0_g1	phospholipase B1, membrane-associated [Rana temporaria])	0.00303651	-8.36337	2.82688e-31	2.54724e-28	yes	down	0.01	0.05	0.05	32.59	6.37	19.59	0.0366667	19.5167
TRINITY_DN15605_c0_g1	alpha-2,8-sialyltransferase 8F-like [Rana temporaria])	0.00463374	-7.75361	2.21768e-09	2.31257e-07	yes	down	0	0	0.06	1.52	7.94	7.9	0.02	5.78667
TRINITY_DN1561_c1_g1		0.0202653	-5.62484	1.51939e-20	5.99937e-18	yes	down	1.44	0.69	2.81	33.27	9.84	23.96	1.64667	22.3567
TRINITY_DN15722_c0_g4		0.155879	-2.6815	0.00227569	0.0349072	yes	down	0.16	0.26	0.13	0.77	0.37	3.51	0.183333	1.55
TRINITY_DN15760_c0_g1	hypothetical protein GDO81_017048 [Engystomops pustulosus])	0.40362	-1.30893	0.00216275	0.03393	yes	down	4.84	5.76	5.88	12.97	23.43	14.27	5.49333	16.89
TRINITY_DN157_c0_g1	lysosome-associated membrane glycoprotein 3 isoform X2 [Rana temporaria])	0.493314	-1.01942	0.00126939	0.0231975	yes	down	8.77	14.92	11.24	27.15	25.62	27.72	11.6433	26.83
TRINITY_DN1580_c0_g1	pancreatic triacylglycerol lipase-like [Rana temporaria])	0.000426522	-11.1951	1.34873e-16	3.45965e-14	yes	down	0.04	0	0	29.93	22.82	87.85	0.0133333	46.8667
TRINITY_DN15846_c0_g1	caveolin-1 isoform X1 [Rana temporaria])	0.118985	-3.07115	3.7816e-05	0.00143876	yes	down	0.87	1.37	2.3	5.56	7.13	37.6	1.51333	16.7633
TRINITY_DN15883_c0_g1	lymphocyte antigen 6 complex locus protein G6c [Rana temporaria])	0.0495232	-4.33575	0.00180838	0.0298186	yes	down	0.07	0.14	0.13	0.17	0.68	8.15	0.113333	3
TRINITY_DN15897_c0_g1	PREDICTED: cysteine and glycine-rich protein 1 isoform X2 [Nanorana parkeri])	0.129958	-2.94388	0.000462408	0.010834	yes	down	11.42	18.26	14.69	24.45	46.67	380.03	14.79	150.383
TRINITY_DN1591_c0_g1	Glutamine synthetase [Lithobates catesbeianus])	0.365534	-1.45192	0.00345354	0.0473895	yes	down	45.25	151.06	95.84	358.53	379.83	257.77	97.3833	332.043
TRINITY_DN15931_c0_g1	unnamed protein product, partial [Staurois parvus])	0.0195152	-5.67926	0.00324227	0.04521	yes	down	0	0	0	2.57	0.52	0.43	0	1.17333
TRINITY_DN15990_c0_g3	unnamed protein product [Staurois parvus])	0.0527563	-4.24451	1.90868e-07	1.38871e-05	yes	down	0.15	0.2	0.08	6.71	1.08	2.05	0.143333	3.28
TRINITY_DN16053_c0_g2		0.00892052	-6.80866	2.88359e-05	0.00115023	yes	down	0	0	0	2.08	0.42	2.63	0	1.71
TRINITY_DN16111_c0_g1		0.010106	-6.62865	0.000188911	0.00534674	yes	down	0	0	0	1.48	2.46	0.22	0	1.38667
TRINITY_DN16111_c1_g1	PREDICTED: fatty acid-binding protein 1, liver-like [Nanorana parkeri])	0.0196936	-5.66613	0.00368752	0.0494036	yes	down	0	0	0	1.35	1.16	7.51	0	3.34
TRINITY_DN16114_c0_g1		0.0521932	-4.25999	1.61708e-05	0.000693863	yes	down	0.19	0.16	0.13	10.6	1.01	1.56	0.16	4.39
TRINITY_DN16121_c0_g1		0.12787	-2.96725	0.00296143	0.042374	yes	down	0.05	0.19	1.17	9.58	28.94	3.92	0.47	14.1467
TRINITY_DN16133_c0_g1		0.0805441	-3.63408	0.00200752	0.0321103	yes	down	0.07	1.22	0.04	2.74	0.28	1.21	0.443333	1.41
TRINITY_DN16138_c0_g1	vinexin [Rana temporaria])	0.0474983	-4.39598	4.2369e-07	2.78826e-05	yes	down	0.12	0.14	0	3	0.86	3.13	0.0866667	2.33
TRINITY_DN1613_c0_g1	chromodomain-helicase-DNA-binding protein 1 isoform X1 [Rana temporaria])	0.35683	-1.48669	0.000477819	0.0110908	yes	down	0.34	0.74	0.5	2.15	1.46	2.07	0.526667	1.89333
TRINITY_DN16167_c0_g1	unnamed protein product [Staurois parvus])	0.441589	-1.17922	0.00061591	0.0135786	yes	down	3.37	3.76	3.6	13.33	7.6	11.68	3.57667	10.87
TRINITY_DN16169_c0_g2	histo-blood group ABO system transferase 2-like [Rana temporaria])	0.00698331	-7.16187	1.5422e-05	0.000672409	yes	down	0	0	0	0.77	2.83	0.43	0	1.34333
TRINITY_DN16183_c0_g1		0.000859429	-10.1843	2.02711e-18	6.53549e-16	yes	down	0.02	0	0.02	9.53	23.9	14.45	0.0133333	15.96
TRINITY_DN16183_c0_g3		0.00190174	-9.03846	4.29973e-12	6.16739e-10	yes	down	0	0	0	2.6	2.11	1.68	0	2.13
TRINITY_DN16250_c0_g2		0.0630149	-3.98816	0.00103952	0.0199732	yes	down	0.07	0.07	0.03	0.38	0.35	2.84	0.0566667	1.19
TRINITY_DN16268_c0_g7	uncharacterized protein LOC121403130 [Xenopus laevis])	0.0388529	-4.68584	5.87378e-05	0.00209986	yes	down	0.02	0.06	0.01	0.04	1.36	1.38	0.03	0.926667
TRINITY_DN16340_c0_g1	palmdelphin [Rana temporaria])	0.327889	-1.60872	0.00163901	0.0277171	yes	down	1.17	2.53	1.5	4.48	9.16	5.85	1.73333	6.49667
TRINITY_DN16359_c0_g1	RNA polymerase II-associated protein 3 [Rana temporaria])	0.335541	-1.57544	2.65024e-05	0.00106806	yes	down	1.11	1.24	1.32	4.12	4.43	5.4	1.22333	4.65
TRINITY_DN16373_c0_g1	PREDICTED: transcription factor Ovo-like 2 [Nanorana parkeri])	0.18715	-2.41773	0.00303487	0.0430567	yes	down	0.14	0.91	0.23	1.39	2.22	4.99	0.426667	2.86667
TRINITY_DN16453_c0_g1	mast cell carboxypeptidase A-like [Rana temporaria])	0.0652211	-3.93852	2.86686e-05	0.00114486	yes	down	0.06	0.19	0.35	1.23	1.62	9.44	0.2	4.09667
TRINITY_DN16465_c0_g1	enteropeptidase [Rana temporaria])	0.00116262	-9.74841	3.00227e-10	3.38159e-08	yes	down	0	0	0	0.32	1.42	5.79	0	2.51
TRINITY_DN1648_c2_g1		0.13665	-2.87144	3.4834e-05	0.0013472	yes	down	0.3	0.43	0.54	8.01	1.8	2.45	0.423333	4.08667
TRINITY_DN16500_c0_g2		0.0174805	-5.83811	0.000747357	0.0157173	yes	down	0	0	0	0.68	0.62	1.19	0	0.83
TRINITY_DN16513_c0_g1	hedgehog-interacting protein [Rana temporaria])	0.375074	-1.41475	0.000573493	0.012796	yes	down	2.71	2.74	1.87	8.99	9.61	5.93	2.44	8.17667
TRINITY_DN1653_c0_g1	uncharacterized protein LOC120942432, partial [Rana temporaria])	0.00852123	-6.87472	7.89187e-48	2.31113e-44	yes	down	3.61	3.28	2.36	728.59	1268.96	597.68	3.08333	865.077
TRINITY_DN16543_c0_g1	endosome/lysosome-associated apoptosis and autophagy regulator 1 [Rana temporaria])	0.0471996	-4.40508	1.50054e-05	0.000655946	yes	down	0.02	0.3	0.03	1.45	0.83	7.44	0.116667	3.24
TRINITY_DN16615_c0_g1	PREDICTED: LOW QUALITY PROTEIN: myelin protein P0 [Nanorana parkeri])	0.022287	-5.48766	0.000511981	0.0116983	yes	down	0	0.05	0	0.29	1.97	0.26	0.0166667	0.84
TRINITY_DN16615_c0_g2		0.0389389	-4.68264	0.00067796	0.0145629	yes	down	0	0.17	0.05	0.74	5.2	0.5	0.0733333	2.14667
TRINITY_DN16677_c0_g1	tetranectin isoform X1 [Rana temporaria])	0.017463	-5.83956	0.000717558	0.0151906	yes	down	0	0.06	0	0.43	0.39	3.88	0.02	1.56667
TRINITY_DN16716_c0_g3		0.0651139	-3.94089	0.000615406	0.013576	yes	down	0.07	0.14	0.03	3.97	0.35	0.63	0.08	1.65
TRINITY_DN16732_c0_g1	unnamed protein product [Staurois parvus])	0.0126725	-6.30215	0.000218373	0.00605211	yes	down	0	0	0	1.62	0.85	0.35	0	0.94
TRINITY_DN1675_c1_g1	PREDICTED: testosterone 17-beta-dehydrogenase 3 [Nanorana parkeri])	0.0167823	-5.89692	2.31224e-08	2.0676e-06	yes	down	0.02	0.04	0.04	1.53	0.64	6.13	0.0333333	2.76667
TRINITY_DN16763_c0_g1	protein FAM83E [Rana temporaria])	0.0742624	-3.75123	3.48473e-05	0.0013472	yes	down	0.1	0.1	0.06	0.48	0.61	3.5	0.0866667	1.53
TRINITY_DN1676_c1_g2	caveolae-associated protein 2 isoform X1 [Rana temporaria])	0.168932	-2.56549	0.00104956	0.0200782	yes	down	0.1	0.41	0.4	1.26	0.93	4.84	0.303333	2.34333
TRINITY_DN16772_c0_g1	unnamed protein product [Staurois parvus])	0.0271402	-5.20342	0.00156857	0.0270474	yes	down	0.05	0	0	0.48	1.72	2.14	0.0166667	1.44667
TRINITY_DN167_c6_g1	unnamed protein product, partial [Staurois parvus])	0.0283718	-5.1394	1.32773e-26	8.97291e-24	yes	down	19.93	53.48	25.6	43.22	96.45	30.96	33.0033	56.8767
TRINITY_DN1681_c0_g5	unnamed protein product [Staurois parvus])	0.102988	-3.27945	0.00175443	0.0291371	yes	down	0.31	1.38	1.67	31.5	2.69	1.11	1.12	11.7667
TRINITY_DN16823_c0_g6	uncharacterized protein LOC108647661 [Xenopus tropicalis])	0.0050596	-7.62676	3.64765e-05	0.00139636	yes	down	0	0	0	3.11	0.21	0.08	0	1.13333
TRINITY_DN1682_c0_g1		0.0678658	-3.88117	4.4257e-05	0.00164929	yes	down	0.37	0.8	0.58	3	1.47	37.77	0.583333	14.08
TRINITY_DN16844_c0_g2		0.0953616	-3.39045	0.00181235	0.0298375	yes	down	0.12	0.06	0.03	1.85	0.24	0.86	0.07	0.983333
TRINITY_DN16854_c0_g1	uncharacterized protein LOC120942562 [Rana temporaria])	0.00479281	-7.70491	3.67513e-06	0.000197178	yes	down	0	0	0	0.22	6.5	5.46	0	4.06
TRINITY_DN1685_c0_g1	serine/threonine-protein kinase Sgk1 isoform X2 [Bufo bufo])	0.308383	-1.6972	3.32373e-05	0.00129925	yes	down	15.9	13.56	24.14	101.93	63.3	59.69	17.8667	74.9733
TRINITY_DN16928_c0_g1	natterin-4-like [Rana temporaria])	0.000147551	-12.7265	3.85321e-37	5.01516e-34	yes	down	0.09	0.12	0.03	64.48	682.03	1331.17	0.08	692.56
TRINITY_DN16928_c0_g3		0.013052	-6.25958	0.000672748	0.0144952	yes	down	0	0	0	0.32	2.98	3.49	0	2.26333
TRINITY_DN16966_c1_g1	monocarboxylate transporter 9 [Rana temporaria])	0.174798	-2.51624	1.14962e-05	0.000528104	yes	down	0.17	0.32	0.34	1.32	2.81	1.71	0.276667	1.94667
TRINITY_DN1699_c0_g1		0.00749549	-7.05976	2.18564e-08	1.96943e-06	yes	down	0	0	0.09	6.28	6.78	2.08	0.03	5.04667
TRINITY_DN16_c0_g1		0.334864	-1.57835	2.31053e-05	0.000941954	yes	down	6.9	8.74	3.93	23.11	20.56	35.35	6.52333	26.34
TRINITY_DN17000_c0_g2	unnamed protein product, partial [Staurois parvus])	0.0701037	-3.83437	0.00339636	0.0467691	yes	down	0.41	0	0	3.15	2.81	1.7	0.136667	2.55333
TRINITY_DN1700_c3_g1	corticosteroid 11-beta-dehydrogenase isozyme 2 [Rana temporaria])	0.182877	-2.45105	0.000238388	0.00648407	yes	down	0.06	0.22	0.34	1.72	1.42	1.23	0.206667	1.45667
TRINITY_DN1702_c0_g1	membrane-spanning 4-domains subfamily A member 8-like [Rana temporaria])	0.00992307	-6.655	2.33335e-31	2.15785e-28	yes	down	0.09	0.21	0.38	19.25	34.96	32.84	0.226667	29.0167
TRINITY_DN17036_c0_g4	calponin homology domain-containing protein DDB_G0272472-like isoform X1 [Rana temporaria])	0.224137	-2.15755	2.24728e-05	0.000919371	yes	down	0.28	0.45	0.54	2.81	1.19	3.43	0.423333	2.47667
TRINITY_DN17045_c0_g1	sulfotransferase 1 family member D1-like isoform X1 [Rana temporaria])	0.136724	-2.87066	1.92569e-05	0.000806585	yes	down	0.8	1.04	0.14	4.58	7.72	5.62	0.66	5.97333
TRINITY_DN17073_c1_g3		0.183708	-2.44451	0.00279361	0.0406346	yes	down	0.12	0.23	0.13	1.31	0.48	1.4	0.16	1.06333
TRINITY_DN17090_c0_g2		0.0117887	-6.40645	0.000525057	0.0119505	yes	down	0	0	0	0.34	0.21	2.32	0	0.956667
TRINITY_DN17092_c0_g1	PREDICTED: pinin [Nanorana parkeri])	0.374528	-1.41686	0.000432273	0.0102711	yes	down	2.38	2.02	1.81	10.48	4.83	6.23	2.07	7.18
TRINITY_DN17111_c0_g1	uncharacterized protein LOC120942956 isoform X2 [Rana temporaria])	0.0177852	-5.81318	0.00180166	0.0297667	yes	down	0	0	0	2.27	0.53	0.46	0	1.08667
TRINITY_DN17134_c0_g1	uncharacterized protein LOC120942578 isoform X2 [Rana temporaria])	0.0013003	-9.58694	1.05349e-12	1.64542e-10	yes	down	0	0	0	6.61	2.73	2.19	0	3.84333
TRINITY_DN17137_c0_g1	kinesin-like protein KIF13A isoform X2 [Rana temporaria])	0.0107196	-6.5436	1.71072e-06	9.95335e-05	yes	down	0.02	0.02	0	2.4	0.22	2.34	0.0133333	1.65333
TRINITY_DN17143_c0_g1	phospholipase B1, membrane-associated-like [Rana temporaria])	0.000385617	-11.3405	1.16775e-15	2.63058e-13	yes	down	0	0	0	3.42	13.41	27.46	0	14.7633
TRINITY_DN17158_c3_g1		0.0718838	-3.79819	0.00373358	0.0498123	yes	down	0.11	0.11	0.06	0.28	0.5	4.35	0.0933333	1.71
TRINITY_DN17170_c0_g1	mucin-2-like [Rana temporaria])	0.000682954	-10.5159	7.31466e-17	1.94736e-14	yes	down	0	0	0	5.95	5.41	4.41	0	5.25667
TRINITY_DN1718_c1_g1	adiponectin receptor protein 2 isoform X2 [Rana temporaria])	0.267981	-1.8998	2.68016e-06	0.000149029	yes	down	3.49	5.34	3.5	28.87	12.66	18.04	4.11	19.8567
TRINITY_DN1718_c3_g1		0.272263	-1.87693	2.32725e-07	1.66228e-05	yes	down	8.45	11.25	5.64	48.63	29.15	33.27	8.44667	37.0167
TRINITY_DN171_c0_g1	ladinin-1 isoform X1 [Rana temporaria])	0.115192	-3.11789	8.62403e-18	2.55721e-15	yes	down	2.94	3.93	2.61	31.74	27.21	46.29	3.16	35.08
TRINITY_DN17240_c0_g1	uncharacterized protein LOC120909161 [Rana temporaria])	0.169548	-2.56024	0.000675955	0.0145376	yes	down	0.62	0.6	0.41	5.46	5.42	1.15	0.543333	4.01
TRINITY_DN17249_c0_g2	laminin subunit alpha-3 [Rana temporaria])	0.181163	-2.46464	5.01101e-08	4.22295e-06	yes	down	0.37	0.53	0.56	3.32	1.99	5.2	0.486667	3.50333
TRINITY_DN17265_c0_g3	hypothetical protein XENTR_v10024535 [Xenopus tropicalis])	0.242938	-2.04134	0.000171933	0.00497701	yes	down	0.42	0.55	0.34	3.44	0.96	2.68	0.436667	2.36
TRINITY_DN1726_c0_g2		0.24348	-2.03812	0.0010344	0.0198965	yes	down	1.26	1.21	0.74	11.29	3.09	2.89	1.07	5.75667
TRINITY_DN1726_c0_g4		0.090734	-3.46221	0.000337747	0.00853604	yes	down	0.24	0.1	0.27	6.78	0.43	2.04	0.203333	3.08333
TRINITY_DN17279_c1_g1		0.09178	-3.44568	0.00232828	0.0355201	yes	down	0.06	0.12	0.23	2.76	2.5	0.34	0.136667	1.86667
TRINITY_DN1728_c1_g4	unnamed protein product, partial [Staurois parvus])	0.0173042	-5.85273	0.00127936	0.023307	yes	down	0	0	0	2	1.78	0.49	0	1.42333
TRINITY_DN1731_c0_g1		0.343786	-1.54042	0.000156347	0.00459393	yes	down	18.96	4.55	6.99	73.8	26.45	57.43	10.1667	52.56
TRINITY_DN17331_c0_g1	unnamed protein product, partial [Staurois parvus])	0.149949	-2.73746	0.00329214	0.0456922	yes	down	0.04	0.22	0.17	1.81	1.11	0.74	0.143333	1.22
TRINITY_DN17347_c0_g1	Protein S100-A16 [Lithobates catesbeianus])	0.000274208	-11.8324	3.90848e-16	9.51059e-14	yes	down	0	0	0	58.31	167.79	16.46	0	80.8533
TRINITY_DN17355_c0_g2	synaptotagmin-like protein 1 [Rana temporaria])	0.130856	-2.93394	0.00148078	0.0258451	yes	down	0.26	0.2	0.21	0.73	0.34	5.77	0.223333	2.28
TRINITY_DN17357_c0_g1		0.0133575	-6.22621	0.00190094	0.0308961	yes	down	0	0	0	0.31	0.04	1.66	0	0.67
TRINITY_DN17357_c0_g2		0.0886527	-3.49569	0.00166352	0.0280247	yes	down	0.1	0.11	0.1	0.39	0.43	3.85	0.103333	1.55667
TRINITY_DN17363_c1_g1	nicotinamide N-methyltransferase-like [Rana temporaria])	0.0156165	-6.00079	1.63067e-12	2.47667e-10	yes	down	4.93	0	0.48	114.17	176.1	207.84	1.80333	166.037
TRINITY_DN17377_c0_g1		0.021248	-5.55653	0.00356392	0.0483465	yes	down	0	0	0	4.71	0.76	2.61	0	2.69333
TRINITY_DN17393_c1_g2		0.107368	-3.21937	0.000350976	0.00879116	yes	down	1.67	0.39	0.1	8	11.76	5.86	0.72	8.54
TRINITY_DN17444_c0_g1	calpain-13-like [Rana temporaria])	0.0145624	-6.1016	1.38267e-14	2.68452e-12	yes	down	0.01	0.03	0.05	1.43	2.23	4.6	0.03	2.75333
TRINITY_DN17451_c0_g1		0.00313519	-8.31723	2.44643e-09	2.53606e-07	yes	down	0	0	0	8.19	3.35	2.15	0	4.56333
TRINITY_DN17494_c0_g1		0.09935	-3.33134	0.00126895	0.0231975	yes	down	0.04	0.09	0.13	1.38	0.12	1.93	0.0866667	1.14333
TRINITY_DN17494_c0_g2	PREDICTED: LOW QUALITY PROTEIN: neural cell adhesion molecule L1-like [Nanorana parkeri])	0.0566699	-4.14127	0.00166633	0.0280451	yes	down	0.02	0.04	0.04	0.96	0.02	1.38	0.0333333	0.786667
TRINITY_DN17554_c0_g1		0.0106254	-6.55633	3.05429e-06	0.000167992	yes	down	0	0	0.17	1.35	11.27	6.43	0.0566667	6.35
TRINITY_DN17554_c0_g2	fibroblast growth factor-binding protein 1-like [Rana temporaria])	0.00924535	-6.75706	4.44955e-10	4.87122e-08	yes	down	0.04	0.08	0.04	1.53	12.4	7.65	0.0533333	7.19333
TRINITY_DN17567_c0_g1		0.133896	-2.90081	1.32489e-07	9.96985e-06	yes	down	0.08	0.2	0.2	1.69	1.51	1.42	0.16	1.54
TRINITY_DN17567_c0_g3		0.125146	-2.99831	0.00101079	0.0195602	yes	down	0.2	0.27	0.13	1.09	1.96	3.1	0.2	2.05
TRINITY_DN17571_c0_g1		0.0406502	-4.62059	3.08653e-23	1.64344e-20	yes	down	0.53	0.69	0.32	16.49	15.91	15.64	0.513333	16.0133
TRINITY_DN17573_c0_g1	protein kinase C and casein kinase substrate in neurons protein 1-like [Rana temporaria])	0.0664795	-3.91095	0.00267715	0.0392984	yes	down	0	0.08	0.05	0.46	0.14	1.89	0.0433333	0.83
TRINITY_DN17580_c0_g1		0.0104311	-6.58297	0.00371801	0.049661	yes	down	0	0	0	3.82	0.33	0	0	1.38333
TRINITY_DN1763_c0_g1	membrane-spanning 4-domains subfamily A member 4D-like [Rana temporaria])	0.000460974	-11.083	1.77771e-16	4.4807e-14	yes	down	0	0	0	20.51	16.69	5.92	0	14.3733
TRINITY_DN17725_c0_g1		0.00614649	-7.34602	4.14631e-07	2.73891e-05	yes	down	0	0	0	14.42	6.46	17.41	0	12.7633
TRINITY_DN1779_c0_g1		0.13842	-2.85287	0.00227003	0.0348763	yes	down	0.81	3.98	0.65	20.53	19.06	2.04	1.81333	13.8767
TRINITY_DN1780_c1_g1		0.0446288	-4.48588	1.36318e-07	1.02143e-05	yes	down	0.16	0	0.07	2.96	1.16	2.94	0.0766667	2.35333
TRINITY_DN1780_c1_g2		0.10399	-3.26549	8.13211e-11	1.0134e-08	yes	down	0.25	0.4	0.55	5.08	3.75	6.09	0.4	4.97333
TRINITY_DN1781_c0_g1	interleukin-8-like isoform X2 [Rana temporaria])	0.316743	-1.65861	4.35269e-05	0.00162553	yes	down	5.17	7.93	3.11	8.44	13.25	11.02	5.40333	10.9033
TRINITY_DN17825_c0_g1		0.386674	-1.37081	0.00193124	0.0312278	yes	down	10.94	9.62	12.88	53.07	28.32	28.64	11.1467	36.6767
TRINITY_DN17834_c0_g1		0.0115411	-6.43707	2.13045e-05	0.000875653	yes	down	0	0.14	0	17.84	1.54	9.04	0.0466667	9.47333
TRINITY_DN17839_c0_g3	transmembrane protein 260 isoform X1 [Hyla sarda])	0.0274594	-5.18656	1.21036e-05	0.000550253	yes	down	0.03	0.01	0.05	0.43	0.12	4.27	0.03	1.60667
TRINITY_DN17873_c0_g2	hypothetical protein GDO78_009922 [Eleutherodactylus coqui])	0.173496	-2.52703	2.21954e-07	1.59834e-05	yes	down	0.29	0.28	0.34	2.4	1.23	2.84	0.303333	2.15667
TRINITY_DN1788_c3_g1	unnamed protein product, partial [Staurois parvus])	0.0138515	-6.17381	6.20624e-24	3.51773e-21	yes	down	1.31	0.87	0.86	47.38	141.24	84.99	1.01333	91.2033
TRINITY_DN17897_c0_g2	DNA endonuclease RBBP8 isoform X2 [Rana temporaria])	0.273046	-1.87279	0.000991588	0.0193576	yes	down	0.35	0.41	0.3	1.42	0.83	2.81	0.353333	1.68667
TRINITY_DN178_c0_g1	unnamed protein product [Staurois parvus])	0.321934	-1.63516	0.00231774	0.0353823	yes	down	0.6	0.95	1.22	3	1.97	6.26	0.923333	3.74333
TRINITY_DN17915_c0_g1	C-C chemokine receptor type 7 [Rana temporaria])	0.312395	-1.67856	0.000202984	0.00568501	yes	down	0.9	2.17	1.69	5.32	3.94	2.49	1.58667	3.91667
TRINITY_DN17935_c0_g1		0.0784836	-3.67147	0.000415568	0.00999581	yes	down	0	0.2	0.3	6.01	0.94	1.5	0.166667	2.81667
TRINITY_DN17937_c0_g1	guanine nucleotide-binding protein subunit alpha-14 [Rana temporaria])	0.376353	-1.40984	0.0030694	0.0434063	yes	down	3.05	3.37	3.53	6.15	15.15	11.62	3.31667	10.9733
TRINITY_DN17969_c0_g2	hypothetical protein AB205_0063470 [Lithobates catesbeianus])	0.0615032	-4.0232	0.000899628	0.0180141	yes	down	0	0.19	0	0.75	1.62	1.25	0.0633333	1.20667
TRINITY_DN17982_c0_g1	tetraspanin-13 [Rana temporaria])	0.0917996	-3.44537	1.01383e-06	6.14275e-05	yes	down	0.17	0.26	0.52	4.06	2.23	7.31	0.316667	4.53333
TRINITY_DN17990_c0_g2	nucleolar protein 8 isoform X2 [Rana temporaria])	0.252696	-1.98452	8.32781e-08	6.62118e-06	yes	down	0.72	0.81	0.51	3.74	2.97	3.62	0.68	3.44333
TRINITY_DN17_c0_g1	kinectin isoform X1 [Rana temporaria])	0.113483	-3.13945	6.54813e-15	1.33014e-12	yes	down	1.45	1.26	1.41	15.3	9.32	22.87	1.37333	15.83
TRINITY_DN18000_c0_g1	cyclic nucleotide-gated olfactory channel-like [Rana temporaria])	0.00912298	-6.77628	6.43491e-06	0.000318053	yes	down	0	0	0	0.83	0.91	0.97	0	0.903333
TRINITY_DN1803_c0_g3		0.264199	-1.9203	0.002618	0.0387051	yes	down	3.54	4.4	5.15	12.66	7.35	45.52	4.36333	21.8433
TRINITY_DN18064_c0_g1	voltage-dependent calcium channel subunit alpha-2/delta-4 isoform X5 [Rana temporaria])	0.0544115	-4.19994	1.64348e-05	0.000702617	yes	down	0.07	0.17	0.27	0.67	0.97	10.96	0.17	4.2
TRINITY_DN18133_c0_g3	sulfate anion transporter 1 [Rana temporaria])	0.00758915	-7.04185	5.00153e-06	0.000256216	yes	down	0	0	0	0.57	1.61	1.63	0	1.27
TRINITY_DN1818_c0_g1	angiotensin-converting enzyme [Rana temporaria])	0.0738533	-3.75919	3.40569e-13	5.61891e-11	yes	down	5.38	10.13	4.83	101.63	57	198.06	6.78	118.897
TRINITY_DN18196_c0_g3		0.234739	-2.09087	0.00147937	0.0258451	yes	down	0.17	0.2	0.33	1.83	0.79	1.29	0.233333	1.30333
TRINITY_DN181_c0_g2	myosin-10-like isoform X2 [Rana temporaria])	0.383721	-1.38187	0.000306572	0.00792173	yes	down	3.18	4.51	4.76	11.09	16.48	13.02	4.15	13.53
TRINITY_DN1822_c1_g1	hypothetical protein AB205_0078430, partial [Lithobates catesbeianus])	0.0347749	-4.84581	2.95451e-06	0.000162994	yes	down	0.12	0.32	0.17	20.09	2.72	0.53	0.203333	7.78
TRINITY_DN18240_c0_g1		0.0881328	-3.50418	2.22743e-07	1.60074e-05	yes	down	0.25	0.52	0.45	3.44	5.57	8.67	0.406667	5.89333
TRINITY_DN18285_c0_g1		0.0988557	-3.33853	0.00014309	0.00429417	yes	down	0.05	0.28	0.2	3.09	0.5	3.66	0.176667	2.41667
TRINITY_DN18307_c0_g1	keratin, type I cytoskeletal 18 [Rana temporaria])	0.350991	-1.51049	4.2108e-06	0.000221853	yes	down	33.75	29.41	23.19	95.13	95.11	125.34	28.7833	105.193
TRINITY_DN18335_c0_g1	pyroglutamyl-aminopeptidase 1 precursor [Lithobates catesbeianus])	0.457355	-1.12862	0.00365269	0.0490871	yes	down	1.64	1.65	1.25	3.47	4.06	5.13	1.51333	4.22
TRINITY_DN18348_c0_g1	gastric inhibitory polypeptide isoform X1 [Rana temporaria])	0.00164902	-9.24418	1.3408e-10	1.59184e-08	yes	down	0	0	0	5.64	10.81	34.01	0	16.82
TRINITY_DN18354_c0_g1		0.0155236	-6.00939	2.06638e-08	1.8764e-06	yes	down	0	0.14	0	4.99	2.29	4.05	0.0466667	3.77667
TRINITY_DN1836_c0_g1		0.265677	-1.91225	4.61116e-06	0.000239358	yes	down	2.73	4.29	1.1	15.65	7.1	9.09	2.70667	10.6133
TRINITY_DN18394_c0_g1	caspase-3-like isoform X2 [Rana temporaria])	0.159371	-2.64954	0.00104035	0.0199782	yes	down	0.07	0.1	0.15	1.09	0.45	1.15	0.106667	0.896667
TRINITY_DN18396_c0_g1	protein Shroom3 [Rana temporaria])	0.0794136	-3.65447	8.98644e-05	0.00296806	yes	down	0.07	0.02	0.14	0.93	0.28	2.84	0.0766667	1.35
TRINITY_DN18403_c0_g2		0.00879046	-6.82985	2.31511e-05	0.000942731	yes	down	0	0	0	1.15	1.04	4.18	0	2.12333
TRINITY_DN18431_c0_g1	calbindin [Rana temporaria])	0.00125112	-9.64257	1.1747e-11	1.60628e-09	yes	down	0	0	0	9.47	8.09	1.71	0	6.42333
TRINITY_DN1846_c0_g1	DNA-binding death effector domain-containing protein 2 [Rana temporaria])	0.337242	-1.56814	0.000998197	0.019394	yes	down	16.84	23.98	14.88	109.3	33.51	60.25	18.5667	67.6867
TRINITY_DN1847_c1_g2	E3 ubiquitin-protein ligase Midline-1-like [Rana temporaria])	0.156582	-2.67501	5.12618e-08	4.29938e-06	yes	down	0.32	0.78	1.05	3.84	5.74	7.31	0.716667	5.63
TRINITY_DN18482_c1_g2	unnamed protein product, partial [Staurois parvus])	0.26564	-1.91246	0.00245877	0.0367845	yes	down	0.14	0.37	0.4	1.46	0.78	2.23	0.303333	1.49
TRINITY_DN18504_c0_g1	claudin-23 [Rana temporaria])	0.0335998	-4.89541	0.00297928	0.0425083	yes	down	0	0.05	0	1.07	0.51	0.52	0.0166667	0.7
TRINITY_DN18554_c1_g3	membrane-spanning 4-domains subfamily A member 4A-like [Rana temporaria])	0.000142193	-12.7799	6.97791e-25	4.37889e-22	yes	down	0	0	0	36.3	38.79	40.11	0	38.4
TRINITY_DN18566_c1_g1	hypothetical protein AB205_0091970 [Lithobates catesbeianus])	0.320452	-1.64182	0.000186368	0.00530238	yes	down	0.54	0.34	0.38	2.01	1.46	1.58	0.42	1.68333
TRINITY_DN18576_c0_g1	Peptidoglycan recognition protein 1 [Lithobates catesbeianus])	0.000160059	-12.6091	8.52058e-36	9.3572e-33	yes	down	0.2	0	0	544.68	758.58	306.57	0.0666667	536.61
TRINITY_DN1857_c1_g1	mitochondrial import inner membrane translocase subunit TIM16 [Rana temporaria])	0.327699	-1.60956	0.00066837	0.0144452	yes	down	1.43	2.7	2	10.34	8.53	18.75	2.04333	12.54
TRINITY_DN1859_c0_g1	long-chain-fatty-acid--CoA ligase 5 [Rana temporaria])	0.280935	-1.83169	0.000301735	0.00785449	yes	down	9.11	23.21	19.43	84.74	97.81	46.01	17.25	76.1867
TRINITY_DN185_c0_g2	prostaglandin reductase 2-like [Rana temporaria])	0.214781	-2.21906	1.23507e-07	9.33471e-06	yes	down	8.52	7.98	7.74	29.53	56.38	56.22	8.08	47.3767
TRINITY_DN18603_c0_g1		0.19254	-2.37677	0.0022035	0.0342634	yes	down	13.59	15.34	7.51	25.53	23.78	200.79	12.1467	83.3667
TRINITY_DN18620_c1_g1	Na(+)/H(+) exchange regulatory cofactor NHE-RF4 [Rana temporaria])	0.0031727	-8.30007	1.05402e-09	1.12244e-07	yes	down	0	0	0	3	1.24	2.5	0	2.24667
TRINITY_DN18634_c0_g2	FERM domain-containing protein 8 [Rana temporaria])	0.332919	-1.58675	0.00214037	0.0336843	yes	down	2.79	2.2	1.06	3.56	5.84	10.99	2.01667	6.79667
TRINITY_DN18634_c1_g1		0.00692091	-7.17482	3.84758e-05	0.00145545	yes	down	0	0	0	7.19	2.47	0.33	0	3.33
TRINITY_DN18648_c0_g1	unnamed protein product, partial [Staurois parvus])	0.0168358	-5.89232	0.00126511	0.0231435	yes	down	0	0	0	2.01	0.34	2.09	0	1.48
TRINITY_DN18654_c0_g2		0.0103126	-6.59944	1.25942e-05	0.000571076	yes	down	0	0	0.04	2.12	0.36	2.54	0.0133333	1.67333
TRINITY_DN18664_c0_g1	protein FAM151A isoform X1 [Rana temporaria])	0.0229297	-5.44664	1.35871e-09	1.44253e-07	yes	down	0	0.07	0.04	3.37	1.28	1.36	0.0366667	2.00333
TRINITY_DN18673_c0_g1	unnamed protein product, partial [Staurois parvus])	0.391329	-1.35355	0.00334126	0.0461938	yes	down	25.82	17.37	21.84	55.03	90.52	68.76	21.6767	71.4367
TRINITY_DN18677_c1_g1		0.0355512	-4.81396	0.00355852	0.0483205	yes	down	0	0.07	0	0.66	0.89	0.99	0.0233333	0.846667
TRINITY_DN1868_c0_g1	small integral membrane protein 24 [Rana temporaria])	0.000177208	-12.4623	4.77565e-24	2.7971e-21	yes	down	0.01	0	0	44.3	36.22	38.31	0.00333333	39.61
TRINITY_DN18699_c0_g1	ectonucleotide pyrophosphatase/phosphodiesterase family member 7 [Rana temporaria])	0.000452727	-11.1091	6.94432e-22	3.12868e-19	yes	down	0.05	0	0	63.14	58.68	26.18	0.0166667	49.3333
TRINITY_DN18719_c0_g1	collagen alpha-1(XII) chain isoform X3 [Rana temporaria])	0.371309	-1.42931	0.00110192	0.0209204	yes	down	2.81	2.47	3.44	9.3	5.07	13.8	2.90667	9.39
TRINITY_DN1874_c0_g1	unnamed protein product, partial [Staurois parvus])	0.000278157	-11.8118	6.00636e-20	2.1987e-17	yes	down	0	0	0	14.83	4.45	12.14	0	10.4733
TRINITY_DN18827_c0_g1	CRACD-like protein [Rana temporaria])	0.159543	-2.64799	2.59142e-06	0.000144782	yes	down	0.18	0.1	0.17	0.95	0.86	1.8	0.15	1.20333
TRINITY_DN18830_c0_g1	pumilio homolog 3 [Rana temporaria])	0.277457	-1.84967	0.0014009	0.0249016	yes	down	2.86	3.61	2.62	6.54	22.95	10.21	3.03	13.2333
TRINITY_DN1883_c0_g1	phospholipase A2 inhibitor 25 kDa subunit-like [Rana temporaria])	0.00416703	-7.90676	3.20032e-36	3.74886e-33	yes	down	0.39	0.47	0.05	81.49	215.01	116.3	0.303333	137.6
TRINITY_DN18864_c0_g2	nibrin [Rana temporaria])	0.302287	-1.72601	0.000434109	0.0103077	yes	down	0.51	0.53	0.94	2.49	2.09	3.94	0.66	2.84
TRINITY_DN1888_c0_g1	annexin A1-like [Rana temporaria])	0.227894	-2.13357	6.70751e-05	0.00234077	yes	down	18.05	23.19	28.46	86.7	67.15	248.38	23.2333	134.077
TRINITY_DN18908_c0_g1	cytosolic phospholipase A2 zeta-like [Rana temporaria])	0.0496054	-4.33336	5.26829e-07	3.40955e-05	yes	down	0.19	0.2	0	2.61	1.99	5.48	0.13	3.36
TRINITY_DN18912_c0_g1	interleukin-15-like isoform X1 [Rana temporaria])	0.186787	-2.42053	2.72027e-07	1.91959e-05	yes	down	0.68	0.8	0.56	4.99	2.66	6.53	0.68	4.72667
TRINITY_DN18913_c0_g2	unnamed protein product [Staurois parvus])	0.331725	-1.59194	0.00352625	0.0480839	yes	down	0.42	0.54	0.63	1.8	1.23	3.25	0.53	2.09333
TRINITY_DN18973_c0_g1	hypothetical protein XENTR_v10013352 [Xenopus tropicalis])	0.0213004	-5.55297	0.000443598	0.0104976	yes	down	0.12	0.63	0	43.13	0.16	5.44	0.25	16.2433
TRINITY_DN19007_c0_g1	homeobox protein Nkx-2.3 [Rana temporaria])	0.0162547	-5.943	4.74013e-06	0.000243891	yes	down	0	0.07	0	2.09	0.87	2.94	0.0233333	1.96667
TRINITY_DN19015_c0_g1		0.071381	-3.80832	3.55785e-07	2.39521e-05	yes	down	0.1	0.07	0.17	1.59	1.15	3.48	0.113333	2.07333
TRINITY_DN1903_c1_g1		0.167933	-2.57404	1.47263e-05	0.000647198	yes	down	7.09	3.51	3.12	19.91	31.03	17.85	4.57333	22.93
TRINITY_DN19073_c0_g4	hypothetical protein AB205_0140040, partial [Lithobates catesbeianus])	0.0322687	-4.95372	0.000508718	0.0116313	yes	down	0.04	0.04	0.04	0.13	0.53	3.76	0.04	1.47333
TRINITY_DN19073_c0_g5		0.0624174	-4.00191	0.00121153	0.02242	yes	down	0.1	0.15	0	0.87	0.51	3.91	0.0833333	1.76333
TRINITY_DN19098_c0_g1		0.058568	-4.09374	0.000892261	0.0179003	yes	down	0.03	0.26	0	4.57	1.37	0.36	0.0966667	2.1
TRINITY_DN1909_c0_g1	membrane-spanning 4-domains subfamily A member 4D-like isoform X1 [Rana temporaria])	0.000673425	-10.5362	1.35498e-15	3.03291e-13	yes	down	0	0.1	0	32.8	5.47	14.32	0.0333333	17.53
TRINITY_DN1909_c1_g1		0.122048	-3.03448	7.26113e-05	0.00250413	yes	down	1.96	2.44	5.35	27.73	7.97	26.94	3.25	20.88
TRINITY_DN19169_c0_g2	uncharacterized protein LOC108644811 [Xenopus tropicalis])	0.0830246	-3.59032	3.67163e-06	0.000197178	yes	down	0.88	0.07	1.72	1.56	2.17	3.58	0.89	2.43667
TRINITY_DN19176_c0_g2		0.233402	-2.09911	0.00369312	0.0494038	yes	down	1.93	2.46	13.28	43.84	25.7	29.56	5.89	33.0333
TRINITY_DN19195_c1_g1	arf-GAP with SH3 domain, ANK repeat and PH domain-containing protein 3 isoform X1 [Rana temporaria])	0.121871	-3.03658	3.40358e-06	0.000184099	yes	down	0.16	0.09	0.33	1.28	1.61	3.34	0.193333	2.07667
TRINITY_DN191_c0_g1	hydroxylysine kinase [Rana temporaria])	0.330857	-1.59572	0.00136402	0.0244314	yes	down	6.66	8.26	5.22	24.05	14.58	22.33	6.71333	20.32
TRINITY_DN19200_c0_g1	Y+L amino acid transporter 1 [Rana temporaria])	0.236069	-2.08272	0.000181552	0.00518708	yes	down	7.81	9.72	18.56	102.13	26.31	74.97	12.03	67.8033
TRINITY_DN19263_c0_g4		0.00493667	-7.66224	7.83486e-08	6.26408e-06	yes	down	0	0	0	1.57	1.05	2.81	0	1.81
TRINITY_DN1932_c0_g1	chromogranin A [Pelophylax ridibundus])	0.0068762	-7.18417	2.27231e-17	6.49214e-15	yes	down	0	0.09	0.13	10.11	5.47	27.41	0.0733333	14.33
TRINITY_DN1935_c0_g4		0.0362049	-4.78767	2.10656e-08	1.90796e-06	yes	down	0.02	0.05	0.22	2.92	1.23	6.6	0.0966667	3.58333
TRINITY_DN1935_c1_g1	periaxin [Rana temporaria])	0.240716	-2.0546	7.98394e-05	0.0027004	yes	down	0.32	0.25	0.54	1.34	2.26	2.26	0.37	1.95333
TRINITY_DN19364_c0_g2	PREDICTED: transmembrane protein 150B [Nanorana parkeri])	0.0832851	-3.5858	0.000818277	0.0167771	yes	down	0.05	0.17	0.28	0.29	5.4	1.29	0.166667	2.32667
TRINITY_DN19413_c0_g1	hypothetical protein AB205_0005920 [Lithobates catesbeianus])	0.102454	-3.28695	0.00273294	0.0400004	yes	down	0.12	0.12	0.03	0.37	0.44	2.67	0.09	1.16
TRINITY_DN1946_c0_g2		0.155857	-2.6817	0.000859141	0.0174117	yes	down	0.78	1.12	0.49	1.76	4.57	13.53	0.796667	6.62
TRINITY_DN1951_c0_g1	beta,beta-carotene 15,15'-dioxygenase [Rana temporaria])	0.0387285	-4.69046	2.20873e-19	7.76191e-17	yes	down	0.58	1.21	3.14	89.99	31.5	86.29	1.64333	69.26
TRINITY_DN19532_c1_g1		0.011517	-6.44009	0.000711703	0.0151048	yes	down	0	0	0	0.1	2.2	2.35	0	1.55
TRINITY_DN19540_c0_g2	membrane-spanning 4-domains subfamily A member 15-like isoform X1 [Rana temporaria])	0.00340344	-8.19879	6.58156e-13	1.07078e-10	yes	down	0	0	0.06	8.45	9.19	6.07	0.02	7.90333
TRINITY_DN19585_c0_g2	solute carrier family 15 member 1 [Rana temporaria])	0.000341778	-11.5147	2.4666e-54	1.08352e-50	yes	down	0.12	0.01	0.01	248.87	88.27	215.91	0.0466667	184.35
TRINITY_DN1958_c0_g1	ras-related protein Rab-25 [Rana temporaria])	0.19288	-2.37422	2.7325e-08	2.40002e-06	yes	down	3.46	2.91	2.85	13.52	25.44	23.03	3.07333	20.6633
TRINITY_DN19616_c1_g1	hypothetical protein AB205_0169390 [Lithobates catesbeianus])	0.178865	-2.48305	0.00144571	0.0254663	yes	down	0.45	0.14	0.18	2.24	0.6	2.99	0.256667	1.94333
TRINITY_DN19652_c0_g2	hypothetical protein AB205_0052920 [Lithobates catesbeianus])	0.0502037	-4.31606	0.00149193	0.0259679	yes	down	0	0.37	0.37	14.52	1.88	1.28	0.246667	5.89333
TRINITY_DN19659_c0_g1		0.236323	-2.08117	3.71486e-05	0.00142054	yes	down	0.53	0.51	0.61	3.28	2.22	3.53	0.55	3.01
TRINITY_DN19661_c0_g1	angiopoietin-related protein 5 [Rana temporaria])	0.0503346	-4.31231	1.02973e-05	0.000481206	yes	down	0.03	0.06	0.26	1.55	1.15	6.52	0.116667	3.07333
TRINITY_DN19664_c0_g1	uncharacterized protein C7orf50 homolog isoform X2 [Rana temporaria])	0.32906	-1.60358	0.00113484	0.0213607	yes	down	0.81	0.42	0.84	2.55	3.54	2.98	0.69	3.02333
TRINITY_DN19684_c0_g1	phosphatidylinositol 4,5-bisphosphate 5-phosphatase A [Rana temporaria])	0.154009	-2.69892	0.0001009	0.00324708	yes	down	0.08	0.25	0.16	0.62	1.69	1.63	0.163333	1.31333
TRINITY_DN19709_c0_g2	TPA: putative transposase [Xenopus tropicalis])	0.239796	-2.06012	0.000677099	0.0145533	yes	down	0.4	0.23	0.4	2.83	1.19	1.61	0.343333	1.87667
TRINITY_DN19719_c0_g1		0.0175448	-5.83282	0.00238985	0.0360912	yes	down	0	0	0	2.63	0.46	5.42	0	2.83667
TRINITY_DN1971_c0_g1	heat shock protein beta-6 [Rana temporaria])	0.0652296	-3.93833	2.57332e-08	2.28363e-06	yes	down	0.48	0.85	0.94	4.36	9.78	30.98	0.756667	15.04
TRINITY_DN19774_c1_g3		0.000492833	-10.9866	4.49614e-15	9.46129e-13	yes	down	0	0	0	51.04	32.05	7.69	0	30.26
TRINITY_DN19817_c0_g3	hypothetical protein XENTR_v10003910 [Xenopus tropicalis])	0.0869607	-3.52349	0.00146666	0.0257449	yes	down	0.04	0.05	0.13	1.11	0.46	1.86	0.0733333	1.14333
TRINITY_DN19835_c1_g6		0.188283	-2.40903	0.00358989	0.048553	yes	down	0.1	0.11	0.19	0.63	1.48	0.51	0.133333	0.873333
TRINITY_DN19849_c0_g1		0.0494313	-4.33843	0.00325853	0.0453689	yes	down	0.41	3.05	0	2.71	24.44	19.01	1.15333	15.3867
TRINITY_DN19883_c0_g1		0.0529845	-4.23829	0.000506108	0.0115867	yes	down	0.06	0.17	0	1.3	1.35	2.33	0.0766667	1.66
TRINITY_DN19892_c0_g1		0.197184	-2.34238	0.000146352	0.00436967	yes	down	0.42	0.5	1.1	5.25	3.71	4.29	0.673333	4.41667
TRINITY_DN19892_c0_g2	hypothetical protein AB205_0097390 [Lithobates catesbeianus])	0.195085	-2.35783	0.00241831	0.0363419	yes	down	0.23	0.18	0.64	2.74	3.61	2.14	0.35	2.83
TRINITY_DN198_c0_g1	tropomyosin alpha-1 chain isoform X3 [Rana temporaria])	0.121912	-3.03608	0.000109526	0.00347693	yes	down	13.87	15.37	23.53	41.85	68.62	459.52	17.59	189.997
TRINITY_DN198_c0_g2		0.156627	-2.6746	0.000460584	0.0108122	yes	down	20.18	23.41	26.52	50.55	65.74	478.34	23.37	198.21
TRINITY_DN19919_c0_g1		0.0488706	-4.35489	6.70316e-07	4.25203e-05	yes	down	0.04	0.24	0.01	2.39	4.5	1.38	0.0966667	2.75667
TRINITY_DN19966_c0_g1		0.0127453	-6.29389	0.000329703	0.00837042	yes	down	0	0	0	1.63	1.44	0.28	0	1.11667
TRINITY_DN19985_c0_g1	uncharacterized protein LOC120913875 [Rana temporaria])	0.0134213	-6.21933	0.00142715	0.0252405	yes	down	0	0	0	1.81	0.88	0.06	0	0.916667
TRINITY_DN20018_c0_g1	unnamed protein product, partial [Staurois parvus])	0.0101772	-6.61852	0.000120656	0.00375561	yes	down	0	0	0	0.48	0.34	2.29	0	1.03667
TRINITY_DN20028_c0_g1	unnamed protein product [Staurois parvus])	0.0165511	-5.91693	0.000559476	0.012531	yes	down	0	0	0.05	0.8	0.16	3.07	0.0166667	1.34333
TRINITY_DN20055_c0_g1	patched domain-containing protein 3-like [Rana temporaria])	0.0270218	-5.20973	1.60367e-06	9.40837e-05	yes	down	0.04	0.04	0	1.44	0.45	2.42	0.0266667	1.43667
TRINITY_DN20055_c0_g3	patched domain-containing protein 3-like [Rana temporaria])	0.0212567	-5.55594	0.00293844	0.0421565	yes	down	0	0	0	0.49	0.62	1.55	0	0.886667
TRINITY_DN20108_c0_g1	endothelin-3 [Rana temporaria])	0.0187595	-5.73623	0.00111535	0.0211171	yes	down	0	0	0	1.34	0.86	0.71	0	0.97
TRINITY_DN20109_c0_g1	PREDICTED: protein kinase C delta type isoform X2 [Nanorana parkeri])	0.349852	-1.51518	0.000591025	0.0131205	yes	down	4.1	6.35	3.02	11.36	7.47	15.37	4.49	11.4
TRINITY_DN2015_c0_g1		0.249717	-2.00163	1.09665e-05	0.000508423	yes	down	1.37	1.38	2.45	6.53	8.72	11.78	1.73333	9.01
TRINITY_DN20160_c0_g2		0.0184547	-5.75987	0.0033375	0.0461768	yes	down	0.06	0	0	0.08	0.21	4.48	0.02	1.59
TRINITY_DN20230_c0_g1	uncharacterized protein LOC120942948 [Rana temporaria])	0.34382	-1.54028	0.000844329	0.0171909	yes	down	0.61	1.07	0.76	2.01	3.11	3.78	0.813333	2.96667
TRINITY_DN2028_c0_g1	xaa-Pro aminopeptidase 1 isoform X1 [Rana temporaria])	0.228072	-2.13244	4.40023e-08	3.72609e-06	yes	down	4.03	4.63	2.72	27	13.59	24.16	3.79333	21.5833
TRINITY_DN202_c1_g1	adhesion G-protein coupled receptor G7 isoform X1 [Rana temporaria])	0.000628291	-10.6363	3.02209e-17	8.42874e-15	yes	down	0	0	0	6.81	4.64	7.79	0	6.41333
TRINITY_DN202_c3_g1		0.000745783	-10.389	1.17003e-16	3.02333e-14	yes	down	0	0	0	6.45	5.12	6.49	0	6.02
TRINITY_DN2030_c0_g1	Mitochondrial uncoupling protein 2 [Lithobates catesbeianus])	0.00287537	-8.44204	7.5632e-24	4.21883e-21	yes	down	0.08	0.02	0.02	12.99	28.89	11.62	0.04	17.8333
TRINITY_DN2034_c0_g2	E3 ubiquitin-protein ligase DTX3L-like isoform X2 [Rana temporaria])	0.0421425	-4.56858	1.14242e-10	1.37962e-08	yes	down	0.23	0.24	0.24	9.22	4.87	8.35	0.236667	7.48
TRINITY_DN20368_c0_g1	unnamed protein product [Staurois parvus])	0.0622865	-4.00494	0.00228588	0.0350176	yes	down	0	0.33	0	3.3	0.48	3.18	0.11	2.32
TRINITY_DN20391_c0_g1		0.087424	-3.51583	2.49258e-08	2.21757e-06	yes	down	0.43	0.25	0.53	3.75	8.39	7.27	0.403333	6.47
TRINITY_DN2042_c0_g1	carboxypeptidase O-like [Rana temporaria])	0.000481536	-11.0201	2.65011e-15	5.7135e-13	yes	down	0	0	0	4.81	13.17	30.09	0	16.0233
TRINITY_DN20469_c0_g2		0.0190687	-5.71265	0.00163934	0.0277171	yes	down	0	0	0	1.52	1.36	0.54	0	1.14
TRINITY_DN20476_c0_g3	nuclear receptor subfamily 0 group B member 1-like [Rana temporaria])	0.00791973	-6.98033	3.17361e-13	5.26071e-11	yes	down	0.07	0.03	0	3.17	1.36	9.83	0.0333333	4.78667
TRINITY_DN2047_c1_g1	hypothetical protein AB205_0081610 [Lithobates catesbeianus])	0.0710542	-3.81494	3.8368e-05	0.00145294	yes	down	0	0.16	0.57	5.27	3.37	4.79	0.243333	4.47667
TRINITY_DN20487_c0_g2	multidrug resistance-associated protein 5-like [Rana temporaria])	0.333145	-1.58578	0.00134104	0.0241306	yes	down	0.5	0.6	0.21	1.58	1.59	1.8	0.436667	1.65667
TRINITY_DN20488_c0_g1	uncharacterized protein LOC120942954 [Rana temporaria])	0.00266604	-8.55109	3.69768e-10	4.08629e-08	yes	down	0	0	0	2.79	5.23	3.28	0	3.76667
TRINITY_DN2048_c0_g1	leukocyte elastase inhibitor-like [Rana temporaria])	0.131922	-2.92224	1.38841e-17	3.99929e-15	yes	down	4.77	7.08	7.6	59.39	55.82	73.66	6.48333	62.9567
TRINITY_DN204_c0_g1	unnamed protein product [Staurois parvus])	0.136466	-2.87339	6.40279e-05	0.00225458	yes	down	32.33	29.01	20.97	596.9	52.76	176.89	27.4367	275.517
TRINITY_DN20534_c0_g3	unnamed protein product [Staurois parvus])	0.0357196	-4.80714	0.000499379	0.0115001	yes	down	0.04	0.04	0.04	0.35	0.36	3.78	0.04	1.49667
TRINITY_DN20557_c0_g2		0.0151407	-6.04542	0.000376248	0.00930504	yes	down	0	0	0	0.76	1.3	0.7	0	0.92
TRINITY_DN2055_c0_g1		0.00058199	-10.7467	2.90513e-07	2.01763e-05	yes	down	0	0	0	51.32	115.66	6.21	0	57.73
TRINITY_DN20591_c0_g1	ninein isoform X1 [Rana temporaria])	0.244742	-2.03066	0.00102718	0.0198119	yes	down	0.12	0.18	0.36	1.24	0.71	1.6	0.22	1.18333
TRINITY_DN2060_c0_g1	leukocyte cysteine proteinase inhibitor 1-like [Rana temporaria])	0.0304524	-5.0373	9.13307e-11	1.1226e-08	yes	down	2.52	1.51	12.33	18.88	72.12	33.1	5.45333	41.3667
TRINITY_DN2062_c0_g3	lactase-phlorizin hydrolase-like [Rana temporaria])	0.00153345	-9.34901	2.23342e-39	3.73747e-36	yes	down	0.07	0	0.03	48.66	20.44	23.68	0.0333333	30.9267
TRINITY_DN20689_c0_g1	uromodulin-like [Rana temporaria])	0.0118076	-6.40415	0.00028558	0.00751186	yes	down	0	0	0	0.36	2.15	0.73	0	1.08
TRINITY_DN20699_c1_g1		0.018699	-5.74089	1.15459e-10	1.38954e-08	yes	down	0	0.02	0.08	1.39	2.47	2.86	0.0333333	2.24
TRINITY_DN2069_c0_g1	hypothetical protein AB205_0212320 [Lithobates catesbeianus])	0.13274	-2.91333	1.62894e-09	1.7139e-07	yes	down	1.09	1.06	1.57	15.16	28.07	15.15	1.24	19.46
TRINITY_DN20725_c0_g1	Hypothetical predicted protein [Pelobates cultripes])	0.0618374	-4.01538	0.000878946	0.0177211	yes	down	0	0.49	0	2.34	2.85	3.48	0.163333	2.89
TRINITY_DN20725_c1_g1	protein phosphatase 1 regulatory subunit 12B-like isoform X1 [Rana temporaria])	0.0233745	-5.41892	0.000251179	0.00676392	yes	down	0.05	0.02	0	0.14	0.26	3.52	0.0233333	1.30667
TRINITY_DN20733_c0_g1	capping protein inhibiting regulator of actin dynamics-like [Rana temporaria])	0.00528457	-7.564	2.75348e-07	1.93525e-05	yes	down	0	0	0	6.12	9.58	3.7	0	6.46667
TRINITY_DN20777_c0_g1		0.00651543	-7.26192	9.63243e-06	0.000454366	yes	down	0	0	0	0.89	5.39	0.89	0	2.39
TRINITY_DN20832_c0_g1	ESF1 homolog [Rana temporaria])	0.327992	-1.60827	0.000130083	0.00398551	yes	down	0.71	1.05	0.57	3.7	2.3	3.08	0.776667	3.02667
TRINITY_DN20845_c0_g1	hypothetical protein AB205_0125010 [Lithobates catesbeianus])	0.0795671	-3.65168	0.00242615	0.0364202	yes	down	0.06	0.06	0.37	0.55	1.2	6.63	0.163333	2.79333
TRINITY_DN2085_c0_g1	unnamed protein product [Staurois parvus])	0.264801	-1.91702	0.000429094	0.0102301	yes	down	1.13	1.54	1.45	5.72	2.65	11.88	1.37333	6.75
TRINITY_DN20862_c0_g2	hypothetical protein AB205_0032820, partial [Lithobates catesbeianus])	0.022649	-5.46441	0.00307589	0.0434632	yes	down	0	0	0	0.82	0.74	1.42	0	0.993333
TRINITY_DN2089_c0_g1	sodium-dependent neutral amino acid transporter B(0)AT1 [Rana temporaria])	0.0111411	-6.48796	7.12628e-18	2.14044e-15	yes	down	0.45	1.24	0.07	67.5	62.81	65.23	0.586667	65.18
TRINITY_DN20918_c0_g2	hypothetical protein XELAEV_18037319mg [Xenopus laevis])	0.0384185	-4.70205	0.0019452	0.031337	yes	down	0.25	0.27	0	2.32	2.27	0.63	0.173333	1.74
TRINITY_DN209_c0_g1	dipeptidyl peptidase 4-like isoform X1 [Rana temporaria])	0.041875	-4.57777	1.82379e-37	2.56366e-34	yes	down	1.74	2.46	1.66	76.58	54.73	46.21	1.95333	59.1733
TRINITY_DN21083_c0_g1	cystatin-like [Rana temporaria])	0.422468	-1.24309	0.000126394	0.00389969	yes	down	41.77	63.3	55.1	197.2	145.82	144.49	53.39	162.503
TRINITY_DN21147_c0_g1	Myosin regulatory light chain 2, smooth muscle major isoform [Lithobates catesbeianus])	0.129897	-2.94456	0.000189187	0.00534674	yes	down	92.62	78.83	71.15	165.22	295.74	2022.63	80.8667	827.863
TRINITY_DN2116_c0_g3	unnamed protein product, partial [Staurois parvus])	0.00251275	-8.63652	0.00210275	0.0332411	yes	down	0	0	0	0.13	0.66	14.99	0	5.26
TRINITY_DN21225_c0_g1		0.0483455	-4.37047	1.28102e-12	1.98315e-10	yes	down	0.19	0.14	0.06	4.81	2.07	3.53	0.13	3.47
TRINITY_DN21307_c0_g1	acyl-coenzyme A oxidase-like protein [Rana temporaria])	0.210752	-2.24638	5.07442e-08	4.26615e-06	yes	down	1.83	1	1.61	11.69	7.3	8.39	1.48	9.12667
TRINITY_DN21312_c0_g2		0.0295772	-5.07937	0.00355191	0.0482495	yes	down	0	0.11	0.04	6.44	0	0.39	0.05	2.27667
TRINITY_DN2139_c0_g1		0.292477	-1.7736	0.00191177	0.031003	yes	down	0.96	0.67	1.25	6.06	2.07	4.96	0.96	4.36333
TRINITY_DN213_c0_g1		0.15401	-2.6989	0.000291919	0.00763857	yes	down	1.5	3.34	4.22	8.25	10.54	58.45	3.02	25.7467
TRINITY_DN21513_c0_g1	PREDICTED: galectin-4-like [Nanorana parkeri])	0.0716378	-3.80314	3.62018e-21	1.51453e-18	yes	down	24.68	21.55	20.79	363.72	245.83	617.87	22.34	409.14
TRINITY_DN2151_c0_g1	PREDICTED: guanine nucleotide-binding protein G(I)/G(S)/G(O) subunit gamma-2 [Nanorana parkeri])	0.337831	-1.56563	0.0033425	0.0461938	yes	down	0.94	1.1	1.3	3.02	2.67	7.16	1.11333	4.28333
TRINITY_DN21578_c0_g2	kelch domain-containing protein 7A [Rana temporaria])	0.0193025	-5.69507	0.00337717	0.0465414	yes	down	0	0	0	1.62	0.15	0.75	0	0.84
TRINITY_DN21592_c0_g1	uncharacterized protein LOC120942956 isoform X2 [Rana temporaria])	0.00388816	-8.0067	9.02484e-09	8.64171e-07	yes	down	0	0	0	8.76	3.73	5.91	0	6.13333
TRINITY_DN21678_c0_g2	sodium- and chloride-dependent betaine transporter-like isoform X1 [Rana temporaria])	0.000838608	-10.2197	3.0588e-13	5.11868e-11	yes	down	0	0	0	8.46	5.5	1.51	0	5.15667
TRINITY_DN21690_c0_g1		0.0589699	-4.08388	0.00277917	0.0404747	yes	down	0	0.16	0.15	5.71	0.7	0.23	0.103333	2.21333
TRINITY_DN21753_c0_g1	protein FAM110D [Rana temporaria])	0.0561563	-4.15441	1.46525e-09	1.5463e-07	yes	down	0.08	0.03	0.09	1.2	1.28	2.14	0.0666667	1.54
TRINITY_DN2177_c0_g1	protein NDRG1 isoform X1 [Rana temporaria])	0.178528	-2.48578	3.03565e-11	3.95106e-09	yes	down	2.75	3.52	4.49	28.15	17.58	32.41	3.58667	26.0467
TRINITY_DN21842_c0_g3	Keratin, type I cytoskeletal 19 [Lithobates catesbeianus])	0.189916	-2.39657	1.68524e-05	0.000718721	yes	down	54.84	68.39	44.95	188.77	223.36	737.53	56.06	383.22
TRINITY_DN2186_c0_g1	PREDICTED: cyclin-L1 [Nanorana parkeri])	0.47856	-1.06323	0.00210905	0.0332813	yes	down	4.23	4.42	3.8	12.69	8.51	8.39	4.15	9.86333
TRINITY_DN21871_c0_g3	hypothetical protein GDO78_005248 [Eleutherodactylus coqui])	0.0706624	-3.82291	0.00238747	0.0360862	yes	down	0	0	1	4.41	5.29	8.93	0.333333	6.21
TRINITY_DN2187_c6_g1		0.0134515	-6.21609	0.00360831	0.0486955	yes	down	0	0	0	0.62	0.27	12.98	0	4.62333
TRINITY_DN21916_c0_g1	beta/gamma crystallin domain-containing protein 2 isoform X1 [Rana temporaria])	0.319392	-1.6466	0.000165307	0.00482094	yes	down	1.19	3.01	1.1	10.48	2.52	8.81	1.76667	7.27
TRINITY_DN22023_c0_g1		0.0470209	-4.41055	7.97617e-05	0.0027004	yes	down	0.3	0.09	0.27	17.35	0.41	2.35	0.22	6.70333
TRINITY_DN22037_c0_g1	alpha-1,3-mannosyl-glycoprotein 4-beta-N-acetylglucosaminyltransferase-like protein MGAT4D [Rana temporaria])	0.352568	-1.50402	0.00341541	0.0469708	yes	down	0.24	0.32	0.36	1.02	0.88	1.44	0.306667	1.11333
TRINITY_DN2213_c4_g1		0.00306432	-8.35022	2.57385e-17	7.29437e-15	yes	down	0.02	0.08	0	26.75	10	17.83	0.0333333	18.1933
TRINITY_DN2216_c0_g1	sodium/glucose cotransporter 1 [Rana temporaria])	0.324879	-1.62203	1.49102e-06	8.79154e-05	yes	down	10.07	14.24	10.1	42.52	34.65	58.75	11.47	45.3067
TRINITY_DN2218_c0_g1	uncharacterized protein LOC101735039 [Xenopus tropicalis])	0.19999	-2.322	0.00237095	0.0358982	yes	down	0.5	0.73	1.24	10.9	1.09	3.21	0.823333	5.06667
TRINITY_DN22204_c1_g1	unnamed protein product [Staurois parvus])	0.2536	-1.97938	0.000687746	0.0147101	yes	down	0.29	0.32	0.2	0.88	1.35	1.8	0.27	1.34333
TRINITY_DN22212_c0_g1		0.0955061	-3.38826	0.000540355	0.0121925	yes	down	3.42	2.08	1.8	10.49	2.79	91.78	2.43333	35.02
TRINITY_DN22390_c0_g1	hypothetical protein AB205_0004430 [Lithobates catesbeianus])	0.00748867	-7.06108	4.85668e-09	4.7942e-07	yes	down	0	0.08	0	2.7	4.15	3.28	0.0266667	3.37667
TRINITY_DN22428_c0_g1	kunitz-type U19-barytoxin-Tl1a-like [Rana temporaria])	0.139557	-2.84107	1.20495e-10	1.44029e-08	yes	down	11.29	11.22	18.53	112.94	126.03	95.89	13.68	111.62
TRINITY_DN22443_c1_g1		0.16425	-2.60603	0.00186976	0.0305189	yes	down	0.76	2.24	0.32	9.5	10.64	5	1.10667	8.38
TRINITY_DN22452_c0_g1	all-trans-retinol 13,14-reductase-like [Rana temporaria])	0.140019	-2.83631	1.15546e-07	8.83609e-06	yes	down	3.12	5.54	2.56	42.23	34.95	47.8	3.74	41.66
TRINITY_DN22547_c0_g1	uncharacterized protein LOC120947172 isoform X1 [Rana temporaria])	0.00128032	-9.60928	1.76044e-13	3.06264e-11	yes	down	0	0	0.01	4.52	1.47	3.9	0.00333333	3.29667
TRINITY_DN22569_c0_g1	solute carrier family 2, facilitated glucose transporter member 9 [Rana temporaria])	0.209259	-2.25664	6.74496e-05	0.00234972	yes	down	1.38	3.7	0.85	14.88	10.27	10.6	1.97667	11.9167
TRINITY_DN22579_c0_g1	early activation antigen CD69-like isoform X2 [Rana temporaria])	0.345291	-1.53412	0.000956368	0.0187971	yes	down	1.54	3	1.9	11.04	6.86	6.34	2.14667	8.08
TRINITY_DN22591_c1_g1	uncharacterized protein LOC101733000 [Xenopus tropicalis])	0.00256286	-8.60803	7.40377e-08	5.96751e-06	yes	down	0	0	0	6.54	4.24	0.31	0	3.69667
TRINITY_DN22691_c0_g2	laminin subunit gamma-2 [Rana temporaria])	0.177569	-2.49355	0.000221581	0.00611689	yes	down	0.12	0.21	0.37	1.57	0.84	2.72	0.233333	1.71
TRINITY_DN22696_c0_g2	arylsulfatase I [Rana temporaria])	0.13031	-2.93998	0.00313576	0.0440797	yes	down	0.06	0.15	0.17	0.52	0.28	3.05	0.126667	1.28333
TRINITY_DN22697_c0_g1	uncharacterized protein LOC121398222 [Xenopus laevis])	0.0025703	-8.60385	0.00296418	0.0423961	yes	down	0.04	0.32	0	158.56	22.71	0	0.12	60.4233
TRINITY_DN22734_c0_g3		0.212476	-2.23463	0.0012761	0.0232717	yes	down	0.29	0.74	0.49	1.53	1.76	5.89	0.506667	3.06
TRINITY_DN22774_c0_g1	guanylate cyclase soluble subunit beta-1 [Rana temporaria])	0.324167	-1.62519	0.00024346	0.00661692	yes	down	0.63	0.81	1.26	4.34	2.71	3.74	0.9	3.59667
TRINITY_DN22778_c0_g3	unnamed protein product, partial [Staurois parvus])	0.0359273	-4.79878	1.93008e-05	0.000807462	yes	down	0.4	0	0.14	2.62	3.15	8.73	0.18	4.83333
TRINITY_DN22856_c0_g2		0.0216248	-5.53117	0.00158902	0.0272795	yes	down	0	0	0.06	0.3	0.48	3.21	0.02	1.33
TRINITY_DN2285_c0_g1	unnamed protein product [Staurois parvus])	0.436183	-1.19699	0.000784326	0.0162708	yes	down	95.93	88.8	58.82	344.37	223.04	153.59	81.1833	240.333
TRINITY_DN22903_c0_g1	unnamed protein product, partial [Staurois parvus])	0.020249	-5.62601	0.000624733	0.0137386	yes	down	0.05	0	0	2.39	0.6	0.39	0.0166667	1.12667
TRINITY_DN22933_c0_g1	lactase-phlorizin hydrolase-like [Rana temporaria])	0.00981016	-6.67151	2.40853e-05	0.000978502	yes	down	0	0	0	1.68	0.55	1.81	0	1.34667
TRINITY_DN2296_c1_g1	RC-RNaseL1 ribonuclease precursor [Lithobates catesbeianus])	0.0627353	-3.99458	0.000949073	0.0187267	yes	down	0.68	0.24	0	1.17	11.19	4.28	0.306667	5.54667
TRINITY_DN22_c1_g1		0.222217	-2.16996	0.000158134	0.00463868	yes	down	0.81	1.58	1.15	8.41	4.92	7.52	1.18	6.95
TRINITY_DN2302_c1_g3	kinesin-1 heavy chain [Rana temporaria])	0.316891	-1.65794	1.63552e-05	0.000700066	yes	down	0.77	0.86	0.85	2.52	3.72	3.61	0.826667	3.28333
TRINITY_DN23080_c0_g4		0.176972	-2.49841	0.000133205	0.00405426	yes	down	0.54	0.52	1.05	9.49	2.38	3.95	0.703333	5.27333
TRINITY_DN2310_c1_g1	alpha-2,8-sialyltransferase 8E-like [Rana temporaria])	0.00186055	-9.07006	7.12766e-09	6.91935e-07	yes	down	0	0	0	0.3	4.55	1.83	0	2.22667
TRINITY_DN23140_c0_g2	unnamed protein product [Staurois parvus])	0.0274695	-5.18603	0.000331584	0.00840125	yes	down	0.04	0	0.08	0.45	0.32	5.21	0.04	1.99333
TRINITY_DN23180_c0_g2	amine sulfotransferase-like [Rana temporaria])	0.364756	-1.455	0.00350406	0.0478456	yes	down	34.79	49.45	14.46	102.94	78.42	99.3	32.9	93.5533
TRINITY_DN2318_c0_g1		0.0321616	-4.95852	0.000189079	0.00534674	yes	down	0	0.04	0.04	4.13	0.77	10.41	0.0266667	5.10333
TRINITY_DN231_c0_g1	nicotinamide N-methyltransferase-like [Rana temporaria])	0.333808	-1.58291	0.000160531	0.00469817	yes	down	72.05	59.93	64.26	71.19	155.85	114.2	65.4133	113.747
TRINITY_DN231_c0_g3	nicotinamide N-methyltransferase-like [Rana temporaria])	0.011612	-6.42824	3.72719e-14	6.75159e-12	yes	down	1.23	0.44	1.33	51.49	168.46	107.26	1	109.07
TRINITY_DN23236_c0_g1	alpha-1,4-N-acetylglucosaminyltransferase-like [Rana temporaria])	0.0952638	-3.39193	0.000108273	0.00344651	yes	down	0.23	0.07	0.17	3.56	0.57	2.56	0.156667	2.23
TRINITY_DN2323_c0_g1	nuclear speckle splicing regulatory protein 1 isoform X1 [Rana temporaria])	0.387494	-1.36776	5.32665e-06	0.000271682	yes	down	3.55	4.42	3.72	14.33	11.18	13.1	3.89667	12.87
TRINITY_DN23256_c0_g1	hypothetical protein GDO86_016434, partial [Hymenochirus boettgeri])	0.0440057	-4.50617	0.00236032	0.0357682	yes	down	0	0.12	0	1.81	0.88	0.74	0.04	1.14333
TRINITY_DN23266_c0_g2		0.129342	-2.95074	0.00229432	0.0351185	yes	down	0.11	0.17	0.06	2.43	0.39	0.68	0.113333	1.16667
TRINITY_DN2345_c0_g1	cell growth regulator with EF hand domain protein 1 isoform X2 [Rana temporaria])	0.30708	-1.70331	0.00314475	0.0441698	yes	down	2.97	3.53	2.17	7.13	6.54	23.19	2.89	12.2867
TRINITY_DN23517_c0_g1	hypothetical protein AB205_0048550 [Lithobates catesbeianus])	0.00698642	-7.16123	4.18947e-06	0.000221061	yes	down	0	0	0	7.08	2.21	3.67	0	4.32
TRINITY_DN23520_c0_g1		0.228292	-2.13105	8.45657e-05	0.0028357	yes	down	0.43	0.44	0.6	2.76	1.51	3.45	0.49	2.57333
TRINITY_DN2354_c0_g1	microfibril-associated glycoprotein 4-like [Rana temporaria])	0.00440079	-7.82802	8.65938e-18	2.55721e-15	yes	down	0.03	0.07	0.14	10.26	44.57	11.92	0.08	22.25
TRINITY_DN23572_c0_g1	advillin [Rana temporaria])	0.0111732	-6.48382	0.000515346	0.0117676	yes	down	0	0	0	0.19	0.22	2.1	0	0.836667
TRINITY_DN23581_c0_g1		0.0200371	-5.64118	1.02483e-07	7.95693e-06	yes	down	0.06	0.07	0.07	6.44	3.46	2.79	0.0666667	4.23
TRINITY_DN23606_c0_g2	hypothetical protein AB205_0072510, partial [Lithobates catesbeianus])	0.0218886	-5.51368	0.00340682	0.0468949	yes	down	0	0	0	2.53	0.6	1.41	0	1.51333
TRINITY_DN23606_c0_g3	phospholipid-transporting ATPase IC-like [Rana temporaria])	0.137878	-2.85854	0.00204234	0.0325719	yes	down	0.08	0.16	0.08	1.3	0.59	1.16	0.106667	1.01667
TRINITY_DN23618_c1_g1	dnaJ homolog subfamily C member 4 isoform X1 [Rana temporaria])	0.493879	-1.01777	0.00207621	0.0329401	yes	down	7.66	8.51	8.59	23.14	16.41	25.68	8.25333	21.7433
TRINITY_DN23651_c0_g1	kinesin-like protein KIF13A isoform X2 [Rana temporaria])	0.0289524	-5.11017	0.00221606	0.0343827	yes	down	0	0	0.1	1.55	0.58	2.98	0.0333333	1.70333
TRINITY_DN2368_c0_g1	LOW QUALITY PROTEIN: tenascin [Rana temporaria])	0.103364	-3.27419	0.00121808	0.0225175	yes	down	0.26	0.09	1.25	2.72	1.34	16.94	0.533333	7
TRINITY_DN23736_c0_g1		0.121692	-3.03869	0.00122474	0.0225977	yes	down	0.18	0.03	0.34	2.99	0.49	1.97	0.183333	1.81667
TRINITY_DN23777_c1_g2	glyoxylate reductase/hydroxypyruvate reductase [Rana temporaria])	0.319779	-1.64485	5.90405e-05	0.00210854	yes	down	7.84	11.84	13.4	33.86	37.67	61.47	11.0267	44.3333
TRINITY_DN23817_c0_g3	hypothetical protein AB205_0061220 [Lithobates catesbeianus])	0.144722	-2.78864	0.00148573	0.0258858	yes	down	0.15	0.18	0.15	3	0.33	1.04	0.16	1.45667
TRINITY_DN23869_c0_g3	E3 ubiquitin-protein ligase DTX3L-like isoform X1 [Rana temporaria])	0.00120163	-9.70079	3.59083e-14	6.53828e-12	yes	down	0	0	0	7.75	4.44	7.7	0	6.63
TRINITY_DN23915_c0_g2		0.00866563	-6.85048	8.81306e-06	0.000422522	yes	down	0	0	0	3.63	5.29	2.52	0	3.81333
TRINITY_DN23974_c0_g3		0.00731471	-7.09498	4.67713e-06	0.000241356	yes	down	0	0	0	2.76	3.76	1.13	0	2.55
TRINITY_DN2400_c0_g2	hypothetical protein AB205_0184560 [Lithobates catesbeianus])	0.105557	-3.24391	6.19285e-05	0.00218943	yes	down	0.63	0.51	0.13	10.69	3.25	3.14	0.423333	5.69333
TRINITY_DN2402_c0_g1	PREDICTED: meprin A subunit beta-like [Nanorana parkeri])	0.0117079	-6.41638	1.11162e-24	6.73527e-22	yes	down	0.05	0.05	0.18	11.72	5.48	14.41	0.0933333	10.5367
TRINITY_DN2409_c0_g1	unnamed protein product, partial [Staurois parvus])	0.303981	-1.71795	0.00295099	0.0422762	yes	down	1	0.71	0.32	2.83	2.67	1.87	0.676667	2.45667
TRINITY_DN24101_c0_g1	RecName: Full=Secretogranin-2;AltName: Full=Secretogranin II;Short=SgII;Contains: RecName: Full=Secretoneurin;Short=SN;AltName: Full=Brain peptide;Flags: Precursor [Pelophylax ridibundus])	0.00980006	-6.67299	5.57847e-06	0.00028207	yes	down	0	0.03	0	0.33	0.49	3.6	0.01	1.47333
TRINITY_DN24101_c0_g2		0.0514509	-4.28066	0.000501146	0.0115257	yes	down	0	0.26	0.09	1.29	1.54	5.9	0.116667	2.91
TRINITY_DN2411_c0_g1	patched domain-containing protein 3 [Rana temporaria])	0.0119802	-6.3832	0.00348853	0.0477783	yes	down	0	0	0	0	4.17	2.76	0	2.31
TRINITY_DN24152_c0_g1	plastin-1 [Rana temporaria])	0.00159683	-9.29058	2.8505e-44	5.00862e-41	yes	down	0	0.06	0.04	26.65	24.26	25.63	0.0333333	25.5133
TRINITY_DN24158_c1_g1	unnamed protein product, partial [Staurois parvus])	0.0180901	-5.78866	3.1441e-05	0.00123868	yes	down	0.06	0	0	3.15	0.55	1.07	0.02	1.59
TRINITY_DN24248_c0_g1	PREDICTED: interleukin-6-like [Nanorana parkeri])	0.228185	-2.13173	0.000889072	0.0178842	yes	down	1.03	0.45	0.4	2.88	4.38	3.22	0.626667	3.49333
TRINITY_DN24248_c0_g2	mitochondrial import receptor subunit TOM7 homolog [Xenopus tropicalis])	0.432292	-1.20992	0.00298703	0.0426016	yes	down	9.27	9.36	9.23	22.01	36.01	24.9	9.28667	27.64
TRINITY_DN2425_c1_g1	unnamed protein product [Staurois parvus])	0.034122	-4.87315	5.509e-05	0.00198765	yes	down	0	2.25	0	8.33	4.54	25.49	0.75	12.7867
TRINITY_DN24298_c0_g2	phosphate-regulating neutral endopeptidase PHEX [Rana temporaria])	0.0136914	-6.19059	0.000180278	0.00516842	yes	down	0	0.02	0.02	0.07	0.16	3.29	0.0133333	1.17333
TRINITY_DN2429_c0_g1		0.33544	-1.57587	0.00112298	0.0212057	yes	down	1.67	2.11	1.76	6.57	5.06	7.92	1.84667	6.51667
TRINITY_DN24400_c0_g2	PREDICTED: RNA-binding protein with multiple splicing 2 [Nanorana parkeri])	0.0981891	-3.34829	0.000148806	0.00442415	yes	down	1.88	2.81	2.21	8.75	4.16	78.75	2.3	30.5533
TRINITY_DN24402_c0_g1	anterior gradient protein 2-A-like [Rana temporaria])	0.0110848	-6.49527	8.14481e-14	1.44558e-11	yes	down	0.49	1.01	3	36.42	103.5	395.83	1.5	178.583
TRINITY_DN24433_c0_g1	PREDICTED: ankyrin repeat domain-containing protein 42 [Nanorana parkeri])	0.0444358	-4.49214	0.000665536	0.0144194	yes	down	0.04	0.06	0.04	0.05	3.09	0.38	0.0466667	1.17333
TRINITY_DN2449_c1_g1		0.00928209	-6.75134	1.14933e-05	0.000528104	yes	down	0	0	0	2.51	0.94	2	0	1.81667
TRINITY_DN24507_c0_g2	unnamed protein product, partial [Staurois parvus])	0.0600607	-4.05743	1.95588e-05	0.000816311	yes	down	0.81	1.9	0.33	4.11	6.77	55.37	1.01333	22.0833
TRINITY_DN2453_c0_g3	unnamed protein product [Staurois parvus])	0.296224	-1.75524	0.00301582	0.0428782	yes	down	0.91	0.88	1.73	4.13	5.91	5.07	1.17333	5.03667
TRINITY_DN2455_c0_g1	hypothetical protein XENTR_v10011365 [Xenopus tropicalis])	0.124678	-3.00372	7.34106e-05	0.00252426	yes	down	1.14	0.54	0.27	14.92	1.65	4.81	0.65	7.12667
TRINITY_DN24567_c0_g1		0.00777066	-7.00775	5.82901e-05	0.00208598	yes	down	0	0	0	1.03	0.36	5.32	0	2.23667
TRINITY_DN24601_c1_g1		0.105418	-3.24581	0.000488287	0.0112861	yes	down	0.05	0.17	0.33	2.31	0.92	3.65	0.183333	2.29333
TRINITY_DN2474_c0_g1		0.00752111	-7.05484	4.2281e-14	7.61969e-12	yes	down	0.04	0	0.12	9.7	12.05	5.45	0.0533333	9.06667
TRINITY_DN24767_c0_g1	hypothetical protein AB205_0017870 [Lithobates catesbeianus])	0.0693998	-3.84892	2.90161e-05	0.00115349	yes	down	0.1	0.17	0.07	0.57	2.75	2.52	0.113333	1.94667
TRINITY_DN24771_c1_g3	taperin [Rana temporaria])	0.0752944	-3.73131	1.82435e-06	0.000104757	yes	down	0.18	0.02	0.06	1.22	1.6	1.62	0.0866667	1.48
TRINITY_DN24778_c0_g2	unconventional myosin-Vc isoform X2 [Rana temporaria])	0.0901184	-3.47203	6.50945e-08	5.30754e-06	yes	down	0.19	0.22	0.12	1.77	0.98	4.85	0.176667	2.53333
TRINITY_DN24782_c0_g1	calcium-transporting ATPase type 2C member 2 isoform X1 [Rana temporaria])	0.180101	-2.47312	0.00165697	0.0279545	yes	down	0.14	0.44	0.11	1.08	0.65	3.24	0.23	1.65667
TRINITY_DN24813_c0_g1	NACHT, LRR and PYD domains-containing protein 3 [Lithobates catesbeianus])	0.00839859	-6.89564	3.1987e-06	0.000174548	yes	down	0	0	0	1.25	4.89	1.54	0	2.56
TRINITY_DN24868_c0_g1		0.0120341	-6.37673	0.000119069	0.00371279	yes	down	0	0	0	3.86	0.89	2.25	0	2.33333
TRINITY_DN24886_c0_g1	cytochrome c oxidase subunit 4 isoform 1, mitochondrial-like [Rana temporaria])	0.0309476	-5.01403	2.81576e-19	9.70113e-17	yes	down	3.67	2.54	1.16	75.12	71.24	168	2.45667	104.787
TRINITY_DN2499_c0_g1	protein-lysine 6-oxidase isoform X3 [Rana temporaria])	0.0596278	-4.06787	7.84302e-08	6.26408e-06	yes	down	0.08	0.24	0.21	2.05	1.07	8.57	0.176667	3.89667
TRINITY_DN2503_c0_g1	ras-related protein Rab-17 [Rana temporaria])	0.00291649	-8.42155	1.10186e-15	2.49817e-13	yes	down	0	0	0.15	10.57	38.27	13.96	0.05	20.9333
TRINITY_DN2509_c1_g1		0.224689	-2.154	3.25661e-06	0.000177158	yes	down	3.39	4	3	13.9	12.4	15.54	3.46333	13.9467
TRINITY_DN25101_c0_g1	Hypothetical predicted protein [Pelobates cultripes])	8.75882e-05	-13.4789	1.70906e-26	1.13321e-23	yes	down	0	0	0	33.49	54.51	48.8	0	45.6
TRINITY_DN25101_c0_g3		0.014459	-6.11189	0.000248167	0.00671187	yes	down	0	0	0	8.49	9.83	6.13	0	8.15
TRINITY_DN25113_c0_g1		0.00453495	-7.7847	2.96744e-05	0.00117699	yes	down	0	0	0	0.02	0.39	2.46	0	0.956667
TRINITY_DN2511_c0_g1	transmembrane and immunoglobulin domain-containing protein 1 [Rana temporaria])	0.00228893	-8.77111	4.96738e-20	1.83751e-17	yes	down	0.04	0.08	0	33.97	15.62	21.11	0.04	23.5667
TRINITY_DN25233_c1_g1	unnamed protein product, partial [Staurois parvus])	0.140305	-2.83336	3.37029e-05	0.00131067	yes	down	0.1	0.17	0.27	1.51	0.89	2.63	0.18	1.67667
TRINITY_DN25240_c0_g1	hypothetical protein AB205_0023940 [Lithobates catesbeianus])	0.362415	-1.46429	0.000467091	0.0108922	yes	down	0.33	0.56	0.5	1.99	1.36	1.53	0.463333	1.62667
TRINITY_DN25246_c0_g1		0.0143532	-6.12249	0.00124549	0.0228559	yes	down	0	0	0	14.71	25.95	5.38	0	15.3467
TRINITY_DN25285_c1_g1		0.0159315	-5.97197	0.0010046	0.0194835	yes	down	0	0	0	2.02	0.29	1.67	0	1.32667
TRINITY_DN25374_c0_g1	hypothetical protein GDO78_006901 [Eleutherodactylus coqui])	0.115252	-3.11714	2.21868e-05	0.000908726	yes	down	0.07	0.18	0.12	1.01	1.04	2.1	0.123333	1.38333
TRINITY_DN2538_c0_g1		0.159914	-2.64463	7.70756e-07	4.8384e-05	yes	down	0.22	0.44	0.36	3.74	1.28	3.37	0.34	2.79667
TRINITY_DN253_c0_g2	uncharacterized protein LOC120914569 [Rana temporaria])	0.157604	-2.66562	0.000811176	0.0166875	yes	down	0.99	2.26	3.86	3.85	13.94	36	2.37	17.93
TRINITY_DN2540_c1_g1	unnamed protein product, partial [Staurois parvus])	0.441174	-1.18058	0.00170138	0.0284173	yes	down	1.62	2.19	1.82	8.34	3.27	5.09	1.87667	5.56667
TRINITY_DN25421_c0_g1	Tubulin polymerization-promoting protein family member 3 [Lithobates catesbeianus])	0.153117	-2.70729	0.00193628	0.031285	yes	down	0.22	0.23	0.48	0.62	0.9	6.56	0.31	2.69333
TRINITY_DN2543_c0_g1	tumor necrosis factor receptor superfamily member 14 isoform X4 [Rana temporaria])	0.000426771	-11.1943	3.0193e-18	9.38977e-16	yes	down	0	0	0	8.22	11.64	17.73	0	12.53
TRINITY_DN25480_c0_g1		0.00789534	-6.98478	0.000143656	0.00430382	yes	down	0	0	0	0.34	0.46	5.62	0	2.14
TRINITY_DN2549_c0_g1		0.110801	-3.17396	1.48208e-05	0.000650227	yes	down	1.35	3.8	2.54	16.13	9.02	66.57	2.56333	30.5733
TRINITY_DN25504_c0_g1	keratinocyte-associated protein 3 isoform X1 [Rana temporaria])	0.206658	-2.27468	1.03324e-05	0.000482208	yes	down	0.86	1.41	1.12	5.44	5.17	10.34	1.13	6.98333
TRINITY_DN25547_c0_g2		0.037117	-4.75178	0.00327799	0.0455317	yes	down	0	0.09	0	0.7	0.21	2.42	0.03	1.11
TRINITY_DN25572_c0_g1	interleukin-18 receptor 1 [Rana temporaria])	0.236533	-2.07989	0.00334549	0.0462136	yes	down	0.17	0.32	0.1	1.56	0.59	1.08	0.196667	1.07667
TRINITY_DN25590_c1_g1	transmembrane protein 116 [Rana temporaria])	0.163905	-2.60907	0.00064088	0.0140061	yes	down	0.12	0.17	0.71	3.76	1.44	2.92	0.333333	2.70667
TRINITY_DN25637_c0_g4	unnamed protein product [Staurois parvus])	0.00178003	-9.13389	1.4202e-12	2.16994e-10	yes	down	0	0	0	3.46	2.29	2.81	0	2.85333
TRINITY_DN25742_c0_g1	PREDICTED: dnaJ homolog subfamily B member 11 [Nanorana parkeri])	0.39693	-1.33304	0.00157628	0.0271272	yes	down	22.55	17.61	26.52	66.48	91.41	53.51	22.2267	70.4667
TRINITY_DN25767_c0_g1		0.0281547	-5.15048	0.00150714	0.0262068	yes	down	0	0	0.08	0.2	0.55	3.07	0.0266667	1.27333
TRINITY_DN25767_c0_g2	stathmin-2 [Rana temporaria])	0.0152401	-6.03598	0.00256252	0.0380609	yes	down	0	0	0	0.4	0.18	3.37	0	1.31667
TRINITY_DN25833_c0_g2	cadherin-6-like [Rana temporaria])	0.07633	-3.71161	0.000259344	0.00694537	yes	down	0.04	0.13	0.09	0.49	0.23	3.73	0.0866667	1.48333
TRINITY_DN25839_c0_g1		0.0146183	-6.09608	0.00330524	0.0458197	yes	down	0	0	0	0.24	0.05	2.18	0	0.823333
TRINITY_DN2586_c2_g2	solute carrier organic anion transporter family member 4C1 [Rana temporaria])	0.0626602	-3.99631	1.48865e-14	2.84316e-12	yes	down	0.17	0.24	0.1	5.39	2.4	2.61	0.17	3.46667
TRINITY_DN25922_c0_g1		0.0149167	-6.06693	0.000626799	0.0137635	yes	down	0	0	0	1.99	3.24	0.77	0	2
TRINITY_DN2592_c1_g2	sodium/potassium-transporting ATPase subunit beta-1 [Rana temporaria])	0.429968	-1.2177	0.00249135	0.0372083	yes	down	28.9	28.13	42.26	77.55	119.45	93.71	33.0967	96.9033
TRINITY_DN25944_c0_g1	neuroblastoma suppressor of tumorigenicity 1 [Rana temporaria])	0.13096	-2.93281	0.00102264	0.0197568	yes	down	0.12	0.18	0.08	0.63	0.4	6.46	0.126667	2.49667
TRINITY_DN25965_c0_g1	hypothetical protein AB205_0045520 [Lithobates catesbeianus])	0.0418016	-4.5803	3.51449e-20	1.33667e-17	yes	down	0.12	0.14	0.12	5.14	4.08	5.16	0.126667	4.79333
TRINITY_DN25984_c0_g1	unnamed protein product [Staurois parvus])	0.0773695	-3.69209	0.00039345	0.00959515	yes	down	0.21	0.37	0.14	7.7	0.14	5.01	0.24	4.28333
TRINITY_DN25984_c0_g2		0.00951347	-6.71581	1.16963e-05	0.0005345	yes	down	0	0	0	8.08	5.69	10.53	0	8.1
TRINITY_DN2603_c0_g1	unnamed protein product [Ranitomeya imitator])	0.00159845	-9.28911	2.35664e-11	3.11342e-09	yes	down	0	0	0	20.46	6	32.69	0	19.7167
TRINITY_DN26065_c0_g1		0.0301316	-5.05258	0.00263387	0.0388416	yes	down	0.08	0	0	0.59	0.8	2.28	0.0266667	1.22333
TRINITY_DN26100_c0_g1	glutathione peroxidase 3 [Rana temporaria])	0.134186	-2.8977	6.30171e-07	4.00461e-05	yes	down	1.7	2.95	3	13.79	14.11	46.47	2.55	24.79
TRINITY_DN26121_c0_g2	uncharacterized protein LOC130290887 [Hyla sarda])	0.0158646	-5.97804	0.000189851	0.00535824	yes	down	0	0	0.23	4.69	1.65	3.83	0.0766667	3.39
TRINITY_DN26131_c0_g1		0.0145836	-6.0995	0.00164757	0.027836	yes	down	0	0	0	1.55	0.07	1.44	0	1.02
TRINITY_DN26171_c0_g1	protein-tyrosine kinase 6 [Rana temporaria])	0.0139484	-6.16375	2.15122e-09	2.24995e-07	yes	down	0.02	0	0.04	2.28	5.04	2.39	0.02	3.23667
TRINITY_DN26233_c0_g1	hypothetical protein GDO81_001437 [Engystomops pustulosus])	0.457528	-1.12807	0.00104494	0.0200182	yes	down	11.6	13.27	8.92	26.32	29.7	37.96	11.2633	31.3267
TRINITY_DN26318_c1_g2		0.019304	-5.69495	0.000115984	0.00362626	yes	down	0	0.05	0	1.39	1.03	1.23	0.0166667	1.21667
TRINITY_DN26441_c0_g1		0.00474754	-7.7186	8.48255e-08	6.69873e-06	yes	down	0	0	0	90.88	155.26	280.37	0	175.503
TRINITY_DN26486_c0_g1	nostrin [Rana temporaria])	0.344663	-1.53674	0.000642035	0.0140226	yes	down	1.02	1.86	1.38	4.13	6.74	4.47	1.42	5.11333
TRINITY_DN2653_c0_g1	solute carrier family 13 member 2 [Rana temporaria])	0.00180423	-9.1144	2.0093e-54	1.00873e-50	yes	down	0.11	0.07	0.09	98.83	35.94	61.13	0.09	65.3
TRINITY_DN2653_c0_g2		0.00447836	-7.80281	9.97815e-07	6.06664e-05	yes	down	0	0	0	2.75	0.34	0.47	0	1.18667
TRINITY_DN26557_c0_g3	hypothetical protein AB205_0031650, partial [Lithobates catesbeianus])	0.218892	-2.19171	1.12466e-05	0.000520038	yes	down	0.5	0.33	0.19	2.76	1.64	1.64	0.34	2.01333
TRINITY_DN2655_c0_g1		0.262087	-1.93188	0.00125627	0.0230176	yes	down	11.65	26.9	3.09	64.68	24.81	49.52	13.88	46.3367
TRINITY_DN2656_c0_g1		0.437845	-1.19151	0.00305579	0.0432313	yes	down	2.14	4.16	4.36	10.6	10.6	9.69	3.55333	10.2967
TRINITY_DN26589_c0_g1	V-set and immunoglobulin domain-containing protein 8 [Rana temporaria])	0.0162972	-5.93924	2.85224e-10	3.23334e-08	yes	down	0.07	0.03	0.03	3.18	2.02	5.65	0.0433333	3.61667
TRINITY_DN26624_c0_g1	lymphotactin-like [Rana temporaria])	0.312895	-1.67625	0.000186493	0.00530238	yes	down	1.21	1.02	0.73	5.23	3.26	3.75	0.986667	4.08
TRINITY_DN26641_c0_g1	sodium/nucleoside cotransporter 2-like isoform X1 [Rana temporaria])	0.00280932	-8.47556	2.9421e-28	2.29758e-25	yes	down	0.03	0.04	0.02	12.36	9.68	17.86	0.03	13.3
TRINITY_DN26682_c0_g1	unnamed protein product, partial [Staurois parvus])	0.110509	-3.17776	0.000995897	0.019394	yes	down	0.08	0.39	0.16	1.83	0.58	5.28	0.21	2.56333
TRINITY_DN26706_c0_g1	hypothetical protein AB205_0092440, partial [Lithobates catesbeianus])	0.0176317	-5.82568	4.99329e-05	0.00183167	yes	down	0.04	0	0.02	3.55	0.08	0.55	0.02	1.39333
TRINITY_DN2672_c0_g1	receptor-type tyrosine-protein phosphatase C isoform X3 [Rana temporaria])	0.392728	-1.3484	0.000761011	0.0159327	yes	down	2.92	2.53	2.58	13.58	5.76	7.43	2.67667	8.92333
TRINITY_DN26777_c0_g2	pigment epithelium-derived factor [Rana temporaria])	0.132331	-2.91778	0.000292577	0.0076501	yes	down	0.16	0.2	0.19	0.88	0.45	4.19	0.183333	1.84
TRINITY_DN26844_c0_g2		0.00944556	-6.72615	8.87085e-05	0.00294964	yes	down	0	0	0	0.56	1.55	5.19	0	2.43333
TRINITY_DN268_c0_g1	mucin-3B-like [Hyla sarda])	0.000996823	-9.97037	1.65111e-15	3.64927e-13	yes	down	0	0	0.02	21.06	2.54	13.7	0.00666667	12.4333
TRINITY_DN26905_c0_g3	unnamed protein product, partial [Staurois parvus])	0.0166391	-5.90928	0.0013707	0.0245136	yes	down	0	0	0	2.3	10.61	4.84	0	5.91667
TRINITY_DN2693_c2_g1	PREDICTED: regulator of G-protein signaling 4 [Nanorana parkeri])	0.334983	-1.57784	0.00216889	0.03397	yes	down	1.54	2.06	3.52	6.15	6.98	14.28	2.37333	9.13667
TRINITY_DN26950_c0_g2		0.274184	-1.86678	0.00123129	0.0226426	yes	down	0.55	1.19	0.98	3.48	4.62	4.51	0.906667	4.20333
TRINITY_DN26954_c0_g1	Inhibin beta B chain [Lithobates catesbeianus])	0.287549	-1.79812	0.00225563	0.0347511	yes	down	2.52	2.23	0.96	10.56	3.15	12.53	1.90333	8.74667
TRINITY_DN26981_c0_g1	unnamed protein product [Staurois parvus])	0.00696797	-7.16505	3.05467e-06	0.000167992	yes	down	0	0	0	3.55	0.84	3.55	0	2.64667
TRINITY_DN2699_c0_g3		0.0185459	-5.75276	0.00145106	0.0255348	yes	down	0	0	0	1.85	1.32	0.57	0	1.24667
TRINITY_DN2699_c5_g1	arginine/serine-rich protein 1 isoform X1 [Rana temporaria])	0.256714	-1.96177	0.000142426	0.00428416	yes	down	6.02	5.75	6.4	52.4	13.42	29.36	6.05667	31.7267
TRINITY_DN27073_c0_g1	patched domain-containing protein 3 [Rana temporaria])	0.0175908	-5.82903	0.00285258	0.0413383	yes	down	0	0	0	20.55	9.29	2.72	0	10.8533
TRINITY_DN27073_c0_g2	patched domain-containing protein 3-like [Rana temporaria])	0.0248683	-5.32955	1.55634e-07	1.14901e-05	yes	down	0.04	0.14	0	1.94	2.52	4.73	0.06	3.06333
TRINITY_DN27111_c0_g2		0.00285881	-8.45037	2.40076e-10	2.74812e-08	yes	down	0	0	0	5.01	4.92	7.95	0	5.96
TRINITY_DN27120_c0_g1	cytoglobin [Rana temporaria])	0.19504	-2.35816	9.23674e-05	0.00302796	yes	down	3.05	12.42	14.71	47.83	51.78	98.56	10.06	66.0567
TRINITY_DN27145_c0_g2	protein Wnt-5a isoform X1 [Rana temporaria])	0.132809	-2.91257	0.00141532	0.0250565	yes	down	0.06	0.12	0.22	0.57	0.38	2.95	0.133333	1.3
TRINITY_DN2714_c0_g1	unnamed protein product, partial [Staurois parvus])	0.0161068	-5.95619	0.00147201	0.0257838	yes	down	0	0	0	4.21	5.21	29.05	0	12.8233
TRINITY_DN27269_c0_g1	nucleolar GTP-binding protein 2 [Rana temporaria])	0.307607	-1.70084	2.8213e-06	0.000156136	yes	down	28.43	42.75	27.56	182.22	91.16	141.43	32.9133	138.27
TRINITY_DN2726_c0_g1	Krueppel-like factor 4 isoform X1 [Rana temporaria])	0.17635	-2.50349	0.000799089	0.0165283	yes	down	0.33	0.64	0.71	1.4	1.92	8.99	0.56	4.10333
TRINITY_DN27302_c0_g1	sodium/myo-inositol cotransporter 2 isoform X1 [Rana temporaria])	0.0614505	-4.02443	5.89569e-11	7.42603e-09	yes	down	0.05	0.12	0.25	3.48	2.28	2.92	0.14	2.89333
TRINITY_DN27330_c0_g1	arf-GAP with Rho-GAP domain, ANK repeat and PH domain-containing protein 2 [Rana temporaria])	0.0213588	-5.54902	0.00275101	0.0401646	yes	down	0	0	0	0.68	0.39	1.27	0	0.78
TRINITY_DN27330_c0_g2	arf-GAP with Rho-GAP domain, ANK repeat and PH domain-containing protein 2 [Rana temporaria])	0.0683384	-3.87116	1.16214e-05	0.000533145	yes	down	0.1	0.12	0.02	0.97	0.83	2.85	0.08	1.55
TRINITY_DN27335_c0_g2	indolethylamine N-methyltransferase-like [Rana temporaria])	0.408808	-1.2905	0.00120082	0.0222818	yes	down	50.36	49.18	79.59	189.4	178.71	215.18	59.71	194.43
TRINITY_DN27335_c1_g1	nicotinamide N-methyltransferase-like [Rana temporaria])	0.00183929	-9.08664	1.84497e-11	2.46525e-09	yes	down	0	0	0	124.83	194.69	366.71	0	228.743
TRINITY_DN27377_c0_g1		0.0227783	-5.45619	0.00123813	0.0227564	yes	down	0	0	0.09	0.44	1.29	3.69	0.03	1.80667
TRINITY_DN2738_c0_g4	uncharacterized protein LOC120943126 [Rana temporaria])	0.0191864	-5.70377	8.45984e-13	1.35134e-10	yes	down	0.03	0.25	0	6.58	5.01	6.83	0.0933333	6.14
TRINITY_DN27454_c0_g1	sphingosine 1-phosphate receptor 3 [Rana temporaria])	0.156874	-2.67232	4.88664e-05	0.00180195	yes	down	0.24	0.2	0.24	1.11	1.43	3.05	0.226667	1.86333
TRINITY_DN27560_c0_g5	unconventional myosin-VIIb [Rana temporaria])	0.00522045	-7.58161	1.0328e-07	7.9944e-06	yes	down	0	0	0	1.32	0.75	1.92	0	1.33
TRINITY_DN27560_c0_g9	unconventional myosin-VIIb [Rana temporaria])	0.00760688	-7.03848	6.62568e-23	3.47522e-20	yes	down	0.01	0.01	0.06	5.43	2.36	5.96	0.0266667	4.58333
TRINITY_DN27561_c0_g1	hypothetical protein AB205_0142530 [Lithobates catesbeianus])	0.0282042	-5.14795	0.00290824	0.0418618	yes	down	0	0.08	0	0.4	0.81	2.77	0.0266667	1.32667
TRINITY_DN2761_c0_g1	mitotic interactor and substrate of PLK1 isoform X2 [Rana temporaria])	0.0463793	-4.43037	3.03119e-29	2.42095e-26	yes	down	0.36	0.76	0.43	15.73	12.33	14.51	0.516667	14.19
TRINITY_DN27622_c0_g2		0.0117269	-6.41403	0.000160563	0.00469817	yes	down	0	0	0	2.68	3.6	12.48	0	6.25333
TRINITY_DN2766_c0_g1	arginine and glutamate-rich protein 1 isoform X1 [Hyla sarda])	0.195951	-2.35143	8.15552e-05	0.00274522	yes	down	1.82	3.1	2.4	16.28	5.08	7.34	2.44	9.56667
TRINITY_DN27712_c0_g1	chloride intracellular channel protein 5 isoform X1 [Rana temporaria])	0.15867	-2.6559	6.47129e-13	1.05774e-10	yes	down	0.72	1.24	1.07	8.35	7.54	7.33	1.01	7.74
TRINITY_DN27794_c0_g1		0.0222045	-5.493	0.0024197	0.0363419	yes	down	0	0	0.05	0.26	0.24	2.89	0.0166667	1.13
TRINITY_DN27835_c0_g1	adenosine 3'-phospho 5'-phosphosulfate transporter 2 isoform X3 [Rana temporaria])	0.357879	-1.48246	0.00048848	0.0112861	yes	down	0.95	0.82	0.71	2.47	3.11	3.21	0.826667	2.93
TRINITY_DN2790_c1_g1		0.00700218	-7.15798	1.07878e-05	0.000502124	yes	down	0	0	0	0.56	0.44	2.65	0	1.21667
TRINITY_DN2790_c1_g2		0.0205672	-5.60351	0.00210266	0.0332411	yes	down	0	0	0	1.4	0.93	2.59	0	1.64
TRINITY_DN27911_c0_g1		0.130727	-2.93537	3.43561e-07	2.32629e-05	yes	down	0.28	0.24	0.19	2.86	2.48	1.6	0.236667	2.31333
TRINITY_DN27975_c0_g1		0.00497159	-7.65208	9.24072e-07	5.64761e-05	yes	down	0	0	0	7.44	1.41	1.43	0	3.42667
TRINITY_DN27997_c1_g1	PREDICTED: E3 ubiquitin/ISG15 ligase TRIM25-like [Nanorana parkeri])	0.027346	-5.19253	7.21017e-06	0.000353389	yes	down	0.02	0.06	0.02	0.25	0.93	3.54	0.0333333	1.57333
TRINITY_DN279_c0_g1	threonine synthase-like 2 [Rana temporaria])	0.0547674	-4.19054	2.36736e-19	8.23701e-17	yes	down	0.67	0.49	0.26	9.62	10.12	13.25	0.473333	10.9967
TRINITY_DN27_c0_g1	PDZ domain-containing protein GIPC2 [Rana temporaria])	0.142031	-2.81573	4.77757e-10	5.21408e-08	yes	down	1.55	0.82	1.37	7.69	11.7	14.32	1.24667	11.2367
TRINITY_DN28049_c0_g1	unnamed protein product [Staurois parvus])	0.235049	-2.08896	0.000529006	0.0120248	yes	down	0.96	1.06	1.07	3.51	9.64	2.72	1.03	5.29
TRINITY_DN28061_c0_g1	Matrix Gla protein [Lithobates catesbeianus])	0.00285081	-8.45441	4.11869e-07	2.73114e-05	yes	down	0	0	0	1.08	0.73	12.29	0	4.7
TRINITY_DN28088_c0_g3	uncharacterized protein LOC120932882 isoform X3 [Rana temporaria])	0.0736685	-3.76281	2.04218e-07	1.47667e-05	yes	down	0.08	0.07	0.07	1.3	1.63	0.76	0.0733333	1.23
TRINITY_DN28101_c0_g3		0.0171439	-5.86616	0.000768618	0.0160492	yes	down	0	0	0	1.01	0.64	1.78	0	1.14333
TRINITY_DN28101_c0_g4		0.0180598	-5.79108	0.00118667	0.0221231	yes	down	0	0	0	0.45	0.61	1.33	0	0.796667
TRINITY_DN2811_c0_g1		0.0990485	-3.33572	0.000989946	0.0193378	yes	down	0	0.52	0.38	4.66	2.3	4.92	0.3	3.96
TRINITY_DN28121_c0_g1	signal-regulatory protein beta-1-like [Rana temporaria])	0.0836885	-3.57883	0.000132846	0.00404898	yes	down	0.56	0.3	0	3.33	6.24	3.09	0.286667	4.22
TRINITY_DN28172_c0_g2	5'-nucleotidase domain-containing protein 3 isoform X1 [Rana temporaria])	0.207312	-2.27013	0.00256016	0.0380419	yes	down	0.17	0.24	0.29	0.51	2.37	1.23	0.233333	1.37
TRINITY_DN28233_c0_g1	tyrosine-protein kinase FRK [Rana temporaria])	0.105244	-3.24819	0.00240675	0.0362426	yes	down	0.11	0.06	0.41	0.37	5.14	0.97	0.193333	2.16
TRINITY_DN28286_c0_g3		0.159759	-2.64603	0.0035128	0.0479406	yes	down	0.34	0.06	0.12	1.62	0.49	2.32	0.173333	1.47667
TRINITY_DN2831_c0_g1	estradiol 17-beta-dehydrogenase 11-like [Rana temporaria])	0.239144	-2.06405	2.79365e-05	0.00111944	yes	down	0.88	1.05	1.73	7.07	7.72	4.53	1.22	6.44
TRINITY_DN28336_c0_g5	polypeptide N-acetylgalactosaminyltransferase 12-like isoform X1 [Rana temporaria])	0.12322	-3.02069	0.000883018	0.0177726	yes	down	0.05	0.17	0.05	0.62	0.56	1.54	0.09	0.906667
TRINITY_DN2834_c2_g1	unnamed protein product, partial [Staurois parvus])	0.0104813	-6.57604	0.00261122	0.0386536	yes	down	0	0	0	0.07	3.3	0.07	0	1.14667
TRINITY_DN28363_c1_g1	unnamed protein product [Ranitomeya imitator])	0.00832602	-6.90816	4.38683e-07	2.87616e-05	yes	down	0.07	0	0	0.82	5.99	3.34	0.0233333	3.38333
TRINITY_DN28416_c0_g1		0.0287279	-5.1214	0.00165517	0.0279376	yes	down	0	0	0.06	0.93	0.49	1.65	0.02	1.02333
TRINITY_DN28416_c0_g4		0.0141808	-6.13991	0.000192846	0.00542593	yes	down	0	0	0	1.1	1.08	1.85	0	1.34333
TRINITY_DN28436_c0_g1	mucin-2-like [Rana temporaria])	0.00270352	-8.53094	1.00624e-08	9.60907e-07	yes	down	0	0	0	2.67	0.29	1.49	0	1.48333
TRINITY_DN28436_c0_g2	mucin-2-like [Rana temporaria])	0.00961317	-6.70077	5.48569e-05	0.00198128	yes	down	0	0	0	2.53	0.35	1.14	0	1.34
TRINITY_DN28445_c0_g2		0.011268	-6.47163	7.31613e-05	0.00252062	yes	down	0	0	0	0.48	0.98	1.55	0	1.00333
TRINITY_DN28454_c0_g1		0.197073	-2.3432	0.00168077	0.0281801	yes	down	0.34	0.21	0.29	1.19	0.54	3.99	0.28	1.90667
TRINITY_DN28486_c0_g2		0.174039	-2.52252	0.000177914	0.00512479	yes	down	0.08	0.16	0.22	1.63	0.59	1.22	0.153333	1.14667
TRINITY_DN28506_c0_g3		0.0250012	-5.32186	7.98163e-05	0.0027004	yes	down	0	0.04	0.04	2.36	0.62	0.88	0.0266667	1.28667
TRINITY_DN28516_c0_g2	hypothetical protein AB205_0217580 [Lithobates catesbeianus])	0.134942	-2.88959	0.000266011	0.00707656	yes	down	0.15	0.25	0.63	1.04	1.83	7.14	0.343333	3.33667
TRINITY_DN2851_c0_g1	PREDICTED: nexilin isoform X4 [Nanorana parkeri])	0.278606	-1.8437	0.000530838	0.0120586	yes	down	0.34	0.61	0.7	1.72	2.13	3.73	0.55	2.52667
TRINITY_DN28676_c0_g1		0.0427034	-4.54951	0.000262123	0.00698902	yes	down	0	0.1	0.03	3.04	0.53	0.58	0.0433333	1.38333
TRINITY_DN28676_c0_g2	PREDICTED: TCR gamma alternate reading frame protein [Nanorana parkeri])	0.255409	-1.96912	0.00356594	0.0483465	yes	down	0.29	0.27	0.21	1.95	1.04	0.92	0.256667	1.30333
TRINITY_DN2869_c0_g1	alkaline phosphatase-like [Rana temporaria])	0.00562252	-7.47457	6.88145e-38	1.05143e-34	yes	down	0.23	0.02	0.26	38.98	38.63	41.51	0.17	39.7067
TRINITY_DN28712_c0_g1	solute carrier family 22 member 4-like [Rana temporaria])	0.317013	-1.65739	0.000457917	0.0107568	yes	down	2.15	1.86	2.35	4.93	8.32	12.3	2.12	8.51667
TRINITY_DN28875_c0_g2	caspase recruitment domain-containing protein 11 [Rana temporaria])	0.215708	-2.21285	0.00310865	0.0438028	yes	down	0.13	0.05	0.19	0.94	0.44	0.89	0.123333	0.756667
TRINITY_DN2887_c1_g2		0.00248024	-8.6553	4.48676e-11	5.73359e-09	yes	down	0	0	0	9.36	5.45	8.91	0	7.90667
TRINITY_DN288_c1_g1		0.166602	-2.58552	0.00201334	0.0321749	yes	down	6.61	8.98	5.6	18.71	16.64	142.74	7.06333	59.3633
TRINITY_DN29080_c0_g2	unnamed protein product, partial [Staurois parvus])	0.0272222	-5.19907	0.00346435	0.0474821	yes	down	0.03	0.03	0	3	0.04	0.15	0.02	1.06333
TRINITY_DN29103_c0_g3	exophilin-5 isoform X2 [Rana temporaria])	0.236924	-2.0775	0.00171331	0.0285757	yes	down	0.13	0.24	0.13	1.03	0.73	0.91	0.166667	0.89
TRINITY_DN2910_c0_g1	filamin A-interacting protein 1-like isoform X1 [Rana temporaria])	0.224681	-2.15405	5.40879e-05	0.00195954	yes	down	2.86	2.67	2.28	9.97	7.43	28.08	2.60333	15.16
TRINITY_DN29110_c0_g1		0.00242374	-8.68855	1.79693e-08	1.65742e-06	yes	down	0	0	0	8.38	0.81	1.5	0	3.56333
TRINITY_DN29114_c0_g1	rho GTPase-activating protein 10 isoform X3 [Rana temporaria])	0.351502	-1.50839	0.00363595	0.0489558	yes	down	0.45	0.61	0.55	1.83	1.01	3.15	0.536667	1.99667
TRINITY_DN29123_c0_g1	PREDICTED: ethanolaminephosphotransferase 1-like, partial [Nanorana parkeri])	0.125676	-2.99222	5.03502e-07	3.27062e-05	yes	down	0.2	0.42	0.67	2.9	4.91	5.19	0.43	4.33333
TRINITY_DN29123_c0_g2		0.0294059	-5.08775	0.000228605	0.00626648	yes	down	0.03	0.04	0.02	3.76	0.06	0.22	0.03	1.34667
TRINITY_DN2913_c0_g1	prostasin [Rana temporaria])	0.162944	-2.61755	1.53136e-08	1.42363e-06	yes	down	1.16	1.84	0.74	23.87	9.16	12.25	1.24667	15.0933
TRINITY_DN29159_c0_g2	toll-like receptor 13 [Rana temporaria])	0.146727	-2.76879	1.6162e-05	0.000693863	yes	down	0.14	0.11	0.32	1.37	1.32	2.38	0.19	1.69
TRINITY_DN29163_c0_g1	tetratricopeptide repeat protein 22 [Rana temporaria])	0.0468466	-4.41591	1.78272e-06	0.000102702	yes	down	0.02	0.18	0.09	0.66	4.04	2.76	0.0966667	2.48667
TRINITY_DN2918_c0_g1		0.175581	-2.50979	5.65309e-06	0.000285023	yes	down	0.57	0.74	0.57	6.72	2.49	4.07	0.626667	4.42667
TRINITY_DN29198_c0_g2		0.0194467	-5.68433	0.00311947	0.0439024	yes	down	0	0	0	1.31	0.15	1.06	0	0.84
TRINITY_DN29249_c0_g2	meprin A subunit alpha isoform X1 [Rana temporaria])	0.000321423	-11.6032	2.00084e-89	7.03134e-85	yes	down	0.15	0.03	0.05	316.82	317.09	264.09	0.0766667	299.333
TRINITY_DN2924_c0_g1	uncharacterized protein LOC120942955 [Rana temporaria])	0.0195102	-5.67963	2.62023e-15	5.68396e-13	yes	down	0.12	0.15	0	5.83	9.69	4.54	0.09	6.68667
TRINITY_DN2924_c1_g1	hypothetical protein AB205_0141510 [Lithobates catesbeianus])	0.0444251	-4.49248	8.37748e-08	6.64563e-06	yes	down	0.26	0.11	0	10.57	25.32	9.61	0.123333	15.1667
TRINITY_DN2932_c0_g1	guanylin [Rana temporaria])	0.0873257	-3.51745	3.96846e-16	9.55202e-14	yes	down	9.3	2.04	2.49	34.73	35.74	31.28	4.61	33.9167
TRINITY_DN2933_c0_g1	serum response factor-binding protein 1 isoform X1 [Rana temporaria])	0.35251	-1.50426	0.00059653	0.0132094	yes	down	1.06	1.75	0.8	4.25	3.97	4.77	1.20333	4.33
TRINITY_DN2936_c1_g1		0.0747531	-3.74172	2.00712e-10	2.3202e-08	yes	down	5.94	6.16	13.13	72.62	158.32	239.85	8.41	156.93
TRINITY_DN2943_c0_g1	brain-specific angiogenesis inhibitor 1-associated protein 2-like protein 1 [Rana temporaria])	0.280251	-1.83521	0.000466528	0.0108863	yes	down	1.02	1.2	2.72	5.96	6.78	9.9	1.64667	7.54667
TRINITY_DN2947_c1_g1		0.172694	-2.53371	2.21333e-06	0.000125251	yes	down	1.12	0.99	0.65	7.57	5.7	7.58	0.92	6.95
TRINITY_DN294_c0_g1	carcinoembryonic antigen-related cell adhesion molecule 1 isoform X3 [Rana temporaria])	0.0062052	-7.33231	6.36556e-32	6.04591e-29	yes	down	0.94	0.89	1.14	141.91	248.03	193.46	0.99	194.467
TRINITY_DN29516_c0_g1	calcyphosin isoform X2 [Rana temporaria])	0.0586958	-4.0906	2.2745e-07	1.62791e-05	yes	down	1.22	0.08	0.3	10.26	10.28	15.13	0.533333	11.89
TRINITY_DN29584_c0_g1		0.303247	-1.72144	0.000736995	0.0155366	yes	down	2.78	3.91	3.01	11.31	8.19	22.5	3.23333	14
TRINITY_DN2963_c0_g1	protein QNR-71-like [Rana temporaria])	0.36994	-1.43464	0.000103156	0.00330758	yes	down	40.18	59.64	31.31	149.18	165.46	132.94	43.71	149.193
TRINITY_DN29698_c0_g2	hypothetical protein XENTR_v10009363 [Xenopus tropicalis])	0.00981522	-6.67076	0.00204281	0.0325719	yes	down	0	0	0	0.05	0.04	2.81	0	0.966667
TRINITY_DN29748_c0_g1	PREDICTED: CMP-N-acetylneuraminate-beta-galactosamide-alpha-2,3-sialyltransferase 4-like [Nanorana parkeri])	0.00714294	-7.12927	0.000123192	0.00382439	yes	down	0	0	0	0.41	0.07	2.93	0	1.13667
TRINITY_DN29748_c0_g2		0.00661627	-7.23977	1.47333e-05	0.000647198	yes	down	0	0	0	0.58	0.25	2.65	0	1.16
TRINITY_DN29810_c0_g3	myelin regulatory factor-like protein isoform X1 [Rana temporaria])	0.0114223	-6.452	6.52098e-15	1.33014e-12	yes	down	0	0.01	0.08	3.76	2.57	3.34	0.03	3.22333
TRINITY_DN2984_c0_g6	sterol O-acyltransferase 2-like [Rana temporaria])	0.0090376	-6.78984	1.303e-05	0.000589317	yes	down	0	0	0	1.52	2.95	4.09	0	2.85333
TRINITY_DN2996_c0_g1	unnamed protein product [Staurois parvus])	0.127905	-2.96686	2.4712e-10	2.81045e-08	yes	down	3.2	2.4	2.08	27.74	31.9	16.01	2.56	25.2167
TRINITY_DN29977_c2_g1		0.171757	-2.54156	6.54476e-05	0.00229766	yes	down	0.26	0.38	0.45	3.71	1.37	2.98	0.363333	2.68667
TRINITY_DN299_c2_g1	unnamed protein product, partial [Staurois parvus])	0.211453	-2.24159	0.00313583	0.0440797	yes	down	0.09	0.47	0.5	1.27	2.75	2.21	0.353333	2.07667
TRINITY_DN3001_c0_g1	caveolae-associated protein 1 [Rana temporaria])	0.218319	-2.19549	0.00240735	0.0362426	yes	down	2.35	3.87	4.76	7.38	8.31	50.32	3.66	22.0033
TRINITY_DN3001_c1_g1	uncharacterized protein LOC120927015 [Rana temporaria])	0.0322051	-4.95657	2.44597e-15	5.33891e-13	yes	down	0.13	0.16	0.29	6.37	11.01	5.25	0.193333	7.54333
TRINITY_DN3001_c1_g2		0.0987476	-3.34011	0.00211597	0.033345	yes	down	0.39	0.61	0.61	3.1	13.7	2.64	0.536667	6.48
TRINITY_DN3003_c0_g1	mycocerosic acid synthase-like [Rana temporaria])	0.000514774	-10.9238	2.40527e-18	7.61494e-16	yes	down	0.01	0	0	5.98	4.72	14.5	0.00333333	8.4
TRINITY_DN3007_c0_g2	coiled-coil domain-containing protein 68 [Rana temporaria])	0.268191	-1.89867	0.000750251	0.0157593	yes	down	0.85	1.12	0.79	2.12	3.36	7.74	0.92	4.40667
TRINITY_DN3014_c0_g1	unnamed protein product [Staurois parvus])	0.439684	-1.18546	0.000780973	0.0162108	yes	down	9.58	13.91	7.41	29	27.54	32.86	10.3	29.8
TRINITY_DN30157_c0_g2	melanophilin isoform X7 [Rana temporaria])	0.0149543	-6.06329	0.00352741	0.0480839	yes	down	0	0	0	0.41	0.09	3.58	0	1.36
TRINITY_DN30310_c0_g1	membrane-spanning 4-domains subfamily A member 8-like isoform X1 [Rana temporaria])	0.00363218	-8.10495	1.81801e-08	1.67247e-06	yes	down	0	0	0	5.13	7.6	2.42	0	5.05
TRINITY_DN30341_c0_g2	unnamed protein product [Staurois parvus])	0.154704	-2.69242	2.74546e-08	2.40002e-06	yes	down	0.11	0.25	0.28	1.75	1.67	1.81	0.213333	1.74333
TRINITY_DN30350_c0_g1		0.0110931	-6.4942	2.78602e-07	1.95263e-05	yes	down	0.05	0.15	0	6.14	1.62	4.47	0.0666667	4.07667
TRINITY_DN30397_c1_g1	unnamed protein product, partial [Staurois parvus])	0.00833669	-6.90631	1.21003e-05	0.000550253	yes	down	0	0	0	7.18	9.69	5.07	0	7.31333
TRINITY_DN30409_c0_g2	unnamed protein product, partial [Staurois parvus])	0.116904	-3.09661	0.00026007	0.00694537	yes	down	0.17	0.36	0.12	3.43	1.12	2.72	0.216667	2.42333
TRINITY_DN30424_c0_g1	LOC548369 protein, partial [Xenopus tropicalis])	0.0404502	-4.62771	0.000338119	0.00853604	yes	down	0.37	0	0.39	5.43	1.29	19.93	0.253333	8.88333
TRINITY_DN30453_c0_g2	LOW QUALITY PROTEIN: uncharacterized protein LOC121397622 [Xenopus laevis])	0.218513	-2.19421	1.34096e-05	0.000601873	yes	down	0.3	0.27	0.33	2.55	0.83	2.03	0.3	1.80333
TRINITY_DN30639_c0_g2		0.0595337	-4.07015	5.38316e-05	0.00195227	yes	down	0.09	0	0.29	3.4	3.49	1.26	0.126667	2.71667
TRINITY_DN30826_c0_g1	N-acetylgalactosaminyltransferase 7 isoform X1 [Rana temporaria])	0.254076	-1.97667	5.24794e-05	0.00190717	yes	down	0.68	0.74	0.73	1.81	1.66	4.59	0.716667	2.68667
TRINITY_DN3089_c0_g1	mucin-2-like [Rana temporaria])	0.00058199	-10.7467	1.93224e-45	3.99428e-42	yes	down	0.09	0.06	0	410.42	81.57	89.29	0.05	193.76
TRINITY_DN308_c1_g1		0.0692724	-3.85158	8.54745e-11	1.06139e-08	yes	down	8.32	14.07	2.93	25.97	80.1	66.05	8.44	57.3733
TRINITY_DN30965_c0_g2		0.0142967	-6.12818	0.000422609	0.0101236	yes	down	0	0	0	1.93	0.36	1.04	0	1.11
TRINITY_DN30972_c0_g1	alpha-1-antitrypsin homolog [Rana temporaria])	0.150342	-2.73368	0.00341106	0.0469349	yes	down	0.35	0.18	0.6	0.97	1.96	7.04	0.376667	3.32333
TRINITY_DN309_c0_g2	band 4.1-like protein 4B [Rana temporaria])	0.330383	-1.59779	2.55803e-05	0.00103565	yes	down	0.71	0.89	0.94	3.94	3.02	2.89	0.846667	3.28333
TRINITY_DN309_c0_g3	hypothetical protein AB205_0020940 [Lithobates catesbeianus])	0.357166	-1.48533	0.000549422	0.0123373	yes	down	1.66	1.32	2.28	7.24	5.92	5.85	1.75333	6.33667
TRINITY_DN31010_c0_g1	growth hormone secretagogue receptor type 1 [Rana temporaria])	0.015174	-6.04225	0.000520608	0.0118569	yes	down	0	0	0	0.91	0.3	1.33	0	0.846667
TRINITY_DN31037_c0_g1	chloride channel protein ClC-Kb-like isoform X2 [Rana temporaria])	0.0116254	-6.42657	0.00104298	0.0200159	yes	down	0	0	0	2.91	0.06	0.64	0	1.20333
TRINITY_DN3103_c0_g1		0.21217	-2.23671	0.000546028	0.0122689	yes	down	5.99	7.05	4.11	72.92	9.97	25.02	5.71667	35.97
TRINITY_DN31044_c0_g2		0.225577	-2.14831	9.91044e-05	0.00320104	yes	down	0.69	0.6	0.55	5.28	2.03	3.37	0.613333	3.56
TRINITY_DN31048_c0_g1	uromodulin-like [Bombina bombina])	0.0165346	-5.91837	0.00134509	0.0241909	yes	down	0	0	0	0.36	1.29	2.44	0	1.36333
TRINITY_DN31055_c0_g2	hypothetical protein AB205_0043840 [Lithobates catesbeianus])	0.165697	-2.59338	0.00373923	0.0498565	yes	down	0.16	0.22	0.36	1.49	0.2	4.3	0.246667	1.99667
TRINITY_DN31110_c0_g2	unnamed protein product [Staurois parvus])	0.00347313	-8.16955	1.78819e-10	2.08773e-08	yes	down	0	0.04	0	5.53	4.94	5.3	0.0133333	5.25667
TRINITY_DN3114_c0_g1	PREDICTED: caspase recruitment domain-containing protein 9 [Nanorana parkeri])	0.401116	-1.31791	0.000467697	0.0108991	yes	down	1.76	2	1.29	4.75	4.88	6.29	1.68333	5.30667
TRINITY_DN31217_c0_g1		0.0531299	-4.23433	0.00149094	0.0259636	yes	down	0.19	0.06	0	0.73	0.16	5.5	0.0833333	2.13
TRINITY_DN31320_c0_g2		0.103162	-3.27702	0.000338844	0.00854822	yes	down	0.1	0.12	0.02	0.71	0.39	1.92	0.08	1.00667
TRINITY_DN31346_c0_g1	uncharacterized protein LOC120910599, partial [Rana temporaria])	0.00579223	-7.43166	2.3131e-06	0.000130059	yes	down	0	0	0	5.1	2.09	0.74	0	2.64333
TRINITY_DN3135_c2_g1		0.0618745	-4.01451	8.51136e-12	1.19166e-09	yes	down	0.09	0.06	0.15	1.79	1.83	2.6	0.1	2.07333
TRINITY_DN3137_c0_g3	unnamed protein product [Staurois parvus])	0.0193715	-5.68992	0.00231215	0.035343	yes	down	0	0	0	5.51	11.78	4	0	7.09667
TRINITY_DN3141_c0_g1	uncharacterized protein LOC120914373 [Rana temporaria])	0.00669566	-7.22256	4.41618e-36	5.00624e-33	yes	down	0.43	0.1	0.77	87.53	81.45	81.51	0.433333	83.4967
TRINITY_DN31438_c0_g1		0.0169294	-5.88432	0.00157132	0.0270619	yes	down	0	0	0.08	0.88	0.09	5.77	0.0266667	2.24667
TRINITY_DN31440_c0_g2		0.0175527	-5.83217	0.00217312	0.0339865	yes	down	0	0	0	0.53	0.21	1.84	0	0.86
TRINITY_DN3146_c0_g2	Hypothetical predicted protein [Pelobates cultripes])	0.00490657	-7.67107	1.01736e-15	2.32157e-13	yes	down	0.09	0	0	8.61	7.39	7.39	0.03	7.79667
TRINITY_DN31500_c0_g1		0.0102503	-6.60819	2.33905e-07	1.66732e-05	yes	down	0	0.04	0	2.29	0.66	2.73	0.0133333	1.89333
TRINITY_DN3150_c0_g1	microfibril-associated glycoprotein 4-like isoform X1 [Rana temporaria])	0.0613562	-4.02665	0.000114938	0.00360317	yes	down	0.06	0.41	0.52	2.89	14.53	1.47	0.33	6.29667
TRINITY_DN3153_c0_g1	protachykinin-1-like [Rana temporaria])	0.00107399	-9.86281	2.39472e-13	4.12526e-11	yes	down	0	0	0	24.52	16.43	58.94	0	33.2967
TRINITY_DN3156_c0_g1	Carbonic anhydrase 7 [Lithobates catesbeianus])	0.00472888	-7.72429	4.57415e-16	1.08611e-13	yes	down	0	0.04	0.33	29.25	30.25	111.61	0.123333	57.0367
TRINITY_DN31606_c0_g1	PREDICTED: zinc finger protein SNAI2 [Nanorana parkeri])	0.203466	-2.29714	0.00091508	0.0182546	yes	down	0.55	0.2	0.67	3.79	1.2	4.34	0.473333	3.11
TRINITY_DN31691_c0_g1	chromodomain-helicase-DNA-binding protein 5 isoform X5 [Rana temporaria])	0.0163325	-5.93611	0.00112616	0.021243	yes	down	0	0	0	1.55	0.22	1.21	0	0.993333
TRINITY_DN3205_c0_g2	b(0,+)-type amino acid transporter 1-like isoform X1 [Rana temporaria])	0.0720594	-3.79467	1.58741e-05	0.000687849	yes	down	0.51	0.5	0.04	10.69	6.18	1.58	0.35	6.15
TRINITY_DN3206_c0_g1	cdc42 effector protein 5 [Rana temporaria])	0.336859	-1.56978	0.00166603	0.0280451	yes	down	0.96	1.01	1.2	2.32	4.41	5.2	1.05667	3.97667
TRINITY_DN32116_c0_g3	unnamed protein product [Staurois parvus])	0.289727	-1.78723	0.00149486	0.0260061	yes	down	0.24	0.28	0.27	1.75	0.45	1.4	0.263333	1.2
TRINITY_DN3212_c1_g3	hypothetical protein AB205_0036530, partial [Lithobates catesbeianus])	0.0212155	-5.55874	2.88888e-05	0.00115103	yes	down	5.06	0	0	101.2	137.44	75.04	1.68667	104.56
TRINITY_DN32154_c0_g2	aldehyde oxidase-like [Rana temporaria])	0.0595631	-4.06944	0.00092293	0.0183552	yes	down	0	0	0.27	0.87	2.6	2.18	0.09	1.88333
TRINITY_DN3216_c0_g1	hypothetical protein AB205_0061600 [Lithobates catesbeianus])	0.065698	-3.92801	2.40972e-13	4.13085e-11	yes	down	0.53	0.83	0.31	7.59	8.56	16.34	0.556667	10.83
TRINITY_DN3221_c1_g2	putative N-acetylated-alpha-linked acidic dipeptidase [Rana temporaria])	0.124019	-3.01137	8.79745e-15	1.75659e-12	yes	down	0.64	0.73	0.38	6.52	5.47	6.05	0.583333	6.01333
TRINITY_DN32295_c0_g6		0.281122	-1.83073	0.000341308	0.00859802	yes	down	0.36	0.64	0.66	2.17	1.56	3.94	0.553333	2.55667
TRINITY_DN3229_c0_g1	PREDICTED: gastrotropin-like [Nanorana parkeri])	0.00162076	-9.26912	3.69816e-57	2.16601e-53	yes	down	0.78	2.45	0.69	636.15	1079.43	1336.86	1.30667	1017.48
TRINITY_DN3229_c0_g2		0.0205034	-5.60799	0.00245879	0.0367845	yes	down	0	0	0	3.21	0.75	2.18	0	2.04667
TRINITY_DN32330_c2_g1	protein max isoform X1 [Xenopus laevis])	0.016505	-5.92096	7.59259e-08	6.09175e-06	yes	down	0	0.1	0.03	5.77	3.18	0.66	0.0433333	3.20333
TRINITY_DN32356_c0_g1	hypothetical protein AB205_0214370 [Lithobates catesbeianus])	0.0617645	-4.01708	0.00180756	0.0298186	yes	down	0.16	0	0.08	0.94	1.68	2.9	0.08	1.84
TRINITY_DN32413_c0_g2		0.0159739	-5.96814	0.0034553	0.0473951	yes	down	0	0	0	0.42	0.53	6.38	0	2.44333
TRINITY_DN32427_c0_g3	PREDICTED: cholinesterase-like [Nanorana parkeri])	0.00660324	-7.24261	4.16816e-07	2.74817e-05	yes	down	0	0	0	1.43	0.92	1.33	0	1.22667
TRINITY_DN32479_c0_g4		0.15385	-2.70041	0.000383223	0.00941764	yes	down	0.33	0.53	0.15	1.7	1.59	5.16	0.336667	2.81667
TRINITY_DN32487_c0_g1	unnamed protein product [Staurois parvus])	0.0154116	-6.01984	0.00103006	0.0198564	yes	down	0	0	0	2.76	0.27	1.2	0	1.41
TRINITY_DN3250_c0_g1	uncharacterized protein LOC120916780 [Rana temporaria])	0.00274674	-8.50806	2.36846e-06	0.000132959	yes	down	0	0	0	3.58	0.05	0.28	0	1.30333
TRINITY_DN32538_c0_g1	NF-kappa-B inhibitor zeta [Rana temporaria])	0.27373	-1.86918	0.000154003	0.00454023	yes	down	3.02	3.17	5.82	15.72	23.29	16.09	4.00333	18.3667
TRINITY_DN32562_c0_g1		0.0180458	-5.79219	0.000163376	0.00477255	yes	down	0.05	0	0	0.87	0.64	2.16	0.0166667	1.22333
TRINITY_DN32562_c0_g2	hypothetical protein GDO81_029635 [Engystomops pustulosus])	0.00842515	-6.89108	9.96844e-06	0.000469555	yes	down	0	0	0	0.47	0.68	1.52	0	0.89
TRINITY_DN32691_c0_g1		0.00204443	-8.93409	1.69237e-10	1.98244e-08	yes	down	0	0	0	7.9	25.81	34.05	0	22.5867
TRINITY_DN32749_c0_g1	hypothetical protein AB205_0075620 [Lithobates catesbeianus])	0.069146	-3.85421	0.000231186	0.00632245	yes	down	0	0.34	0.14	1.18	1.82	5.83	0.16	2.94333
TRINITY_DN3284_c0_g1		0.00594067	-7.39516	8.38027e-07	5.19399e-05	yes	down	0	0	0	49.78	25.19	19.33	0	31.4333
TRINITY_DN3298_c0_g1	B(0,+)-type amino acid transporter 1 [Rana temporaria])	0.0799159	-3.64537	3.65353e-18	1.12625e-15	yes	down	1.51	1.04	0.8	24.41	13.81	16.28	1.11667	18.1667
TRINITY_DN3300_c1_g2	unnamed protein product, partial [Staurois parvus])	0.0103203	-6.59838	0.000184035	0.00524098	yes	down	0	0	0	12.33	1.42	2.03	0	5.26
TRINITY_DN330_c6_g1		0.0179919	-5.79651	0.000117022	0.00365221	yes	down	0.25	0	0	7.07	8.39	4.38	0.0833333	6.61333
TRINITY_DN3312_c0_g1	hypothetical protein AB205_0171620 [Lithobates catesbeianus])	0.00510855	-7.61287	1.79931e-10	2.09376e-08	yes	down	0.06	0.12	0	12.68	1.99	27.87	0.06	14.18
TRINITY_DN3326_c0_g1		0.0208924	-5.58088	2.65532e-08	2.34455e-06	yes	down	0.32	0	0.34	9.77	16.84	8.24	0.22	11.6167
TRINITY_DN332_c1_g1	unnamed protein product, partial [Staurois parvus])	0.308463	-1.69683	0.00288994	0.0417072	yes	down	4.66	11.54	10.29	27.4	48.98	14.77	8.83	30.3833
TRINITY_DN33340_c0_g1	unnamed protein product [Staurois parvus])	0.0750449	-3.7361	0.00210251	0.0332411	yes	down	0.03	0.16	0.03	2.32	0.11	1.46	0.0733333	1.29667
TRINITY_DN3337_c0_g1	hypothetical protein GDO78_005785 [Eleutherodactylus coqui])	0.0154652	-6.01483	1.06244e-06	6.40877e-05	yes	down	0	0.24	0.32	1.09	5.98	40.59	0.186667	15.8867
TRINITY_DN3339_c0_g1	annexin A6 isoform X1 [Rana temporaria])	0.368331	-1.44093	0.00241356	0.0362933	yes	down	8	10.26	11.02	22.5	21.97	58.65	9.76	34.3733
TRINITY_DN3342_c0_g1		0.444899	-1.16845	0.00100461	0.0194835	yes	down	2.03	1.86	1.69	5.6	4.38	6.19	1.86	5.39
TRINITY_DN33437_c0_g2	unnamed protein product, partial [Staurois parvus])	0.0217148	-5.52518	1.90572e-05	0.000800129	yes	down	0.03	0.03	0	1.83	0.58	1.25	0.02	1.22
TRINITY_DN33437_c0_g3	uncharacterized protein LOC120927813 [Rana temporaria])	0.0351605	-4.8299	2.71331e-07	1.91854e-05	yes	down	0.03	0.07	0.03	0.57	0.6	3.12	0.0433333	1.43
TRINITY_DN33445_c0_g1	unnamed protein product [Staurois parvus])	0.0365808	-4.77277	0.000841446	0.017152	yes	down	0.04	0.15	0	0.55	0.17	6.01	0.0633333	2.24333
TRINITY_DN33447_c0_g1		0.0215715	-5.53473	0.00190754	0.0309773	yes	down	0	0	0.06	3.06	0.83	0.14	0.02	1.34333
TRINITY_DN3344_c0_g2	integrin beta-4 isoform X4 [Rana temporaria])	0.0784947	-3.67126	2.76371e-05	0.00110997	yes	down	0.1	0.15	0.03	0.55	0.85	3.22	0.0933333	1.54
TRINITY_DN33467_c0_g1	PREDICTED: galectin-related protein [Nanorana parkeri])	0.0641828	-3.96167	9.98115e-06	0.000469555	yes	down	0.18	0.09	0.05	1.49	1.72	3.28	0.106667	2.16333
TRINITY_DN33501_c0_g1	pleckstrin homology-like domain family A member 1 [Rana temporaria])	0.185198	-2.43286	0.00363171	0.0489174	yes	down	0.23	0.42	0.27	0.88	0.56	5.07	0.306667	2.17
TRINITY_DN33589_c0_g1	V-type proton ATPase subunit G 3 [Rana temporaria])	0.00848582	-6.88073	0.000260091	0.00694537	yes	down	0.08	0	0	0.11	0.68	14.03	0.0266667	4.94
TRINITY_DN33632_c0_g1		0.109698	-3.18838	0.00120484	0.0223196	yes	down	0.09	0.13	0.04	1.24	1.35	1.1	0.0866667	1.23
TRINITY_DN33779_c0_g1	IST1 homolog isoform X1 [Pelobates cultripes])	0.00645472	-7.27543	8.19326e-07	5.09606e-05	yes	down	0	0	0	4.49	1.65	2.12	0	2.75333
TRINITY_DN33891_c1_g1		0.250691	-1.99602	0.00334275	0.0461938	yes	down	0.28	0.37	0.28	0.77	1.7	2.24	0.31	1.57
TRINITY_DN3403_c0_g2		0.0249417	-5.3253	0.001452	0.0255386	yes	down	0	1.99	0	11.7	3.23	2.11	0.663333	5.68
TRINITY_DN3403_c0_g5		0.017591	-5.82902	0.000780488	0.0162104	yes	down	0	0	0	2.82	4.23	3.93	0	3.66
TRINITY_DN34238_c0_g1		0.0210165	-5.57233	0.00292363	0.0419699	yes	down	0	0	0.04	2.57	0.05	0.46	0.0133333	1.02667
TRINITY_DN3429_c2_g1		0.22048	-2.18128	0.00300749	0.0428075	yes	down	2.23	3.17	2.48	35.62	3.57	8.8	2.62667	15.9967
TRINITY_DN34371_c0_g4		0.258006	-1.95452	0.000137033	0.00415857	yes	down	0.35	0.4	0.32	1.62	1.23	2.5	0.356667	1.78333
TRINITY_DN343_c1_g1		0.194743	-2.36035	0.00064472	0.014055	yes	down	0.57	1.58	0.98	11.38	3.28	6.57	1.04333	7.07667
TRINITY_DN3447_c0_g1	trafficking regulator of GLUT4 1-like [Bufo bufo])	0.00395861	-7.98079	1.18245e-08	1.12307e-06	yes	down	0	0	0	6.32	3.84	11.75	0	7.30333
TRINITY_DN34485_c0_g2	membrane-spanning 4-domains subfamily A member 4D-like isoform X1 [Rana temporaria])	0.00219709	-8.83019	1.31123e-08	1.23869e-06	yes	down	0	0	0	1.36	0.58	6.8	0	2.91333
TRINITY_DN3450_c0_g1	unnamed protein product, partial [Staurois parvus])	0.0164357	-5.92702	3.80499e-37	5.01516e-34	yes	down	1.66	3.5	2.96	174.4	230.48	257.83	2.70667	220.903
TRINITY_DN34526_c0_g1		0.113223	-3.14276	0.000244997	0.00665356	yes	down	15.29	1.29	12.92	133.15	58.07	175.16	9.83333	122.127
TRINITY_DN34546_c1_g1	hypothetical protein AB205_0015730 [Lithobates catesbeianus])	0.0554658	-4.17226	0.00304437	0.0431392	yes	down	0.08	0.17	0	2.45	0.28	3.21	0.0833333	1.98
TRINITY_DN345_c0_g2	pulmonary surfactant-associated protein D-like [Rana temporaria])	0.00877803	-6.83189	3.66905e-11	4.74036e-09	yes	down	0	0.05	0.21	5.96	2.83	32.27	0.0866667	13.6867
TRINITY_DN3466_c0_g3	NACHT, LRR and PYD domains-containing protein 14-like [Rana temporaria])	0.00856275	-6.86771	1.45783e-05	0.000643607	yes	down	0	0	0	2.64	0.67	0.91	0	1.40667
TRINITY_DN34707_c0_g1	tumor necrosis factor alpha-induced protein 2 [Rana temporaria])	0.230823	-2.11514	0.00112003	0.0211663	yes	down	0.45	0.21	0.42	4.65	1.03	2.73	0.36	2.80333
TRINITY_DN3475_c0_g1		0.272548	-1.87542	0.00368459	0.0494025	yes	down	0.28	1.77	1.35	6.73	4.4	4.78	1.13333	5.30333
TRINITY_DN3481_c0_g2	dnaJ homolog subfamily B member 9 [Rana temporaria])	0.291764	-1.77712	0.00133691	0.0240931	yes	down	1.79	1.5	1.58	5.73	20.64	6.25	1.62333	10.8733
TRINITY_DN34884_c0_g2		0.0173814	-5.84632	0.00168042	0.0281801	yes	down	0	0.66	0	51.59	3.26	1.6	0.22	18.8167
TRINITY_DN3490_c0_g1	tensin-4 [Rana temporaria])	0.151059	-2.72682	0.00177081	0.0293537	yes	down	0.2	0.24	0.2	0.88	0.26	4.56	0.213333	1.9
TRINITY_DN3500_c0_g1		0.00320722	-8.28446	2.7732e-08	2.41826e-06	yes	down	0	0	0	4.91	7.58	2.92	0	5.13667
TRINITY_DN35129_c0_g1	tyrosine-protein kinase Blk-like [Rana temporaria])	0.286994	-1.80091	0.000333252	0.00843741	yes	down	0.35	0.43	0.38	2.59	0.91	1.77	0.386667	1.75667
TRINITY_DN35213_c0_g2	cytochrome P450 1A1-like [Rana temporaria])	0.0814017	-3.6188	0.000660528	0.0143418	yes	down	0.11	0.07	0	1.18	0.83	0.88	0.06	0.963333
TRINITY_DN35233_c0_g1	unnamed protein product, partial [Staurois parvus])	0.0108208	-6.53005	3.23382e-05	0.00127065	yes	down	0	0	0	1.77	2.71	1.99	0	2.15667
TRINITY_DN3528_c0_g1		0.00069693	-10.4867	1.10878e-14	2.1768e-12	yes	down	0	0	0	12.39	2.94	4.37	0	6.56667
TRINITY_DN35290_c0_g1		0.0153083	-6.02954	0.00140331	0.0249319	yes	down	0	0	0	0.24	0.5	2.28	0	1.00667
TRINITY_DN352_c0_g1	uromodulin-like isoform X1 [Hyla sarda])	0.00180994	-9.10985	1.11064e-16	2.89111e-14	yes	down	0.03	0	0.06	39.77	2.83	35.75	0.03	26.1167
TRINITY_DN3532_c0_g1		0.0583651	-4.09875	9.13616e-11	1.1226e-08	yes	down	0.15	0.68	0.4	8.04	4.65	14.51	0.41	9.06667
TRINITY_DN35429_c0_g1	carboxypeptidase O isoform X1 [Rana temporaria])	0.00819215	-6.93154	2.02053e-19	7.17226e-17	yes	down	0.13	0	0.02	6.73	8.55	8.92	0.05	8.06667
TRINITY_DN35456_c0_g1		0.0205515	-5.60461	0.00318122	0.0445752	yes	down	0	0	0	0.4	1.66	1.48	0	1.18
TRINITY_DN35456_c0_g2	uncharacterized protein LOC120999093 [Bufo bufo])	0.00764098	-7.03203	2.00323e-06	0.000113996	yes	down	0	0	0	0.97	1.38	1.65	0	1.33333
TRINITY_DN35459_c0_g1	serine/threonine-protein kinase SBK2-like [Rana temporaria])	0.0327	-4.93457	0.000806858	0.0166108	yes	down	0	0.03	0.03	1.19	0.14	1.14	0.02	0.823333
TRINITY_DN35544_c0_g1	hypothetical protein AB205_0072840 [Lithobates catesbeianus])	0.150062	-2.73637	3.36592e-05	0.00131067	yes	down	0.11	0.13	0.24	0.76	1.51	1.74	0.16	1.33667
TRINITY_DN35669_c0_g1		0.176313	-2.50379	0.00326025	0.0453749	yes	down	0.1	0.46	0.38	0.62	3.33	2.3	0.313333	2.08333
TRINITY_DN3579_c1_g1	neuroblast differentiation-associated protein AHNAK isoform X5 [Rana temporaria])	0.169871	-2.55749	6.78838e-05	0.00235962	yes	down	9.1	13.94	13.19	67.69	36.72	243.92	12.0767	116.11
TRINITY_DN3585_c0_g1	transmembrane protein 260 isoform X1 [Hyla sarda])	0.0446958	-4.48372	2.59997e-27	1.86466e-24	yes	down	1.11	0.9	0.82	17.72	4.2	8.33	0.943333	10.0833
TRINITY_DN3594_c0_g1	carcinoembryonic antigen-related cell adhesion molecule 1-like [Rana temporaria])	0.0279169	-5.16272	4.15284e-06	0.000219457	yes	down	0.09	0.45	0.09	23.13	3.51	4.18	0.21	10.2733
TRINITY_DN3599_c0_g1	Transmembrane 4 L6 family member 4 [Lithobates catesbeianus])	0.0416028	-4.58717	1.86387e-13	3.2266e-11	yes	down	0.6	1.24	0.29	12.58	22.07	29.33	0.71	21.3267
TRINITY_DN36039_c0_g1		0.00222686	-8.81077	0.00127045	0.0232049	yes	down	0	0	0	19.04	5.27	0.75	0	8.35333
TRINITY_DN36098_c0_g1		0.228839	-2.12759	0.00152384	0.0264172	yes	down	0.22	0.38	0.39	1.15	1.03	3.46	0.33	1.88
TRINITY_DN36122_c0_g2	putative lysosomal acid lipase/cholesteryl ester hydrolase [Rana temporaria])	0.333446	-1.58447	0.00267098	0.0392571	yes	down	2.46	1.66	2.82	4.67	9.57	12.3	2.31333	8.84667
TRINITY_DN3636_c0_g3	unnamed protein product, partial [Staurois parvus])	0.00532194	-7.55383	4.07278e-07	2.71071e-05	yes	down	0	0	0	3.51	2.6	9.89	0	5.33333
TRINITY_DN3642_c2_g1		0.2558	-1.96691	0.0030014	0.0427544	yes	down	5.42	8.8	9.3	18.74	15.18	86.62	7.84	40.18
TRINITY_DN36571_c0_g1	proto-oncogene tyrosine-protein kinase ROS isoform X1 [Rana temporaria])	0.169625	-2.55958	8.55328e-06	0.000410628	yes	down	0.14	0.26	0.33	2.09	0.92	2.66	0.243333	1.89
TRINITY_DN3659_c0_g1	lactase-phlorizin hydrolase-like [Rana temporaria])	0.0211449	-5.56355	5.61752e-10	6.1118e-08	yes	down	0.03	0	0.16	4.59	2.11	4.82	0.0633333	3.84
TRINITY_DN36649_c0_g1	E3 ubiquitin/ISG15 ligase TRIM25-like [Bombina bombina])	0.0304539	-5.03723	9.123e-23	4.64638e-20	yes	down	0.1	0.14	0.12	4.7	5.62	5.03	0.12	5.11667
TRINITY_DN3669_c0_g1	unnamed protein product, partial [Staurois parvus])	0.414283	-1.27131	0.00112372	0.0212083	yes	down	2.2	2.65	1.57	6.49	7.41	5.68	2.14	6.52667
TRINITY_DN3679_c0_g1		0.00114622	-9.7689	3.04032e-10	3.40264e-08	yes	down	0	0	0.02	3.72	19.3	5.07	0.00666667	9.36333
TRINITY_DN36805_c0_g1		0.0181569	-5.78334	0.000834886	0.017048	yes	down	0	0	0	1.33	1.29	1.12	0	1.24667
TRINITY_DN3684_c1_g2	PREDICTED: actin, alpha cardiac muscle 1-like isoform X1 [Nanorana parkeri])	0.00173367	-9.17196	3.88395e-08	3.32092e-06	yes	down	0	0.04	0.16	7.66	14.37	129.69	0.0666667	50.5733
TRINITY_DN36850_c0_g1	protein FAM3D [Rana temporaria])	0.0108485	-6.52636	5.67473e-15	1.17307e-12	yes	down	0.04	0.22	0	7.74	7.57	15.22	0.0866667	10.1767
TRINITY_DN368_c0_g1	COP9 signalosome complex subunit 2 isoform X3 [Rana temporaria])	0.396225	-1.33561	2.07855e-05	0.00085659	yes	down	4.18	5.93	4.31	15.81	14.03	16.65	4.80667	15.4967
TRINITY_DN369_c0_g1	anoctamin-9 isoform X1 [Rana temporaria])	0.215307	-2.21553	1.98435e-07	1.44079e-05	yes	down	0.85	0.62	1.08	5.92	3.44	6.11	0.85	5.15667
TRINITY_DN3713_c0_g2	phospholipid scramblase 2-like [Rana temporaria])	0.103053	-3.27854	9.73314e-23	4.88632e-20	yes	down	0.97	1.35	1.07	16.11	10.2	15.92	1.13	14.0767
TRINITY_DN37152_c0_g1	uncharacterized protein LOC120928377 [Rana temporaria])	0.191332	-2.38585	0.000132666	0.00404699	yes	down	0.28	0.08	0.24	1.87	1.09	1.15	0.2	1.37
TRINITY_DN37217_c0_g1	C-factor-like [Rana temporaria])	0.0118054	-6.40441	0.000130536	0.00398896	yes	down	0	0	0	7.62	21.79	29.23	0	19.5467
TRINITY_DN37303_c0_g2	PREDICTED: retinol-binding protein 2 [Nanorana parkeri])	0.000265992	-11.8763	7.21357e-48	2.30454e-44	yes	down	0.21	0	0.32	634.6	1148.21	735.01	0.176667	839.273
TRINITY_DN37343_c0_g1		0.00718101	-7.1216	1.84628e-05	0.000777028	yes	down	0	0	0	2.88	8.59	3.26	0	4.91
TRINITY_DN37470_c0_g3		0.0459296	-4.44443	0.00273655	0.0400366	yes	down	0	0	0.17	1.36	0.94	2.52	0.0566667	1.60667
TRINITY_DN37488_c0_g1	membrane-spanning 4-domains subfamily A member 4A-like [Rana temporaria])	0.0176522	-5.82401	0.0017311	0.0287906	yes	down	0	0	0	4.25	1.36	0.72	0	2.11
TRINITY_DN37493_c0_g2	hypothetical protein AB205_0197980 [Lithobates catesbeianus])	0.0185281	-5.75414	0.00199457	0.0319763	yes	down	0	0	0	2.22	3.48	0.77	0	2.15667
TRINITY_DN3752_c0_g1	PREDICTED: neuronal growth regulator 1 isoform X4 [Nanorana parkeri])	0.383577	-1.38241	0.000166753	0.00485908	yes	down	0.72	0.71	0.81	2.9	2.14	2.45	0.746667	2.49667
TRINITY_DN37599_c0_g1	phospholipid scramblase 1-like isoform X2 [Rana temporaria])	0.117973	-3.08347	0.00359129	0.048553	yes	down	0.08	0.17	0.13	0.68	0.43	3.14	0.126667	1.41667
TRINITY_DN37627_c0_g2	proton-coupled folate transporter-like [Rana temporaria])	0.166336	-2.58783	3.82585e-05	0.00145192	yes	down	0.12	0.17	0.08	1.06	0.94	0.76	0.123333	0.92
TRINITY_DN37679_c0_g1	regulator of G-protein signaling 16 [Rana temporaria])	0.137171	-2.86595	0.000159476	0.00467415	yes	down	0.31	0.19	0.75	2.06	2.45	7.51	0.416667	4.00667
TRINITY_DN37753_c0_g1	hypothetical protein XENTR_v10018527 [Xenopus tropicalis])	0.0182891	-5.77287	0.00179736	0.0297097	yes	down	0	0	0	1.43	0.26	1.42	0	1.03667
TRINITY_DN3776_c2_g1	unnamed protein product, partial [Staurois parvus])	0.00209632	-8.89792	5.64156e-11	7.1315e-09	yes	down	0	0	0	48.99	15.5	22.71	0	29.0667
TRINITY_DN3776_c2_g3		0.00203214	-8.94278	1.38369e-11	1.88472e-09	yes	down	0.06	0	0	24.22	10.5	8.72	0.02	14.48
TRINITY_DN37865_c0_g1	hypothetical protein AB205_0126560, partial [Lithobates catesbeianus])	0.0398358	-4.64979	0.000202264	0.00567276	yes	down	0.04	0	0.13	0.88	0.62	4.21	0.0566667	1.90333
TRINITY_DN3793_c0_g1	receptor for retinol uptake STRA6 [Rana temporaria])	0.0258296	-5.27483	1.31179e-12	2.02188e-10	yes	down	0.16	0.34	0.13	13.8	7.97	17.68	0.21	13.15
TRINITY_DN38071_c0_g1	sodium/hydrogen exchanger 4-like [Rana temporaria])	0.0147803	-6.08018	0.000100086	0.0032268	yes	down	0	0.02	0.02	0.53	0.07	2.93	0.0133333	1.17667
TRINITY_DN3811_c0_g1		0.0191025	-5.7101	0.00118639	0.0221231	yes	down	0	0	0	1.06	0.57	1.11	0	0.913333
TRINITY_DN38141_c0_g1	Keratin, type I cytoskeletal 19 [Lithobates catesbeianus])	0.0514601	-4.2804	0.00287726	0.041593	yes	down	0.1	0.04	0	0.88	0.08	2.76	0.0466667	1.24
TRINITY_DN38145_c0_g4	uncharacterized protein LOC121394794 [Xenopus laevis])	0.0490238	-4.35037	0.000477242	0.0110861	yes	down	0.04	0.06	0.04	3.62	0.1	0.39	0.0466667	1.37
TRINITY_DN3822_c0_g1	phospholipase A2 inhibitor subunit gamma B-like [Rana temporaria])	0.000392099	-11.3165	1.63035e-21	6.98704e-19	yes	down	0.16	0	0	295.61	153.76	76.23	0.0533333	175.2
TRINITY_DN3847_c0_g1	liver carboxylesterase-like isoform X2 [Rana temporaria])	0.129339	-2.95077	1.48319e-06	8.76005e-05	yes	down	5.62	3.27	1	37.79	24.07	39.55	3.29667	33.8033
TRINITY_DN3849_c0_g2		0.0158886	-5.97586	0.000272656	0.00722056	yes	down	0	0.28	0	13.67	9.24	1.34	0.0933333	8.08333
TRINITY_DN3849_c1_g1	cytosolic beta-glucosidase-like [Rana temporaria])	0.225897	-2.14627	1.98026e-05	0.000825508	yes	down	2.35	1.26	0.95	8.67	5.31	12.43	1.52	8.80333
TRINITY_DN38518_c1_g1		0.0585165	-4.09501	9.87409e-08	7.71101e-06	yes	down	0.21	0.02	0.08	1.55	2.35	2.96	0.103333	2.28667
TRINITY_DN38560_c0_g1	unnamed protein product [Staurois parvus])	0.0801313	-3.64149	1.34104e-05	0.000601873	yes	down	0.09	0.13	0.03	1.38	1.37	1.17	0.0833333	1.30667
TRINITY_DN38590_c0_g2		0.0182301	-5.77753	2.00942e-05	0.000835279	yes	down	0	0	0.21	9.64	2.12	3.79	0.07	5.18333
TRINITY_DN3868_c0_g1	chloride anion exchanger-like [Rana temporaria])	0.00137417	-9.50722	4.02595e-17	1.11401e-14	yes	down	0	0	0.03	6.38	10.4	10.44	0.01	9.07333
TRINITY_DN3872_c0_g1	hypothetical protein GDO78_017016 [Eleutherodactylus coqui])	0.350275	-1.51344	0.00343295	0.0471622	yes	down	0.36	0.39	0.33	0.85	1.11	2	0.36	1.32
TRINITY_DN38753_c0_g1		0.00721234	-7.11532	1.13395e-06	6.78864e-05	yes	down	0	0	0.06	1.5	6.47	3.16	0.02	3.71
TRINITY_DN38753_c0_g3	keratin, type I cytoskeletal 42-like [Rana temporaria])	0.000765385	-10.3515	2.21506e-46	4.8651e-43	yes	down	0.05	0.03	0.24	125.77	122.93	301.96	0.106667	183.553
TRINITY_DN38774_c0_g1	LOW QUALITY PROTEIN: tigger transposable element-derived protein 1-like [Rhinatrema bivittatum])	0.0142326	-6.13466	5.16628e-05	0.00188529	yes	down	0	0	0.07	2.14	3.13	0.92	0.0233333	2.06333
TRINITY_DN3879_c0_g1	dystonin isoform X20 [Rana temporaria])	0.235147	-2.08836	8.87552e-05	0.00294964	yes	down	0.63	0.52	1	3.67	1.93	6.51	0.716667	4.03667
TRINITY_DN3882_c0_g1	hypothetical protein GDO81_018233 [Engystomops pustulosus])	0.00557268	-7.48741	2.69375e-17	7.57311e-15	yes	down	0.06	0.18	0	13.33	16.77	25.38	0.08	18.4933
TRINITY_DN3888_c0_g1	unnamed protein product, partial [Staurois parvus])	0.187547	-2.41467	0.000130244	0.00398697	yes	down	0.74	0.52	0.54	3.73	2.38	6.21	0.6	4.10667
TRINITY_DN39060_c0_g1	transmembrane protein 238 [Rana temporaria])	0.0862036	-3.53611	0.000113742	0.00357525	yes	down	0.08	0.29	0.21	1.29	1.22	6.33	0.193333	2.94667
TRINITY_DN39140_c0_g1		0.0230688	-5.43792	0.000377698	0.00931649	yes	down	0	0	0.04	1.1	0.64	0.69	0.0133333	0.81
TRINITY_DN3917_c0_g1	sucrase-isomaltase, intestinal isoform X1 [Rana temporaria])	0.0811212	-3.62378	6.57875e-16	1.51105e-13	yes	down	5.71	5.37	5.77	149.03	46.43	77.42	5.61667	90.96
TRINITY_DN3919_c0_g1	RNA-binding protein 47 isoform X1 [Rana temporaria])	0.215883	-2.21168	2.33834e-08	2.08563e-06	yes	down	0.64	0.9	0.97	4.26	4.05	6.87	0.836667	5.06
TRINITY_DN3921_c0_g1	unnamed protein product, partial [Staurois parvus])	0.43435	-1.20307	0.000304874	0.00789528	yes	down	8.75	10.96	6.66	24.59	23.12	29.07	8.79	25.5933
TRINITY_DN39223_c0_g5	chloride channel protein 2 isoform X1 [Rana temporaria])	0.0969392	-3.36678	0.000142513	0.00428416	yes	down	0.09	0.09	0.12	1.64	1.73	0.52	0.1	1.29667
TRINITY_DN39223_c0_g6		0.0821469	-3.60565	0.0001075	0.00342499	yes	down	0.04	0.16	0.04	2.43	0.94	0.49	0.08	1.28667
TRINITY_DN3927_c0_g1	mucin-3B-like [Hyla sarda])	0.000263483	-11.89	8.65465e-22	3.80177e-19	yes	down	0	0	0	12.1	8.44	12.75	0	11.0967
TRINITY_DN392_c0_g1	fucolectin-like [Rana temporaria])	0.000605155	-10.6904	1.43466e-20	5.72918e-18	yes	down	0.22	0	0	256.46	56.25	239.19	0.0733333	183.967
TRINITY_DN392_c0_g3	unnamed protein product [Staurois parvus])	0.0686825	-3.86391	0.000880382	0.0177399	yes	down	0.19	0	0.25	4.02	0.43	4.37	0.146667	2.94
TRINITY_DN39391_c0_g1	regulating synaptic membrane exocytosis protein 1 isoform X17 [Xenopus tropicalis])	0.0174012	-5.84467	0.00190166	0.0308961	yes	down	0	0	0	0.37	0.5	2.21	0	1.02667
TRINITY_DN394_c0_g1	PREDICTED: RNA-binding protein 25 isoform X1 [Nanorana parkeri])	0.270861	-1.88437	0.000850523	0.0172969	yes	down	3.63	3.87	2.55	29.7	8.86	11.74	3.35	16.7667
TRINITY_DN39527_c1_g1		0.00548046	-7.51149	2.7326e-07	1.92443e-05	yes	down	0	0	0	3.01	1.77	1.03	0	1.93667
TRINITY_DN3952_c0_g1	unnamed protein product [Staurois parvus])	0.253822	-1.97811	5.63302e-06	0.000284419	yes	down	2.81	2.04	3.06	11.03	15.39	13.06	2.63667	13.16
TRINITY_DN395_c0_g2	fibulin-1 isoform X2 [Rana temporaria])	0.0655843	-3.93051	5.01875e-11	6.36711e-09	yes	down	0.19	0.38	0.34	5.5	2.4	10.5	0.303333	6.13333
TRINITY_DN3964_c0_g1	uncharacterized protein LOC120910460 [Rana temporaria])	0.00213258	-8.87319	7.55552e-12	1.07496e-09	yes	down	0	0	0	1.82	1.62	1.81	0	1.75
TRINITY_DN39743_c0_g1	unnamed protein product, partial [Staurois parvus])	0.00965377	-6.69469	1.80042e-05	0.000762292	yes	down	0	0	0	1.08	0.65	1.89	0	1.20667
TRINITY_DN3991_c1_g1	hexosaminidase D-like [Rana temporaria])	0.231129	-2.11323	0.000422905	0.0101238	yes	down	0.37	0.19	0.11	1.03	1.05	1.69	0.223333	1.25667
TRINITY_DN3997_c0_g1	protein SDA1 homolog [Rana temporaria])	0.246957	-2.01767	0.000215209	0.00597384	yes	down	2.77	3.57	2.31	8.49	23.63	10.46	2.88333	14.1933
TRINITY_DN39983_c0_g1	otoraplin [Rana temporaria])	0.183183	-2.44865	0.00333757	0.0461768	yes	down	0.12	0.45	0.2	0.86	0.87	3.7	0.256667	1.81
TRINITY_DN4002_c0_g2	protein FAM13C isoform X3 [Rana temporaria])	0.310992	-1.68505	0.00100667	0.0195018	yes	down	0.28	0.27	0.2	1.08	0.57	1.48	0.25	1.04333
TRINITY_DN4002_c0_g3	phytanoyl-CoA hydroxylase-interacting protein-like isoform X1 [Rana temporaria])	0.0552213	-4.17863	0.000150178	0.00444611	yes	down	0	0.18	0.09	1.16	0.53	4.59	0.09	2.09333
TRINITY_DN40041_c0_g1	rab effector Noc2 isoform X4 [Rana temporaria])	0.108231	-3.20781	0.00251895	0.0375433	yes	down	0.05	0.44	0.1	0.5	0.57	3.79	0.196667	1.62
TRINITY_DN40097_c0_g1		0.225874	-2.14641	0.00300909	0.042812	yes	down	6.92	8.88	2.79	51.82	8.68	26.61	6.19667	29.0367
TRINITY_DN400_c0_g1	IgGFc-binding protein-like [Rana temporaria])	0.00163905	-9.25292	4.15109e-45	8.10431e-42	yes	down	0.04	0.01	0.04	33.54	16.3	13.76	0.03	21.2
TRINITY_DN40106_c0_g1	cholecystokinin isoform X1 [Rana temporaria])	0.012565	-6.31445	0.000108373	0.00344655	yes	down	0	0	0	1.93	3.39	4.18	0	3.16667
TRINITY_DN4015_c0_g1	unconventional myosin-Ia isoform X1 [Rana temporaria])	0.116137	-3.1061	4.30529e-20	1.60954e-17	yes	down	2.77	3.61	4.12	37.52	40.98	35.75	3.5	38.0833
TRINITY_DN4023_c0_g2	tyrosine-protein kinase STYK1-like isoform X2 [Rana temporaria])	0.324402	-1.62415	0.00120152	0.0222818	yes	down	1.39	0.68	1.21	3.87	5.42	3.51	1.09333	4.26667
TRINITY_DN40289_c0_g3	protein TASOR 2 isoform X3 [Rana temporaria])	0.477406	-1.06671	0.00235276	0.0357344	yes	down	0.75	1.17	0.88	2.57	2.06	2.85	0.933333	2.49333
TRINITY_DN40330_c0_g1		0.0125253	-6.31902	0.000938751	0.0185685	yes	down	0	0	0	2.48	0.12	0.47	0	1.02333
TRINITY_DN40330_c2_g1		0.0170796	-5.87158	0.00252658	0.0376066	yes	down	0	0	0	2.62	0.18	0.75	0	1.18333
TRINITY_DN40343_c0_g1	pancreatic lipase-related protein 2-like isoform X2 [Rana temporaria])	0.0180379	-5.79283	0.00024912	0.00672394	yes	down	0	0	0.04	0.31	1.32	0.97	0.0133333	0.866667
TRINITY_DN4049_c0_g1	uncharacterized protein LOC120942952 isoform X1 [Rana temporaria])	0.000783559	-10.3177	6.44847e-16	1.49087e-13	yes	down	0	0.03	0	9.41	15.43	9.09	0.01	11.31
TRINITY_DN4049_c0_g2	uncharacterized protein LOC120942951 isoform X2 [Rana temporaria])	0.00181104	-9.10897	3.98381e-11	5.12817e-09	yes	down	0	0	0	3.63	9.65	4.77	0	6.01667
TRINITY_DN4057_c0_g3		0.094843	-3.39832	0.00276698	0.0403809	yes	down	0.07	0.15	0.04	2.76	0.34	0.61	0.0866667	1.23667
TRINITY_DN4058_c0_g2	leucine-rich repeat-containing protein 19 [Rana temporaria])	0.00411691	-7.92422	1.00967e-22	4.99745e-20	yes	down	0	0.09	0.07	13.96	27.2	13.42	0.0533333	18.1933
TRINITY_DN405_c0_g1	THO complex subunit 2 [Rana temporaria])	0.283883	-1.81663	1.18154e-07	8.9874e-06	yes	down	1.3	1.47	1.45	8.03	4.39	6.41	1.40667	6.27667
TRINITY_DN406_c0_g1	heme oxygenase 1 isoform X1 [Rana temporaria])	0.335355	-1.57624	7.44096e-05	0.00255611	yes	down	131.82	74.48	75.47	297.58	558.45	291.96	93.9233	382.663
TRINITY_DN4076_c0_g1	carboxypeptidase O-like [Rana temporaria])	0.262599	-1.92907	0.000703948	0.0149949	yes	down	7.69	8.97	6.44	15.02	8.2	25.56	7.7	16.26
TRINITY_DN40778_c0_g1	myosin-IIIb-like [Rana temporaria])	0.102989	-3.27944	4.25102e-08	3.60844e-06	yes	down	0.16	0.08	0.18	1.19	1.55	2.5	0.14	1.74667
TRINITY_DN40778_c0_g2		0.118602	-3.0758	0.00107464	0.020491	yes	down	0.24	0.56	0.4	1.39	3.21	12.73	0.4	5.77667
TRINITY_DN40822_c0_g1	chemokine XC receptor 1-like [Rana temporaria])	0.168411	-2.56994	0.000928486	0.0184448	yes	down	0.25	0.3	0.13	2.79	1.1	1.36	0.226667	1.75
TRINITY_DN40968_c0_g1		0.00598761	-7.3838	8.83302e-08	6.9443e-06	yes	down	0	0.06	0	2.86	6.43	3.8	0.02	4.36333
TRINITY_DN4104_c1_g1		0.00890876	-6.81056	6.58801e-06	0.000324252	yes	down	0	0	0	2.66	2.39	1.68	0	2.24333
TRINITY_DN41129_c0_g1	transmembrane epididymal protein 1A-like [Rana temporaria])	0.0054971	-7.50711	2.5164e-07	1.78649e-05	yes	down	0	0	0.03	1.63	0.92	5.58	0.01	2.71
TRINITY_DN41153_c0_g2	uncharacterized protein LOC120942594 [Rana temporaria])	0.219012	-2.19092	0.000987485	0.0193004	yes	down	10.14	0.33	3.23	9.08	10.32	0.88	4.56667	6.76
TRINITY_DN4119_c0_g2	hypothetical protein GDO78_005364 [Eleutherodactylus coqui])	0.0919172	-3.44352	0.00237622	0.0359605	yes	down	0.05	0.1	0.12	3.25	0.14	0.56	0.09	1.31667
TRINITY_DN411_c1_g2	uncharacterized protein LOC120942558 [Rana temporaria])	0.00293688	-8.4115	1.39245e-20	5.68995e-18	yes	down	0.03	0.05	0	7.47	17.62	6.22	0.0266667	10.4367
TRINITY_DN412_c1_g1		0.00851835	-6.87521	2.51377e-11	3.30858e-09	yes	down	0	0.17	0.06	7.27	22.3	9.9	0.0766667	13.1567
TRINITY_DN41338_c0_g1	LOW QUALITY PROTEIN: DNA polymerase zeta catalytic subunit [Rana temporaria])	0.420419	-1.2501	0.00141499	0.0250565	yes	down	0.7	1.07	0.96	3.47	1.71	3.23	0.91	2.80333
TRINITY_DN41378_c0_g1		0.156029	-2.68012	0.000304786	0.00789528	yes	down	1.53	0.74	0.31	4.22	4.8	9.74	0.86	6.25333
TRINITY_DN4145_c0_g1		0.263408	-1.92463	0.00294023	0.0421565	yes	down	1.03	1.37	2.09	3.98	4.67	13.95	1.49667	7.53333
TRINITY_DN414_c0_g1		0.260875	-1.93857	0.000306076	0.00792057	yes	down	19.99	17.91	10.21	75.79	85.36	251.32	16.0367	137.49
TRINITY_DN4158_c0_g1	PREDICTED: COX assembly mitochondrial protein homolog isoform X1 [Nanorana parkeri])	0.324636	-1.6231	0.000581228	0.0129604	yes	down	2.04	2.2	2.27	5.49	11.96	7.4	2.17	8.28333
TRINITY_DN41618_c0_g2		0.0041735	-7.90453	5.23195e-08	4.36725e-06	yes	down	0	0	0	2.09	2.74	7.16	0	3.99667
TRINITY_DN4178_c0_g1	platelet-activating factor acetylhydrolase 2, cytoplasmic-like [Rana temporaria])	0.30254	-1.7248	0.000316345	0.0081357	yes	down	1	1.43	2.28	6.68	7.8	5.16	1.57	6.54667
TRINITY_DN41819_c0_g1		0.240907	-2.05345	1.04347e-05	0.000486333	yes	down	2.21	2.9	1.73	12.44	8.04	16.59	2.28	12.3567
TRINITY_DN41819_c0_g2	15-hydroxyprostaglandin dehydrogenase [NAD(+)] [Rana temporaria])	0.260196	-1.94233	0.000290992	0.00762001	yes	down	1.73	2.29	0.98	9.38	4.34	12.09	1.66667	8.60333
TRINITY_DN41836_c0_g1	calcium-activated chloride channel regulator 1-like isoform X1 [Rana temporaria])	0.00470852	-7.73051	8.66201e-52	3.38222e-48	yes	down	0.06	0.05	0.08	29.9	27.85	32.16	0.0633333	29.97
TRINITY_DN41930_c0_g4	zinc finger protein 462 [Rana temporaria])	0.305686	-1.70988	0.00239239	0.036114	yes	down	0.73	0.8	1.73	2.53	2.28	6.32	1.08667	3.71
TRINITY_DN4201_c0_g1		0.000421249	-11.213	6.1512e-17	1.66281e-14	yes	down	0	0	0	13.65	22.81	7.59	0	14.6833
TRINITY_DN42045_c0_g1	heat-stable enterotoxin receptor [Bufo gargarizans])	0.00133651	-9.54732	1.24471e-12	1.93546e-10	yes	down	0	0	0	3.43	1.29	1.24	0	1.98667
TRINITY_DN4204_c0_g1	unnamed protein product [Staurois parvus])	0.116447	-3.10225	0.000292961	0.00765445	yes	down	0.55	0.46	0.68	2.55	1.16	15.47	0.563333	6.39333
TRINITY_DN4219_c1_g1		0.0729958	-3.77604	0.000442196	0.0104715	yes	down	0.2	0.95	0.58	1.46	11.75	16.37	0.576667	9.86
TRINITY_DN4231_c0_g1	sodium-dependent phosphate transport protein 2C-like [Rana temporaria])	0.00223817	-8.80347	3.07479e-32	3.08726e-29	yes	down	0.02	0	0.05	19.19	11.71	10.97	0.0233333	13.9567
TRINITY_DN42380_c0_g3	hypothetical protein AB205_0054190 [Lithobates catesbeianus])	0.131307	-2.92899	0.000105927	0.00338407	yes	down	0.13	0.14	0.1	0.84	0.47	2.4	0.123333	1.23667
TRINITY_DN4248_c0_g1	uncharacterized protein KIAA1671 homolog isoform X5 [Rana temporaria])	0.350052	-1.51436	0.000154247	0.00454363	yes	down	1.06	1.43	1.19	3.21	3.62	6.61	1.22667	4.48
TRINITY_DN42574_c0_g1		0.0667782	-3.90448	6.10908e-05	0.00216635	yes	down	0	0.45	0.18	2.98	4.75	3.57	0.21	3.76667
TRINITY_DN4257_c0_g3		0.0324095	-4.94744	0.00150865	0.0262201	yes	down	0.05	0	0.05	2.5	0.11	1.34	0.0333333	1.31667
TRINITY_DN42632_c0_g1		0.011502	-6.44197	4.1148e-05	0.0015482	yes	down	0	0	0	2.4	2.66	2.22	0	2.42667
TRINITY_DN4274_c0_g1	mucin-2-like isoform X4 [Rana temporaria])	0.00143019	-9.44957	1.48663e-10	1.75312e-08	yes	down	0	0	0	0.64	4.3	1.49	0	2.14333
TRINITY_DN4274_c0_g2		0.00891172	-6.81008	0.000321338	0.00821868	yes	down	0	0	0	0.11	5.49	2.58	0	2.72667
TRINITY_DN4274_c0_g3	mucin-17-like [Rana temporaria])	0.0134877	-6.21221	3.36665e-05	0.00131067	yes	down	0	0.04	0	1.05	0.54	2.28	0.0133333	1.29
TRINITY_DN42828_c0_g1	rho-related BTB domain-containing protein 3 [Rana temporaria])	0.00836141	-6.90204	1.14097e-05	0.000526192	yes	down	0	0	0	0.46	1.47	1.11	0	1.01333
TRINITY_DN42870_c0_g1	unnamed protein product [Ranitomeya imitator])	0.0221822	-5.49446	0.00370258	0.0494926	yes	down	0	0	0	1.15	0.82	3.04	0	1.67
TRINITY_DN4291_c1_g2		0.166013	-2.59064	0.000197823	0.00556152	yes	down	0.14	0.3	0.07	1.72	0.73	1.49	0.17	1.31333
TRINITY_DN4309_c0_g1		0.0479426	-4.38255	8.81173e-08	6.94309e-06	yes	down	0.59	0.26	0.51	11.42	8.52	16.49	0.453333	12.1433
TRINITY_DN4313_c0_g1	macrophage mannose receptor 1-like [Rana temporaria])	0.454481	-1.13771	0.00140408	0.0249329	yes	down	13.31	14.26	17.91	56.68	38.27	33.38	15.16	42.7767
TRINITY_DN4318_c0_g1		0.230945	-2.11438	0.00231722	0.0353823	yes	down	4.42	6.45	3.26	51.48	5.11	28.64	4.71	28.41
TRINITY_DN4326_c0_g1	plexin-C1 [Rana temporaria])	0.475087	-1.07374	0.00105783	0.0202253	yes	down	1.34	2.03	1.91	5.22	3.91	5.09	1.76	4.74
TRINITY_DN43280_c0_g1	transmembrane 4 L6 family member 5-like [Rana temporaria])	0.00423586	-7.88313	6.05391e-07	3.8611e-05	yes	down	0	0	0	2.22	1.42	0.21	0	1.28333
TRINITY_DN4329_c0_g1	patched domain-containing protein 3 [Rana temporaria])	0.00436596	-7.83949	1.13027e-07	8.69144e-06	yes	down	0	0	0	1.81	8.28	4.06	0	4.71667
TRINITY_DN43447_c0_g1		0.0149359	-6.06507	0.00361294	0.0487393	yes	down	0	0	0	1.97	0.05	0.2	0	0.74
TRINITY_DN4361_c0_g1	ribosomal protein S6 kinase alpha-1 isoform X1 [Rana temporaria])	0.363527	-1.45987	0.000938904	0.0185685	yes	down	1.12	1.64	0.86	5.17	2.49	5.25	1.20667	4.30333
TRINITY_DN43692_c0_g1	unnamed protein product [Staurois parvus])	0.35654	-1.48786	0.00210873	0.0332813	yes	down	4.21	5.64	1.74	13.31	13.2	14.21	3.86333	13.5733
TRINITY_DN43719_c0_g2	unnamed protein product, partial [Staurois parvus])	0.134562	-2.89365	0.000111322	0.00352121	yes	down	0.16	0.21	0.2	3.73	1.15	0.7	0.19	1.86
TRINITY_DN43924_c0_g1	protein NYNRIN-like [Xenopus laevis])	0.0269467	-5.21375	0.0012227	0.022591	yes	down	0	0.07	0.14	2.63	4.71	0.34	0.07	2.56
TRINITY_DN43945_c0_g1		0.182958	-2.45041	0.00324454	0.04521	yes	down	0.22	0.72	0.31	4.37	2.64	1.61	0.416667	2.87333
TRINITY_DN43_c3_g2		0.00419739	-7.89629	6.46817e-08	5.28615e-06	yes	down	0	0	0	15.86	6.2	4.05	0	8.70333
TRINITY_DN44019_c0_g1		0.0344876	-4.85778	0.00349616	0.0477876	yes	down	0.17	0	0	2.54	3.57	0.2	0.0566667	2.10333
TRINITY_DN4403_c0_g1	TBC1 domain family member 2A [Rana temporaria])	0.0941398	-3.40905	2.30272e-12	3.4001e-10	yes	down	0.3	0.19	0.21	2.74	3.76	2.7	0.233333	3.06667
TRINITY_DN44080_c0_g4	polypeptide N-acetylgalactosaminyltransferase 3 [Rana temporaria])	0.105211	-3.24865	0.000892419	0.0179003	yes	down	0.1	0.14	0.02	0.42	0.55	2.26	0.0866667	1.07667
TRINITY_DN44131_c0_g1	kyphoscoliosis peptidase-like [Rana temporaria])	0.0584703	-4.09615	9.41063e-10	1.00519e-07	yes	down	0.02	0.13	0.07	1.89	0.98	2.17	0.0733333	1.68
TRINITY_DN4416_c0_g1		0.151747	-2.72026	0.000395816	0.00962613	yes	down	0.1	0.11	0.11	0.79	0.78	1.13	0.106667	0.9
TRINITY_DN4429_c1_g2		0.245688	-2.0251	0.00148119	0.0258451	yes	down	1.3	1.23	1.27	13.53	2.05	5.13	1.26667	6.90333
TRINITY_DN4432_c0_g1		0.0408578	-4.61324	0.00211472	0.0333403	yes	down	1.15	0	0	5.64	13.39	20.54	0.383333	13.19
TRINITY_DN44368_c0_g3	cholesterol 24-hydroxylase-like [Rana temporaria])	0.0126514	-6.30456	5.15781e-08	4.31561e-06	yes	down	0	0.15	0.03	1.58	1.82	15.05	0.06	6.15
TRINITY_DN4446_c0_g1	ATPase WRNIP1 [Rana temporaria])	0.316826	-1.65824	0.000758607	0.0158968	yes	down	1.12	1.64	1.19	1.56	5.8	1.84	1.31667	3.06667
TRINITY_DN445_c0_g2	MAM and LDL-receptor class A domain-containing protein 1 [Rana temporaria])	0.000588944	-10.7296	6.20916e-18	1.88105e-15	yes	down	0	0	0.01	4.5	3.77	3.55	0.00333333	3.94
TRINITY_DN445_c0_g3	aminopeptidase NAALADL1 [Rana temporaria])	0.00137903	-9.50213	1.77727e-27	1.35776e-24	yes	down	0.03	0	0.05	42.92	10.97	18.72	0.0266667	24.2033
TRINITY_DN4460_c1_g1		0.131151	-2.9307	9.70505e-05	0.00315208	yes	down	0.3	0.42	0.72	4.8	7.24	1.52	0.48	4.52
TRINITY_DN4468_c0_g1	carbonic anhydrase 13-like isoform X1 [Rana temporaria])	0.132403	-2.917	2.88451e-08	2.50909e-06	yes	down	0.68	1.04	0.49	4.12	9.81	6.52	0.736667	6.81667
TRINITY_DN44836_c0_g1	sterol O-acyltransferase 2-like [Rana temporaria])	0.0113159	-6.46551	4.02219e-06	0.000214163	yes	down	0	0	0.09	3.1	2.99	5.21	0.03	3.76667
TRINITY_DN4486_c1_g1		0.0732306	-3.77141	1.16177e-07	8.85619e-06	yes	down	12.32	9.45	0.17	28.18	11.7	21.96	7.31333	20.6133
TRINITY_DN44986_c0_g1	ras-related protein Rab-19 [Rana temporaria])	0.0334298	-4.90272	3.18173e-07	2.17533e-05	yes	down	0.02	0.02	0.1	0.74	2.45	2.2	0.0466667	1.79667
TRINITY_DN4498_c0_g1	TBC1 domain family member 15 [Rana temporaria])	0.492105	-1.02296	0.000821918	0.0168321	yes	down	2.02	2.8	2.46	6.58	6.03	6.16	2.42667	6.25667
TRINITY_DN45031_c0_g1	unnamed protein product [Ranitomeya imitator])	0.0136607	-6.19382	0.00146865	0.025767	yes	down	0	0	0	4.05	1.76	1.22	0	2.34333
TRINITY_DN45128_c0_g1		0.032299	-4.95237	0.00224058	0.0346249	yes	down	0	0.27	0	3.98	3.63	3.1	0.09	3.57
TRINITY_DN45187_c0_g4	LOW QUALITY PROTEIN: PHD finger protein 3 [Rana temporaria])	0.27988	-1.83712	0.000416049	0.0100005	yes	down	0.36	0.55	0.66	3.32	1.05	3.04	0.523333	2.47
TRINITY_DN4527_c0_g1		0.184498	-2.43832	3.01711e-10	3.38745e-08	yes	down	1.45	2.25	1.26	13.66	11.43	8.87	1.65333	11.32
TRINITY_DN4533_c0_g1	serine protease inhibitor Kazal-type 1-like [Rana temporaria])	0.000194013	-12.3316	1.50607e-22	7.21123e-20	yes	down	0	0	0	145.42	78.54	132.73	0	118.897
TRINITY_DN45416_c0_g1		0.211627	-2.2404	0.000520441	0.0118569	yes	down	0.36	0.3	0.4	3.61	1.23	1.77	0.353333	2.20333
TRINITY_DN4546_c0_g1	cystatin-B-like [Rana temporaria])	0.0093423	-6.74201	8.02659e-07	5.01905e-05	yes	down	0	0.21	0	11.73	12.87	9.15	0.07	11.25
TRINITY_DN45528_c0_g1	ovochymase-2-like [Rana temporaria])	0.000495466	-10.9789	3.12361e-31	2.74425e-28	yes	down	0.04	0	0	55.98	18.79	21.12	0.0133333	31.9633
TRINITY_DN456_c0_g1	sulfotransferase 6B1-like [Rana temporaria])	0.17577	-2.50824	1.96532e-08	1.7939e-06	yes	down	19.49	26.96	14.42	89.86	142.43	196.67	20.29	142.987
TRINITY_DN45780_c0_g1	PREDICTED: neuromodulin [Nanorana parkeri])	0.0294518	-5.0855	0.000139218	0.0042067	yes	down	0	0.12	0	0.58	1.1	3.39	0.04	1.69
TRINITY_DN457_c0_g8	unnamed protein product, partial [Staurois parvus])	0.0193018	-5.69512	2.96063e-10	3.34541e-08	yes	down	0	0.06	0.4	6.01	8.55	16.32	0.153333	10.2933
TRINITY_DN457_c5_g3		0.247091	-2.01688	0.00241083	0.0362677	yes	down	0.62	0.86	1.67	7.11	5.98	3.31	1.05	5.46667
TRINITY_DN4592_c0_g1	PREDICTED: band 4.1-like protein 3 isoform X11 [Nanorana parkeri])	0.0604971	-4.04699	6.33707e-32	6.04591e-29	yes	down	0.75	1	1.11	17.72	19.53	22.88	0.953333	20.0433
TRINITY_DN4592_c1_g1	hypothetical protein AB205_0217550 [Lithobates catesbeianus])	0.0485825	-4.36342	0.00315074	0.0442186	yes	down	0	0.13	0	1.17	1.2	0.86	0.0433333	1.07667
TRINITY_DN45_c3_g1	carnosine synthase 1 isoform X1 [Rana temporaria])	0.0517327	-4.27278	6.61648e-06	0.000325198	yes	down	0.59	0.64	0.44	4.05	1.16	37.88	0.556667	14.3633
TRINITY_DN4601_c0_g1		0.206518	-2.27566	0.0035337	0.0481108	yes	down	1.29	1.39	0.36	7.02	0.61	1.86	1.01333	3.16333
TRINITY_DN4607_c0_g2	uncharacterized protein LOC120943544 [Rana temporaria])	0.297955	-1.74683	0.00267547	0.0392901	yes	down	1.97	1.55	3.61	12.5	6.6	5.99	2.37667	8.36333
TRINITY_DN46101_c0_g1	hypothetical protein AB205_0011290 [Lithobates catesbeianus])	0.283607	-1.81804	0.00215778	0.0338672	yes	down	0.86	0.82	0.51	3.47	2.1	5.9	0.73	3.82333
TRINITY_DN46143_c0_g1	PREDICTED: LOW QUALITY PROTEIN: cytochrome P450 2W1-like [Nanorana parkeri])	0.0131816	-6.24533	3.63352e-07	2.42938e-05	yes	down	0.06	0	0	1.93	2.18	1.42	0.02	1.84333
TRINITY_DN46192_c0_g1		0.021185	-5.56081	0.00237813	0.0359605	yes	down	0	0	0	3.51	1.27	3.26	0	2.68
TRINITY_DN4619_c0_g1	neutral ceramidase [Rana temporaria])	0.000300095	-11.7023	2.14292e-26	1.39457e-23	yes	down	0.01	0.01	0	36.3	39.58	28.8	0.00666667	34.8933
TRINITY_DN4627_c0_g1	dimethylaniline monooxygenase [N-oxide-forming] 2-like isoform X1 [Rana temporaria])	0.151854	-2.71925	8.18832e-07	5.09606e-05	yes	down	0.27	0.62	1.15	11.45	4.16	6.14	0.68	7.25
TRINITY_DN4628_c0_g2		0.181076	-2.46533	0.000386082	0.00945484	yes	down	0.12	0.35	0.28	1.24	1.5	2.61	0.25	1.78333
TRINITY_DN462_c0_g1	cadherin-17 [Rana temporaria])	0.00428555	-7.8663	7.0294e-70	6.17568e-66	yes	down	0.14	0.13	0.07	46.27	28.52	27.26	0.113333	34.0167
TRINITY_DN4633_c0_g1	uncharacterized protein LOC120921962 [Rana temporaria])	0.356254	-1.48902	5.28191e-05	0.00191753	yes	down	5.92	6.09	6.04	16.89	21.35	27.64	6.01667	21.96
TRINITY_DN46390_c0_g1		0.161305	-2.63214	2.01147e-06	0.000114196	yes	down	0.22	0.21	0.38	2.66	2	1.84	0.27	2.16667
TRINITY_DN4639_c0_g1	repulsive guidance molecule A [Rana temporaria])	0.0303131	-5.04391	5.22246e-14	9.36365e-12	yes	down	0.1	0.09	0.07	1.81	2.18	7.5	0.0866667	3.83
TRINITY_DN4642_c0_g1		0.00244332	-8.67694	4.27277e-11	5.48006e-09	yes	down	0	0	0	22.42	12.63	16.5	0	17.1833
TRINITY_DN46499_c0_g1	aminopeptidase NAALADL1-like [Rana temporaria])	0.000535336	-10.8673	1.97355e-30	1.69157e-27	yes	down	0.01	0	0.03	49.07	22.74	28.1	0.0133333	33.3033
TRINITY_DN465_c0_g1		0.481755	-1.05363	0.00341635	0.0469708	yes	down	27.23	34.96	14.22	56.73	55.28	60.62	25.47	57.5433
TRINITY_DN4664_c0_g1	uncharacterized protein C1orf131-like isoform X1 [Rana temporaria])	0.324261	-1.62477	0.00364126	0.0489897	yes	down	2.42	3.33	2.98	6.08	16.87	7.62	2.91	10.19
TRINITY_DN4666_c0_g2	unnamed protein product, partial [Staurois parvus])	0.0461213	-4.43842	0.00342317	0.0470461	yes	down	0.15	0	0	1.05	0.78	2.57	0.05	1.46667
TRINITY_DN4666_c0_g4		0.122575	-3.02827	1.60459e-07	1.17721e-05	yes	down	0.2	0.44	0.34	2.73	2.5	5.03	0.326667	3.42
TRINITY_DN4670_c0_g1	IST1 homolog isoform X3 [Pelobates cultripes])	0.00054112	-10.8518	4.53247e-17	1.24437e-14	yes	down	0	0.07	0	68.09	57.83	29.18	0.0233333	51.7
TRINITY_DN4673_c0_g1		0.0722154	-3.79155	9.34349e-05	0.00305441	yes	down	0.51	0.41	0.05	1.2	1.35	13.07	0.323333	5.20667
TRINITY_DN4683_c0_g4		0.112949	-3.14625	0.00312077	0.0439032	yes	down	0.11	0.09	0.09	2.54	0.1	0.84	0.0966667	1.16
TRINITY_DN4684_c0_g1	membrane-spanning 4-domains subfamily A member 15-like isoform X2 [Bombina bombina])	0.013102	-6.25407	1.32572e-22	6.47063e-20	yes	down	0.3	0.06	0.24	17.55	20.72	20.71	0.2	19.66
TRINITY_DN4686_c0_g1	transmembrane 4 L6 family member 4-like [Rana temporaria])	0.000763615	-10.3549	8.08263e-17	2.13564e-14	yes	down	0.05	0	0	35.07	30.53	30.93	0.0166667	32.1767
TRINITY_DN468_c0_g1	transcobalamin-2 [Rana temporaria])	0.488473	-1.03365	0.00185385	0.0303155	yes	down	30.35	48.14	33.58	98.37	99.74	97.12	37.3567	98.41
TRINITY_DN4696_c0_g2	receptor-type tyrosine-protein phosphatase S isoform X15 [Rana temporaria])	0.241746	-2.04844	0.000384503	0.00942931	yes	down	0.24	0.8	0.65	4.39	1.48	3.17	0.563333	3.01333
TRINITY_DN469_c0_g2	keratin, type II cytoskeletal-like [Rana temporaria])	0.221428	-2.17509	0.000428094	0.0102271	yes	down	60.32	32.32	15.06	133.29	131.75	369.3	35.9	211.447
TRINITY_DN4714_c0_g1	tetraspanin-8 [Rana temporaria])	0.228646	-2.12881	3.10562e-11	4.02722e-09	yes	down	15.98	13.92	13.82	66.66	78.6	89.25	14.5733	78.17
TRINITY_DN4714_c0_g2		0.312121	-1.67982	3.28834e-08	2.83232e-06	yes	down	18.07	19.15	17.33	68.11	68.08	91.18	18.1833	75.79
TRINITY_DN4715_c0_g1	MAM domain-containing protein 2 isoform X1 [Rana temporaria])	0.120656	-3.05102	0.00036338	0.00905024	yes	down	0.65	0.23	0.56	3.29	0.79	12.1	0.48	5.39333
TRINITY_DN471_c0_g1	plasminogen receptor (KT) [Rana temporaria])	0.385698	-1.37446	0.000143363	0.0042987	yes	down	3.11	3.48	3.33	7.58	9.29	7.14	3.30667	8.00333
TRINITY_DN4728_c0_g1	triple functional domain protein isoform X1 [Rana temporaria])	0.33701	-1.56914	0.000419453	0.0100691	yes	down	0.58	0.38	0.6	2.37	1.24	2.46	0.52	2.02333
TRINITY_DN4741_c0_g1		0.00719777	-7.11824	1.06808e-06	6.42712e-05	yes	down	0	0	0	5	3.31	6.58	0	4.96333
TRINITY_DN474_c0_g1	xaa-Pro aminopeptidase 2-like [Rana temporaria])	0.143482	-2.80106	0.000606388	0.0133939	yes	down	9.08	2.3	26.08	167.58	77.87	81.9	12.4867	109.117
TRINITY_DN476_c0_g1	pulmonary surfactant-associated protein D-like [Bombina bombina])	0.0420639	-4.57127	4.22063e-06	0.000222038	yes	down	0.98	7.85	6.13	18.54	255.88	31.3	4.98667	101.907
TRINITY_DN4774_c0_g1	actin-like protein 6A [Rana temporaria])	0.0924851	-3.43464	4.6321e-06	0.000240042	yes	down	1.33	0.78	2.48	8.82	40.92	10.28	1.53	20.0067
TRINITY_DN4777_c0_g1	hypothetical protein AB205_0198480, partial [Lithobates catesbeianus])	0.214215	-2.22287	0.00181273	0.0298375	yes	down	6.52	9.13	10.03	38.96	17.38	5.53	8.56	20.6233
TRINITY_DN47799_c0_g1	target of Nesh-SH3 isoform X48 [Rana temporaria])	0.0140539	-6.15289	0.000899346	0.0180141	yes	down	0	0	0	0.37	0.34	2.4	0	1.03667
TRINITY_DN47880_c0_g1	stathmin-3 [Rana temporaria])	0.0210469	-5.57025	0.00162341	0.0276003	yes	down	0.07	0	0	0.58	0.35	4.35	0.0233333	1.76
TRINITY_DN48044_c0_g1	insulin-like growth factor-binding protein-like 1 [Rana temporaria])	0.00683767	-7.19228	1.66975e-06	9.73104e-05	yes	down	0	0.05	0	2.18	1.02	7.93	0.0166667	3.71
TRINITY_DN4807_c1_g1	unnamed protein product, partial [Staurois parvus])	0.311806	-1.68128	0.000453088	0.010693	yes	down	3.15	3.06	9.56	21.9	19.08	33.62	5.25667	24.8667
TRINITY_DN48267_c0_g1	uncharacterized protein C1orf21 homolog isoform X1 [Rana temporaria])	0.216898	-2.20491	0.000461932	0.010834	yes	down	0.86	1.22	0.54	3.19	3.23	9.18	0.873333	5.2
TRINITY_DN48275_c0_g1	cytosolic non-specific dipeptidase-like [Rana temporaria])	0.364742	-1.45505	6.21902e-07	3.95922e-05	yes	down	47	42.8	46.5	161.3	161.78	153.64	45.4333	158.907
TRINITY_DN48333_c0_g1	neurotensin/neuromedin N [Rana temporaria])	0.00272591	-8.51905	1.98595e-11	2.6336e-09	yes	down	0	0.08	0	14.25	11.47	12.67	0.0266667	12.7967
TRINITY_DN4836_c0_g1	elongation of very long chain fatty acids protein 7 [Bufo gargarizans])	0.148353	-2.7529	0.00213064	0.0335609	yes	down	0.38	0.96	0.56	0.6	4.45	11.12	0.633333	5.39
TRINITY_DN4842_c0_g1	inosine-uridine preferring nucleoside hydrolase-like [Rana temporaria])	0.33473	-1.57893	0.00124766	0.0228838	yes	down	5.31	4.29	3.37	11.59	11.17	27.73	4.32333	16.83
TRINITY_DN4844_c0_g2	zinc finger protein castor homolog 1 isoform X5 [Rana temporaria])	0.0844958	-3.56498	1.60289e-05	0.000691965	yes	down	0.1	0.09	0.04	0.99	0.39	2.34	0.0766667	1.24
TRINITY_DN4849_c0_g3		0.21132	-2.2425	0.000502805	0.0115563	yes	down	0.26	0.38	0.57	1.16	3.86	2.01	0.403333	2.34333
TRINITY_DN484_c0_g1		0.00930271	-6.74813	6.4724e-05	0.00227453	yes	down	0	0	0	11.46	27.04	17.86	0	18.7867
TRINITY_DN48515_c0_g1	C-C motif chemokine 19-like [Rana temporaria])	0.0118171	-6.40298	6.13351e-05	0.00217282	yes	down	0	0	0	2.35	1.23	1.18	0	1.58667
TRINITY_DN48547_c0_g1	cystatin-A-like [Rana temporaria])	0.0161149	-5.95547	0.00353046	0.0481067	yes	down	0	0.2	0	0	1.96	15.81	0.0666667	5.92333
TRINITY_DN4855_c0_g3		0.00456308	-7.77578	3.78165e-09	3.81882e-07	yes	down	0	0.06	0	4.03	6.13	7.04	0.02	5.73333
TRINITY_DN4871_c0_g3		0.0100439	-6.63754	0.000214166	0.00595429	yes	down	0	0	0	4.31	0.21	2.66	0	2.39333
TRINITY_DN4880_c0_g1	noncompact myelin-associated protein [Rana temporaria])	0.318756	-1.64948	0.000140791	0.00423967	yes	down	1.98	2.88	1.8	6.2	7.4	13.06	2.22	8.88667
TRINITY_DN4886_c0_g1	EGF-containing fibulin-like extracellular matrix protein 1 [Rana temporaria])	0.186453	-2.42312	4.2791e-05	0.00160145	yes	down	0.4	0.72	0.42	1.87	2.05	6.7	0.513333	3.54
TRINITY_DN4905_c0_g1	hypothetical protein AB205_0046130, partial [Lithobates catesbeianus])	0.0172943	-5.85356	1.26323e-10	1.50483e-08	yes	down	0	0	0.22	6.38	3.83	5.07	0.0733333	5.09333
TRINITY_DN490_c2_g1	unnamed protein product, partial [Staurois parvus])	0.00653856	-7.25681	8.8575e-05	0.00294964	yes	down	0	0	0	0.35	0.75	10.3	0	3.8
TRINITY_DN491_c5_g1		0.252214	-1.98728	0.00123129	0.0226426	yes	down	0.93	1.22	0.8	4.07	2.14	9.21	0.983333	5.14
TRINITY_DN49348_c0_g1	hypothetical protein AB205_0014380 [Lithobates catesbeianus])	0.385023	-1.37699	0.000983445	0.0192581	yes	down	2.79	2.29	2.41	8.48	6.05	10.87	2.49667	8.46667
TRINITY_DN4934_c0_g1	unnamed protein product [Staurois parvus])	0.318285	-1.65161	1.17176e-05	0.00053478	yes	down	117.58	203.21	119.86	649.31	392.9	733.39	146.883	591.867
TRINITY_DN49379_c0_g1	neural proliferation differentiation and control protein 1-like [Rana temporaria])	0.0258612	-5.27307	0.000110065	0.00349089	yes	down	0.03	0.04	0	0.74	0.59	2.21	0.0233333	1.18
TRINITY_DN493_c0_g1	mucin-13 isoform X2 [Rana temporaria])	0.303616	-1.71968	0.00262551	0.0387808	yes	down	2.17	8.72	8.68	17.34	37.92	22.75	6.52333	26.0033
TRINITY_DN49475_c0_g1	protein unc-93 homolog A-like [Rana temporaria])	0.16427	-2.60586	3.0798e-05	0.00121471	yes	down	0.75	0.25	0.33	2.6	4.1	3.63	0.443333	3.44333
TRINITY_DN4952_c0_g1	hypothetical protein AB205_0200630 [Lithobates catesbeianus])	0.103896	-3.26679	0.000103591	0.0033185	yes	down	0.35	0.85	0.94	10.5	3.81	3.12	0.713333	5.81
TRINITY_DN49733_c0_g1		0.011463	-6.44688	8.95516e-05	0.00296051	yes	down	0	0	0	2.59	1.47	0.71	0	1.59
TRINITY_DN499_c2_g1		0.0838726	-3.57566	3.17598e-07	2.17533e-05	yes	down	0.68	1.64	0.25	15.75	5.66	9.76	0.856667	10.39
TRINITY_DN49_c0_g1	unnamed protein product, partial [Staurois parvus])	0.178646	-2.48483	0.000153001	0.00451449	yes	down	1.33	2.98	2.38	31.97	4.44	13.26	2.23	16.5567
TRINITY_DN4_c0_g1	PREDICTED: nucleophosmin isoform X2 [Nanorana parkeri])	0.385062	-1.37684	0.00017888	0.00514419	yes	down	56.25	75.85	39.18	189.77	197.54	173.48	57.0933	186.93
TRINITY_DN50074_c0_g1	cadherin-19-like [Rana temporaria])	0.0414932	-4.59098	0.000124997	0.00386803	yes	down	0	0.06	0.06	0.29	0.27	2.98	0.04	1.18
TRINITY_DN50141_c0_g1	uncharacterized protein LOC105947410 [Xenopus tropicalis])	0.0305671	-5.03188	8.9504e-05	0.00296051	yes	down	0	0	0.12	3.2	1.71	0.28	0.04	1.73
TRINITY_DN5020_c2_g1	unnamed protein product [Staurois parvus])	0.116537	-3.10114	6.31498e-05	0.00222894	yes	down	0.16	0.3	0.24	1.38	0.59	6.01	0.233333	2.66
TRINITY_DN5026_c0_g1	carbonic anhydrase 4 isoform X2 [Rana temporaria])	0.0243057	-5.36256	6.06971e-45	1.12264e-41	yes	down	0.43	0.44	0.58	26.2	26.95	22.51	0.483333	25.22
TRINITY_DN5030_c1_g1		0.209679	-2.25375	0.000738431	0.0155575	yes	down	0.28	0.28	0.42	2.61	1.58	1.88	0.326667	2.02333
TRINITY_DN50417_c0_g1	fibrinogen-like protein 1-like protein [Rana temporaria])	0.000145696	-12.7448	2.2029e-24	1.31211e-21	yes	down	0.04	0	0	108.24	142.94	163.74	0.0133333	138.307
TRINITY_DN50513_c0_g1	cysteine-rich protein 1 isoform X1 [Rana temporaria])	0.492342	-1.02227	0.00142315	0.0251825	yes	down	126.87	125.79	115.88	265.13	291.23	406.69	122.847	321.017
TRINITY_DN5058_c0_g1	C4b-binding protein alpha chain-like isoform X3 [Rana temporaria])	0.109801	-3.18704	3.52626e-06	0.000189967	yes	down	0.59	0.82	1.06	8.11	1.8	13.15	0.823333	7.68667
TRINITY_DN50938_c0_g1	thyrotropin-releasing hormone-degrading ectoenzyme [Rana temporaria])	0.166578	-2.58573	7.34035e-05	0.00252426	yes	down	0.14	0.16	0.1	0.93	1.12	0.95	0.133333	1
TRINITY_DN50942_c0_g1	tetratricopeptide repeat protein 39B [Rana temporaria])	0.0520015	-4.2653	2.09136e-18	6.68134e-16	yes	down	0.59	0.93	0.54	10.13	20.78	18.43	0.686667	16.4467
TRINITY_DN5101_c0_g1	hypothetical protein AB205_0204950 [Lithobates catesbeianus])	0.00409156	-7.93314	9.93968e-13	1.57342e-10	yes	down	0.08	0	0.04	8.85	21.53	4.6	0.04	11.66
TRINITY_DN5101_c0_g2	unnamed protein product [Staurois parvus])	0.00532005	-7.55434	1.4193e-12	2.16994e-10	yes	down	0.13	0.27	0.13	19.68	82.51	16.52	0.176667	39.57
TRINITY_DN51056_c0_g1	urocortin-3 [Rana temporaria])	0.0103848	-6.58938	4.44148e-05	0.00165342	yes	down	0	0	0	0.92	1.56	3.12	0	1.86667
TRINITY_DN5105_c0_g1	hypothetical protein AB205_0184360, partial [Lithobates catesbeianus])	0.271879	-1.87896	0.000221348	0.00611526	yes	down	8.21	6.65	12.23	42.68	45.17	32.59	9.03	40.1467
TRINITY_DN5130_c0_g1	unnamed protein product, partial [Staurois parvus])	0.338352	-1.5634	9.11901e-05	0.00300338	yes	down	0.78	0.72	1.08	2.95	2.79	4.07	0.86	3.27
TRINITY_DN513_c1_g2	hypothetical protein GDO81_006238 [Engystomops pustulosus])	0.0484791	-4.36649	0.000432065	0.0102711	yes	down	0.07	0.07	0.14	0.36	3.34	3.76	0.0933333	2.48667
TRINITY_DN5154_c0_g1	solute carrier family 2, facilitated glucose transporter member 11 [Rana temporaria])	0.165915	-2.59148	2.03815e-07	1.47667e-05	yes	down	0.25	0.35	0.52	2.88	2.31	3.51	0.373333	2.9
TRINITY_DN5155_c0_g1	uncharacterized protein LOC120910723 [Rana temporaria])	0.0804672	-3.63545	0.000169828	0.00492011	yes	down	0	0.17	0.17	1.73	2.34	1.16	0.113333	1.74333
TRINITY_DN5171_c0_g1	spermatid perinuclear RNA-binding protein isoform X3 [Rana temporaria])	0.306334	-1.70682	1.39197e-05	0.000621557	yes	down	0.54	0.72	0.66	3.08	2.16	2.76	0.64	2.66667
TRINITY_DN5185_c0_g1	aquaporin-8 [Rana temporaria])	0.000147166	-12.7303	7.19732e-25	4.43734e-22	yes	down	0	0	0	21.4	17.68	19.35	0	19.4767
TRINITY_DN5188_c0_g2	protein Jumonji isoform X1 [Rana temporaria])	0.162735	-2.6194	9.14419e-05	0.00300604	yes	down	1.93	3.53	2.67	48.51	4.41	16.83	2.71	23.25
TRINITY_DN5189_c0_g2	hypothetical protein AB205_0171620 [Lithobates catesbeianus])	0.0520336	-4.26441	0.000478808	0.0111064	yes	down	0	0.21	0.41	5.28	6.19	3.67	0.206667	5.04667
TRINITY_DN5189_c0_g5		0.208432	-2.26235	0.000179768	0.00516129	yes	down	0.88	2.09	0.71	5.45	8.98	7.5	1.22667	7.31
TRINITY_DN5203_c0_g1	sodium/hydrogen exchanger 9B2-like [Rana temporaria])	0.244835	-2.03012	9.44561e-05	0.00308206	yes	down	1.02	0.88	0.84	2.79	3.99	7.59	0.913333	4.79
TRINITY_DN523_c1_g1	general transcription factor II-I repeat domain-containing protein 2-like [Xenopus laevis])	0.00204507	-8.93364	1.00658e-11	1.39815e-09	yes	down	0	0	0	51.9	45.55	79.84	0	59.0967
TRINITY_DN5247_c0_g1		0.142824	-2.80769	1.08807e-10	1.32768e-08	yes	down	2.27	5.89	4.38	33.18	26.85	49.94	4.18	36.6567
TRINITY_DN5249_c0_g1	calpain-2 catalytic subunit-like [Rana temporaria])	0.0642595	-3.95995	7.552e-13	1.22301e-10	yes	down	0.25	0.82	0.51	10.7	5.48	15.7	0.526667	10.6267
TRINITY_DN5253_c1_g1	unnamed protein product, partial [Staurois parvus])	0.126329	-2.98474	0.00169591	0.0283529	yes	down	0.14	0.03	0.41	0.75	1.18	3.55	0.193333	1.82667
TRINITY_DN5259_c0_g3	unnamed protein product [Staurois parvus])	0.0596081	-4.06835	0.00106499	0.0203393	yes	down	0.15	0	0.31	2.53	2.74	4.87	0.153333	3.38
TRINITY_DN5268_c0_g1		0.144101	-2.79485	0.000287274	0.00754514	yes	down	1.56	0.73	0.54	10.35	4.62	11.94	0.943333	8.97
TRINITY_DN5277_c0_g1	zymogen granule membrane protein 16-like [Rana temporaria])	0.000254468	-11.9402	2.85472e-51	1.00321e-47	yes	down	0.56	0	0	978.68	435.59	502.6	0.186667	638.957
TRINITY_DN5287_c0_g1		0.173773	-2.52473	0.000946235	0.0186917	yes	down	0.07	0.2	0.28	1.19	1.92	0.58	0.183333	1.23
TRINITY_DN5288_c0_g1	uncharacterized protein LOC120942564 [Rana temporaria])	0.000316876	-11.6238	3.53736e-20	1.33667e-17	yes	down	0	0	0	17.42	16.67	20.75	0	18.28
TRINITY_DN528_c0_g2	capping protein inhibiting regulator of actin dynamics-like [Rana temporaria])	0.00055436	-10.8169	4.69031e-17	1.27773e-14	yes	down	0	0	0	13.82	13.24	8.14	0	11.7333
TRINITY_DN5319_c0_g1	KRR1 small subunit processome component homolog [Rana temporaria])	0.352574	-1.504	0.000203366	0.00569003	yes	down	0.85	0.93	0.73	2.53	3.21	3.26	0.836667	3
TRINITY_DN5323_c0_g2	Interleukin-10 receptor subunit alpha [Lithobates catesbeianus])	0.448787	-1.1559	0.00167055	0.0280758	yes	down	1.47	1.47	1.76	4.1	4.53	4.66	1.56667	4.43
TRINITY_DN5327_c1_g1	uncharacterized protein LOC120942917 [Rana temporaria])	0.002181	-8.84079	1.76199e-11	2.37241e-09	yes	down	0	0	0	2.1	2.73	2.22	0	2.35
TRINITY_DN5341_c0_g1		0.28631	-1.80435	0.00092832	0.0184448	yes	down	0.8	2.89	2.17	7.94	4.98	11.74	1.95333	8.22
TRINITY_DN5342_c0_g4		0.313409	-1.67388	0.00278548	0.0405499	yes	down	0.43	0.78	0.5	1.81	2.59	2.4	0.57	2.26667
TRINITY_DN5346_c1_g1	polypeptide N-acetylgalactosaminyltransferase 18 [Rana temporaria])	0.0991486	-3.33426	1.99277e-06	0.000113685	yes	down	0.22	0.42	1.24	4.26	10.47	9.06	0.626667	7.93
TRINITY_DN5358_c0_g1	meprin A subunit beta-like [Rana temporaria])	4.89968e-05	-14.317	5.51213e-30	4.61208e-27	yes	down	0	0	0	104.64	74.28	74.93	0	84.6167
TRINITY_DN5365_c0_g1	transmembrane 4 L6 family member 20 [Rana temporaria])	0.00787171	-6.98911	1.33915e-37	1.96084e-34	yes	down	1.25	0.8	0.19	107.64	109.78	169.08	0.746667	128.833
TRINITY_DN5371_c1_g1		0.311008	-1.68497	0.000358374	0.00894458	yes	down	3.42	2.21	1.51	8.18	13.61	6.75	2.38	9.51333
TRINITY_DN5388_c0_g1	ion channel TACAN [Rana temporaria])	0.136327	-2.87486	1.63505e-12	2.47667e-10	yes	down	1.55	1.77	1.48	10.86	17.77	15.64	1.6	14.7567
TRINITY_DN5392_c0_g2		0.0164612	-5.92479	0.00304891	0.0431672	yes	down	0	0	0	6.45	8.8	0.46	0	5.23667
TRINITY_DN5416_c0_g1	unnamed protein product, partial [Staurois parvus])	0.00371028	-8.07426	3.39265e-09	3.45578e-07	yes	down	0	0	0.02	1.05	2.05	3.46	0.00666667	2.18667
TRINITY_DN5446_c0_g1	PREDICTED: transmembrane gamma-carboxyglutamic acid protein 4 [Nanorana parkeri])	0.373604	-1.42042	0.00258024	0.0382755	yes	down	1	1.52	2.34	5.81	5.34	5.49	1.62	5.54667
TRINITY_DN5458_c0_g2	galectin-1-like [Rana temporaria])	0.0737867	-3.76049	3.6203e-05	0.00138891	yes	down	0.14	0.73	0.14	5.46	5.29	6.73	0.336667	5.82667
TRINITY_DN5486_c0_g2		0.0762986	-3.7122	6.15985e-08	5.07724e-06	yes	down	0.11	0.09	0.09	1.69	0.56	2.79	0.0966667	1.68
TRINITY_DN5486_c0_g6		0.087558	-3.51362	0.00037294	0.0092425	yes	down	0.11	0.03	0.06	0.46	1.27	1.16	0.0666667	0.963333
TRINITY_DN5487_c0_g1	kyphoscoliosis peptidase-like isoform X5 [Rana temporaria])	0.00111922	-9.8033	1.58537e-14	2.99533e-12	yes	down	0	0	0	8.95	9.73	7.01	0	8.56333
TRINITY_DN548_c0_g1	transmembrane 4 L6 family member 4-like [Rana temporaria])	0.0900354	-3.47336	7.65912e-12	1.08531e-09	yes	down	13.81	21.25	7.48	126.11	242.63	218.53	14.18	195.757
TRINITY_DN54_c1_g1	insulin-like growth factor II isoform X1 [Rana temporaria])	0.284926	-1.81134	0.00183772	0.0301499	yes	down	29.09	25.45	10.29	117.33	58.27	28.29	21.61	67.9633
TRINITY_DN5512_c0_g1	PREDICTED: glutamyl aminopeptidase [Nanorana parkeri])	0.00449224	-7.79835	3.68409e-09	3.73101e-07	yes	down	0.19	0	0	29.47	12.32	19.56	0.0633333	20.45
TRINITY_DN5515_c1_g1	hypothetical protein AB205_0202850, partial [Lithobates catesbeianus])	0.00822569	-6.92565	0.000112422	0.00355283	yes	down	0	0	0	4.2	6.02	0.3	0	3.50667
TRINITY_DN5515_c1_g2	PREDICTED: ectonucleotide pyrophosphatase/phosphodiesterase family member 7 [Nanorana parkeri])	0.000127849	-12.9333	5.22513e-24	3.01019e-21	yes	down	0.02	0	0	94.23	44.72	39.67	0.00666667	59.54
TRINITY_DN5547_c0_g1		0.00107401	-9.86277	6.68385e-15	1.34991e-12	yes	down	0	0	0	12.68	8.74	11.17	0	10.8633
TRINITY_DN5548_c0_g1		0.426079	-1.23081	0.00355034	0.0482467	yes	down	0.82	0.76	0.86	3.23	1.63	2.61	0.813333	2.49
TRINITY_DN5579_c0_g1	gastrotropin-like [Rana temporaria])	0.000354942	-11.4601	3.74512e-80	4.38703e-76	yes	down	0.48	0.5	0.5	1897.33	1297.25	2340.86	0.493333	1845.15
TRINITY_DN5586_c0_g1		0.10877	-3.20064	2.61314e-11	3.42653e-09	yes	down	0.44	0.6	0.42	7.21	3.45	6.8	0.486667	5.82
TRINITY_DN5586_c0_g2	SH3 domain and tetratricopeptide repeat-containing protein 2 isoform X1 [Rana temporaria])	0.0760194	-3.71749	3.8648e-10	4.24428e-08	yes	down	0.08	0.08	0.17	2.81	0.98	1.94	0.11	1.91
TRINITY_DN5587_c0_g1	uncharacterized protein LOC120942580 isoform X2 [Rana temporaria])	0.00451576	-7.79081	1.82698e-27	1.36604e-24	yes	down	0.06	0	0.08	17.94	12.75	12.9	0.0466667	14.53
TRINITY_DN5614_c0_g1	SEC14-like protein 2 [Rana temporaria])	0.263551	-1.92385	5.44885e-05	0.00197	yes	down	1.35	1.48	2.27	11.67	8.23	4.87	1.7	8.25667
TRINITY_DN5618_c0_g2	pancreatic triacylglycerol lipase-like [Rana temporaria])	0.00307381	-8.34576	8.7519e-23	4.52293e-20	yes	down	0.03	0.12	0.03	15.79	11.99	44.59	0.06	24.1233
TRINITY_DN561_c6_g1		0.0185127	-5.75534	0.00115037	0.0215953	yes	down	0	0	0	39.46	67.06	49.65	0	52.0567
TRINITY_DN5622_c0_g1	unnamed protein product, partial [Staurois parvus])	0.0864078	-3.53269	3.4149e-09	3.46839e-07	yes	down	6.75	6.81	9.74	67.32	55.66	239.23	7.76667	120.737
TRINITY_DN5623_c0_g2		0.237781	-2.07229	0.00278822	0.0405729	yes	down	0.53	0.54	0.5	1.83	1.17	5.7	0.523333	2.9
TRINITY_DN5638_c0_g1	N-acetyllactosaminide beta-1,6-N-acetylglucosaminyl-transferase-like isoform X1 [Rana temporaria])	0.352123	-1.50585	0.000384415	0.00942931	yes	down	2.11	2	2.63	5.11	6.5	7.06	2.24667	6.22333
TRINITY_DN5651_c0_g1	IgGFc-binding protein-like [Rana temporaria])	0.000281622	-11.794	1.62834e-20	6.35811e-18	yes	down	0	0	0	12.27	5.41	11.74	0	9.80667
TRINITY_DN5662_c0_g1		0.118227	-3.08037	0.000568323	0.0126968	yes	down	0.39	1.4	0.5	4.69	3.55	13.68	0.763333	7.30667
TRINITY_DN5668_c0_g1		0.0865841	-3.52975	0.00194525	0.031337	yes	down	0.05	0	0.36	2.9	0.76	2.8	0.136667	2.15333
TRINITY_DN5699_c0_g1		0.0473279	-4.40117	4.29398e-05	0.00160531	yes	down	0.16	0.47	0.14	2.86	1.71	9.61	0.256667	4.72667
TRINITY_DN5708_c0_g1	cdc42 effector protein 4 [Rana temporaria])	0.31124	-1.6839	0.000226564	0.00623974	yes	down	0.74	1.01	1.03	3.28	2.58	5.67	0.926667	3.84333
TRINITY_DN5721_c0_g1	surfeit locus protein 6 isoform X1 [Rana temporaria])	0.214465	-2.22118	0.00193957	0.0313009	yes	down	1.6	2.19	2.19	5.3	22.96	4.99	1.99333	11.0833
TRINITY_DN5724_c0_g1		0.343398	-1.54205	0.000267511	0.0071111	yes	down	0.79	0.96	0.72	2.92	2.77	3.52	0.823333	3.07
TRINITY_DN5735_c0_g1		0.00530309	-7.55895	4.97801e-05	0.00182797	yes	down	0	0	0	51.1	11.45	20.53	0	27.6933
TRINITY_DN574_c3_g1	unnamed protein product [Staurois parvus])	0.0202741	-5.62422	0.00226014	0.03479	yes	down	0	0	0	1.11	1.4	0.51	0	1.00667
TRINITY_DN5756_c0_g1	uncharacterized protein NKAPD1 [Rana temporaria])	0.4092	-1.28912	0.00180808	0.0298186	yes	down	1.87	1.78	1.71	5.4	5.02	6.46	1.78667	5.62667
TRINITY_DN5767_c0_g1	uncharacterized protein LOC120994308 [Bufo bufo])	0.365756	-1.45105	0.00286722	0.0415162	yes	down	0.68	0.77	0.93	4.37	2.15	1.76	0.793333	2.76
TRINITY_DN5794_c2_g1		0.00138312	-9.49785	4.36163e-09	4.3421e-07	yes	down	0	0	0	14.95	0.52	2.86	0	6.11
TRINITY_DN5794_c2_g3	chloride channel protein ClC-Kb-like isoform X2 [Rana temporaria])	0.0138613	-6.1728	2.01083e-05	0.000835279	yes	down	0	0	0.06	4.52	0.13	0.96	0.02	1.87
TRINITY_DN5801_c0_g1		0.199966	-2.32217	0.00153407	0.0265568	yes	down	0.23	0.31	0.52	1.3	1.3	3.83	0.353333	2.14333
TRINITY_DN5812_c0_g1	patched domain-containing protein 3-like [Rana temporaria])	0.00639168	-7.28959	2.24216e-22	1.05059e-19	yes	down	0.08	0.24	0	31.2	25.69	24.26	0.106667	27.05
TRINITY_DN5825_c1_g1	urokinase-type plasminogen activator [Rana temporaria])	0.169476	-2.56085	0.00053847	0.0121612	yes	down	0.17	0.26	0.17	1.51	0.64	2.47	0.2	1.54
TRINITY_DN5834_c0_g1		0.00181628	-9.1048	2.28844e-12	3.4001e-10	yes	down	0	0	0	7.48	4.14	6.3	0	5.97333
TRINITY_DN5834_c0_g2	lipopolysaccharide-induced tumor necrosis factor-alpha factor homolog isoform X2 [Rana temporaria])	0.00503442	-7.63396	7.34006e-09	7.10591e-07	yes	down	0.05	0	0	6.45	3.13	5.35	0.0166667	4.97667
TRINITY_DN5852_c0_g1	hypothetical protein AB205_0155480, partial [Lithobates catesbeianus])	0.294538	-1.76348	0.00138822	0.0247514	yes	down	0.94	1.33	1.36	3.24	2.78	6.55	1.21	4.19
TRINITY_DN5852_c0_g4	hypothetical protein AB205_0155480, partial [Lithobates catesbeianus])	0.0457276	-4.45079	0.000552983	0.0124014	yes	down	0.03	0	0.06	0.66	0.31	1.62	0.03	0.863333
TRINITY_DN5857_c0_g1	polypeptide N-acetylgalactosaminyltransferase 6 [Rana temporaria])	0.061471	-4.02395	2.63772e-18	8.27633e-16	yes	down	0.23	0.29	0.17	3.55	3.68	7.05	0.23	4.76
TRINITY_DN585_c0_g1		0.327363	-1.61104	2.0026e-05	0.000833831	yes	down	0.91	1.3	1.12	5.19	3.47	4.5	1.11	4.38667
TRINITY_DN5887_c0_g1	epidermal growth factor receptor kinase substrate 8-like protein 3 isoform X1 [Rana temporaria])	0.245395	-2.02682	2.82423e-07	1.97314e-05	yes	down	2.51	2.45	3.9	13.65	12.93	20.03	2.95333	15.5367
TRINITY_DN5893_c0_g1	SAM pointed domain-containing Ets transcription factor isoform X1 [Rana temporaria])	0.00285375	-8.45293	2.89251e-07	2.01285e-05	yes	down	0	0	0	0.33	0.37	4.2	0	1.63333
TRINITY_DN5898_c0_g1	PREDICTED: NADP-dependent malic enzyme [Nanorana parkeri])	0.188991	-2.40361	2.95411e-12	4.32555e-10	yes	down	6.89	6.34	5.42	36.49	34.5	56.06	6.21667	42.35
TRINITY_DN5923_c0_g1	platelet-derived growth factor receptor alpha isoform X2 [Rana temporaria])	0.279874	-1.83715	0.000704044	0.0149949	yes	down	0.44	0.62	0.9	3.08	1.32	4.8	0.653333	3.06667
TRINITY_DN5945_c0_g4	PREDICTED: uncharacterized protein LOC108802274 [Nanorana parkeri])	0.0036518	-8.09718	1.56823e-06	9.21583e-05	yes	down	0	0	0	0.38	10.2	8.11	0	6.23
TRINITY_DN5963_c0_g1	prostaglandin E2 receptor EP2 subtype [Rana temporaria])	0.451401	-1.14752	0.0021082	0.0332813	yes	down	0.79	2.95	1.07	2.62	2.28	3.73	1.60333	2.87667
TRINITY_DN5986_c0_g4	acetyl-coenzyme A synthetase 2-like, mitochondrial isoform X1 [Rana temporaria])	0.251904	-1.98905	0.000400561	0.00971465	yes	down	0.27	0.54	0.3	1.22	1.48	2.95	0.37	1.88333
TRINITY_DN5995_c0_g1		0.0337499	-4.88897	0.000802235	0.0165544	yes	down	0.26	0	0	1.22	4.8	2.89	0.0866667	2.97
TRINITY_DN6000_c0_g1	LOW QUALITY PROTEIN: collagen alpha-1(XIV) chain [Rana temporaria])	0.118975	-3.07127	0.00126062	0.0230732	yes	down	0.07	0.22	0.35	0.58	0.39	5.07	0.213333	2.01333
TRINITY_DN6016_c0_g1	bridging integrator 2 [Rana temporaria])	0.395794	-1.33718	0.00130501	0.0236621	yes	down	0.99	1.21	1.2	7.33	3.04	3.64	1.13333	4.67
TRINITY_DN6053_c0_g1	inositol-tetrakisphosphate 1-kinase-like [Rana temporaria])	0.230702	-2.11589	7.45086e-07	4.69244e-05	yes	down	1.57	2.6	1.21	12.84	6.86	10.29	1.79333	9.99667
TRINITY_DN6073_c0_g2		0.0942993	-3.40661	6.74553e-12	9.63623e-10	yes	down	0.17	0.2	0.33	2.71	4.01	3.39	0.233333	3.37
TRINITY_DN6073_c1_g1		0.0113176	-6.46529	1.34647e-06	8.00639e-05	yes	down	0	0.04	0.07	0.79	1.1	11.32	0.0366667	4.40333
TRINITY_DN607_c0_g1		0.0565365	-4.14467	0.000128837	0.00395077	yes	down	2.65	0	0.71	7.3	34.43	37.9	1.12	26.5433
TRINITY_DN6081_c0_g1	unnamed protein product [Staurois parvus])	0.069648	-3.84377	0.00237726	0.0359605	yes	down	0	0.12	0.04	1.36	0.27	1.35	0.0533333	0.993333
TRINITY_DN6081_c1_g2		0.00758956	-7.04177	3.50737e-05	0.00135446	yes	down	0	0	0.04	0.48	0.3	6.54	0.0133333	2.44
TRINITY_DN6114_c0_g1	G-protein coupled receptor 182 [Rana temporaria])	0.43995	-1.18459	0.000233111	0.00636481	yes	down	3.09	3.78	3.73	10.43	10.74	9.33	3.53333	10.1667
TRINITY_DN6163_c0_g1	unnamed protein product, partial [Staurois parvus])	0.00344951	-8.17939	3.39231e-10	3.77254e-08	yes	down	0	0.09	0	23.55	15.38	12.58	0.03	17.17
TRINITY_DN6169_c0_g1	fibroblast growth factor 19 [Rana temporaria])	0.00417708	-7.90329	2.68933e-08	2.36863e-06	yes	down	0	0	0.02	0.42	0.57	4.88	0.00666667	1.95667
TRINITY_DN6178_c0_g3		0.417305	-1.26082	0.000453377	0.010693	yes	down	0.78	1.04	1.01	2.52	2.7	3.4	0.943333	2.87333
TRINITY_DN6180_c0_g3	uncharacterized protein LOC116409839 [Xenopus tropicalis])	0.028886	-5.11348	2.26818e-06	0.000127943	yes	down	0	0.04	0.09	4.22	1.04	0.52	0.0433333	1.92667
TRINITY_DN61_c0_g1	amine sulfotransferase-like [Rana temporaria])	0.408552	-1.29141	0.00014681	0.00437963	yes	down	28.16	36.12	25.67	121.46	73.34	76.26	29.9833	90.3533
TRINITY_DN6216_c0_g1	pleckstrin homology domain-containing family O member 2 [Rana temporaria])	0.48162	-1.05403	0.00360696	0.0486955	yes	down	2.13	2.32	3.19	7.77	5.44	7.27	2.54667	6.82667
TRINITY_DN621_c1_g1	membrane-spanning 4-domains subfamily A member 8-like [Rana temporaria])	0.0010177	-9.94047	1.03486e-13	1.81836e-11	yes	down	0	0	0.05	4.53	10.72	22.68	0.0166667	12.6433
TRINITY_DN621_c1_g2	membrane-spanning 4-domains subfamily A member 4A-like isoform X1 [Rana temporaria])	0.00778059	-7.0059	3.52991e-06	0.000189967	yes	down	0	0	0.14	4.65	2.69	19.07	0.0466667	8.80333
TRINITY_DN6232_c0_g1	pre-mRNA-splicing factor SLU7 [Rana temporaria])	0.439167	-1.18716	0.000711222	0.0151048	yes	down	2.54	3.46	3.36	8.43	7.59	11.33	3.12	9.11667
TRINITY_DN6247_c0_g1	cohesin subunit SA-2 [Rana temporaria])	0.440669	-1.18223	0.00119926	0.0222818	yes	down	1.09	0.84	1.16	3.36	2.24	3.52	1.03	3.04
TRINITY_DN6249_c0_g1		0.450456	-1.15054	0.00152223	0.0264038	yes	down	0.65	0.91	0.95	2.35	2.19	2.56	0.836667	2.36667
TRINITY_DN6281_c0_g1	ectonucleotide pyrophosphatase/phosphodiesterase family member 1 [Rana temporaria])	0.410092	-1.28598	0.00258625	0.0383485	yes	down	0.98	1.56	1.29	3.57	2.55	5.92	1.27667	4.01333
TRINITY_DN6282_c0_g1	uncharacterized protein LOC120935625 [Rana temporaria])	0.185173	-2.43305	0.000369873	0.00918334	yes	down	7.1	3.54	2.99	5.4	13.84	25.15	4.54333	14.7967
TRINITY_DN6310_c1_g1	serine/threonine-protein kinase Sgk2 [Rana temporaria])	0.205181	-2.28503	0.00218909	0.0341603	yes	down	0.21	0.32	0.33	0.69	0.92	3.87	0.286667	1.82667
TRINITY_DN6345_c0_g1		0.196331	-2.34864	0.000799709	0.0165314	yes	down	0.48	1.07	1.3	4.83	2.14	12.24	0.95	6.40333
TRINITY_DN6355_c0_g2	hypothetical protein AB205_0198290 [Lithobates catesbeianus])	0.010349	-6.59437	0.000506102	0.0115867	yes	down	0	0	0	0.13	2.54	0.53	0	1.06667
TRINITY_DN6357_c0_g1		0.161735	-2.6283	0.00160023	0.0273785	yes	down	0.46	2.03	1.14	2.82	9.39	18.35	1.21	10.1867
TRINITY_DN6377_c0_g1	LOW QUALITY PROTEIN: CCAAT/enhancer-binding protein zeta [Rana temporaria])	0.272404	-1.87618	1.86834e-07	1.36218e-05	yes	down	1.35	1.93	1.58	7	8.4	7.04	1.62	7.48
TRINITY_DN6379_c0_g1	forkhead box protein F1 [Rana temporaria])	0.121426	-3.04185	0.000202178	0.00567276	yes	down	0.2	0.14	0.14	0.83	0.55	3.93	0.16	1.77
TRINITY_DN6398_c0_g1	uncharacterized protein LOC120942956 isoform X2 [Rana temporaria])	0.00173962	-9.16701	3.11114e-13	5.1816e-11	yes	down	0.06	0	0	4.53	4.53	7.71	0.02	5.59
TRINITY_DN6404_c0_g1	uncharacterized protein LOC121393399 [Xenopus laevis])	0.255397	-1.96918	0.00287141	0.0415432	yes	down	0.31	1.33	1.05	8.21	3.16	2.23	0.896667	4.53333
TRINITY_DN6419_c0_g1	unnamed protein product [Staurois parvus])	0.192346	-2.37823	0.00140051	0.0249016	yes	down	1.22	2.02	0.33	14.88	2.53	7.25	1.19	8.22
TRINITY_DN6452_c0_g1	E3 ubiquitin/ISG15 ligase TRIM25-like [Rana temporaria])	0.0132176	-6.2414	0.000113092	0.00356439	yes	down	0	0	0	3.63	1.81	2.78	0	2.74
TRINITY_DN6490_c0_g1	sickle tail protein homolog isoform X9 [Rana temporaria])	0.342758	-1.54474	0.000330189	0.00837194	yes	down	0.66	0.72	0.92	2.25	2.05	4.19	0.766667	2.83
TRINITY_DN6494_c0_g2	OCIA domain-containing protein 2 [Rana temporaria])	0.257653	-1.9565	0.00219685	0.0341903	yes	down	8.31	14.05	22.23	38.56	38.78	151.93	14.8633	76.4233
TRINITY_DN6503_c0_g1	hypothetical protein GDO81_012024 [Engystomops pustulosus])	0.377288	-1.40626	0.00104462	0.0200182	yes	down	2.77	3.72	3.09	8.84	14.38	8.21	3.19333	10.4767
TRINITY_DN6527_c0_g2	unnamed protein product [Staurois parvus])	0.339281	-1.55945	0.000890406	0.0178906	yes	down	0.91	0.77	0.49	3.3	1.58	3.04	0.723333	2.64
TRINITY_DN6555_c0_g2		0.150353	-2.73358	1.01257e-05	0.000475125	yes	down	0.33	0.95	1.22	5.44	8.61	6.75	0.833333	6.93333
TRINITY_DN6555_c0_g3	PREDICTED: ankyrin repeat and SAM domain-containing protein 4B [Nanorana parkeri])	0.176857	-2.49934	6.72179e-08	5.46799e-06	yes	down	0.56	0.95	1.08	4.91	6.88	6.59	0.863333	6.12667
TRINITY_DN6556_c0_g1	pleiotrophin [Rana temporaria])	0.109894	-3.18582	2.99821e-08	2.59515e-06	yes	down	0.06	0.31	0.23	2.41	2.15	2.33	0.2	2.29667
TRINITY_DN6569_c0_g3		0.396051	-1.33624	0.00232879	0.0355201	yes	down	0.51	0.53	0.58	1.4	1.32	2.56	0.54	1.76
TRINITY_DN6589_c1_g2	PREDICTED: galactoside 2-alpha-L-fucosyltransferase 2-like [Nanorana parkeri])	0.385122	-1.37661	0.00363988	0.0489897	yes	down	0.82	0.87	0.57	1.75	2.72	2.93	0.753333	2.46667
TRINITY_DN6592_c0_g1	long-chain-fatty-acid--CoA ligase ACSBG1 [Rana temporaria])	0.25526	-1.96996	9.80307e-05	0.00317511	yes	down	0.59	0.51	0.27	2.02	2.54	2.22	0.456667	2.26
TRINITY_DN662_c6_g1	cytochrome P450 4B1-like [Rana temporaria])	0.21695	-2.20456	0.00296708	0.0424046	yes	down	1.91	0.96	0.34	6.06	8.12	4.53	1.07	6.23667
TRINITY_DN662_c6_g2	cytochrome P450 4B1-like [Rana temporaria])	0.276119	-1.85664	0.000463373	0.0108402	yes	down	2.52	2.76	1.07	9.79	11.65	7.52	2.11667	9.65333
TRINITY_DN6631_c0_g1	hypothetical protein AB205_0085010, partial [Lithobates catesbeianus])	0.175212	-2.51283	0.000695539	0.0148407	yes	down	0.62	1.83	0.64	16.44	2.55	3.9	1.03	7.63
TRINITY_DN6639_c1_g1	dynein light chain Tctex-type 3 [Rana temporaria])	0.432283	-1.20995	0.00257586	0.0382267	yes	down	2.6	1.84	5.9	4.22	3.22	5.67	3.44667	4.37
TRINITY_DN664_c0_g1	C12orf31 homolog [Lithobates catesbeianus])	0.24676	-2.01882	0.00199782	0.0319998	yes	down	7.53	11.7	14.18	25.53	102.21	35.71	11.1367	54.4833
TRINITY_DN665_c0_g1		0.154227	-2.69688	0.000882195	0.0177663	yes	down	1.18	1.16	0.66	20.66	1.62	3.83	1	8.70333
TRINITY_DN6665_c0_g1		0.0189759	-5.71969	1.32483e-07	9.96985e-06	yes	down	0.76	0.41	0.41	80.06	9.26	29.85	0.526667	39.7233
TRINITY_DN6676_c0_g1	ankyrin repeat and sterile alpha motif domain-containing 1B-like isoform X1 [Pelobates cultripes])	0.00693296	-7.17231	1.72234e-06	0.000100044	yes	down	0	0	0	1.09	1.86	1.41	0	1.45333
TRINITY_DN6729_c0_g3	PREDICTED: NACHT, LRR and PYD domains-containing protein 3-like [Nanorana parkeri])	0.22058	-2.18063	0.00290181	0.0418103	yes	down	0.23	0.83	0.83	1.33	0.94	1.46	0.63	1.24333
TRINITY_DN6732_c0_g1	melanotransferrin-like [Rana temporaria])	0.437244	-1.19349	0.00349554	0.0477876	yes	down	4.59	4.94	8.57	22.7	15.1	15.63	6.03333	17.81
TRINITY_DN673_c0_g1	unnamed protein product, partial [Staurois parvus])	0.00154861	-9.33481	1.77094e-47	4.55765e-44	yes	down	0.1	0.06	0.1	79.41	62.83	49.74	0.0866667	63.9933
TRINITY_DN673_c1_g1		0.308615	-1.69612	1.83304e-05	0.000773308	yes	down	18.87	17.07	22.29	116.95	125.43	80.68	19.41	107.687
TRINITY_DN6761_c0_g1	ribosomal L1 domain-containing protein 1 [Rana temporaria])	0.299076	-1.74142	0.00148212	0.0258484	yes	down	3.95	3.26	4.94	9.77	26.84	13.52	4.05	16.71
TRINITY_DN6765_c0_g1		0.162362	-2.62271	0.00162649	0.0276258	yes	down	0.22	0.61	0.36	6.95	1.97	0.57	0.396667	3.16333
TRINITY_DN6784_c0_g1	cytochrome b reductase 1 [Rana temporaria])	0.371577	-1.42827	0.00098501	0.0192735	yes	down	1.05	1.88	1.89	4.63	3.41	5.07	1.60667	4.37
TRINITY_DN6795_c0_g2		0.150776	-2.72952	0.00166905	0.0280639	yes	down	0.08	0.21	0.23	3.35	0.37	0.87	0.173333	1.53
TRINITY_DN6814_c0_g3		0.249884	-2.00067	0.00315448	0.0442533	yes	down	2.37	3.03	11.23	42.88	50.32	19.74	5.54333	37.6467
TRINITY_DN6814_c0_g4	hepcidin-1-like [Rana temporaria])	0.120394	-3.05417	7.3523e-06	0.000359853	yes	down	0.29	0.87	0.22	5.11	5.7	2.27	0.46	4.36
TRINITY_DN683_c0_g1	tubulin-specific chaperone cofactor E-like protein isoform X1 [Rana temporaria])	0.33244	-1.58884	0.00122539	0.0225977	yes	down	1.19	1.28	1.76	3.07	5.98	7.04	1.41	5.36333
TRINITY_DN6849_c0_g1	sushi domain-containing protein 2 isoform X1 [Rana temporaria])	0.19678	-2.34534	5.17947e-05	0.00188814	yes	down	0.92	0.82	0.73	5.01	6.64	4.13	0.823333	5.26
TRINITY_DN6853_c0_g1	unnamed protein product [Staurois parvus])	0.117393	-3.09058	6.91839e-07	4.37277e-05	yes	down	0.31	0.51	0.57	3.11	2.72	9.57	0.463333	5.13333
TRINITY_DN6856_c0_g1		0.146528	-2.77075	0.000929371	0.018452	yes	down	0.65	2.47	2.25	37.86	3.66	7.59	1.79	16.37
TRINITY_DN685_c1_g1	adhesion G-protein coupled receptor G4 [Rana temporaria])	0.00589643	-7.40594	1.0735e-19	3.88916e-17	yes	down	0	0	0.04	2.95	2.71	2.6	0.0133333	2.75333
TRINITY_DN6875_c0_g2		0.00330589	-8.24074	1.23517e-07	9.33471e-06	yes	down	0	0	0	10.82	0.83	8.87	0	6.84
TRINITY_DN6882_c0_g1		0.0936065	-3.41725	0.000618294	0.0136141	yes	down	0.07	0.21	0.98	10.24	2.85	2.99	0.42	5.36
TRINITY_DN6892_c0_g1		0.0351542	-4.83016	7.04828e-10	7.59787e-08	yes	down	0.1	0.1	0.1	3.95	1.11	6.35	0.1	3.80333
TRINITY_DN6892_c0_g2		0.0130118	-6.26404	0.000238293	0.00648407	yes	down	0	0	0	1.5	0.62	3.11	0	1.74333
TRINITY_DN6913_c0_g2	hypothetical protein AB205_0196680 [Lithobates catesbeianus])	0.019194	-5.7032	0.00373973	0.0498565	yes	down	0	0	0	1.49	2.79	0.31	0	1.53
TRINITY_DN6920_c0_g1		0.331909	-1.59114	2.26607e-05	0.000925981	yes	down	1.23	1.63	1.44	7.56	4.85	4.16	1.43333	5.52333
TRINITY_DN6921_c0_g1	alpha-N-acetylgalactosaminide alpha-2,6-sialyltransferase 2 [Rana temporaria])	0.0368921	-4.76054	7.86256e-13	1.26167e-10	yes	down	0.03	0.24	0.75	19.45	18.15	27.79	0.34	21.7967
TRINITY_DN6934_c0_g1		0.106642	-3.22916	0.000583247	0.0129906	yes	down	0.23	0.22	0.42	1.79	0.41	8.82	0.29	3.67333
TRINITY_DN6949_c0_g1	hypothetical protein GDO86_009505 [Hymenochirus boettgeri])	0.0804011	-3.63664	0.00141019	0.0249908	yes	down	0.02	2.03	0.28	2.73	3.7	15.1	0.776667	7.17667
TRINITY_DN6975_c0_g2		0.103896	-3.26679	0.00229446	0.0351185	yes	down	0.21	0.23	0.16	1.39	0.08	6.15	0.2	2.54
TRINITY_DN6976_c0_g2	myeloid-associated differentiation marker-like [Rana temporaria])	0.0040687	-7.94122	2.54203e-20	9.81672e-18	yes	down	0.02	0.04	0.02	7.05	10.43	7.81	0.0266667	8.43
TRINITY_DN6978_c1_g2		0.285235	-1.80978	0.000227258	0.00624424	yes	down	1.19	1.04	1.18	4.13	2.87	8.62	1.13667	5.20667
TRINITY_DN699_c0_g1	fibroleukin [Rana temporaria])	0.447698	-1.1594	0.0026511	0.0390524	yes	down	4.07	7.13	6.96	15.05	15.16	11.26	6.05333	13.8233
TRINITY_DN7003_c0_g1	hypothetical protein AB205_0109020, partial [Lithobates catesbeianus])	0.0584223	-4.09734	9.77169e-05	0.00317079	yes	down	0	0.06	0.39	9.25	2.02	5.85	0.15	5.70667
TRINITY_DN7014_c0_g1	diacylglycerol kinase delta isoform X2 [Rana temporaria])	0.473668	-1.07805	0.00290921	0.0418618	yes	down	2.24	2.6	2.19	6.63	4.84	8.79	2.34333	6.75333
TRINITY_DN7028_c0_g1	regulator of nonsense transcripts 3B isoform X2 [Rana temporaria])	0.387629	-1.36725	6.08382e-05	0.00216109	yes	down	1.57	1.78	1.48	6.08	4.41	5.48	1.61	5.32333
TRINITY_DN7031_c1_g1		0.032571	-4.94027	0.00032866	0.00836195	yes	down	0	0	0.2	1.81	2.58	2.51	0.0666667	2.3
TRINITY_DN7034_c0_g2		0.237266	-2.07542	0.00358617	0.048546	yes	down	0.15	0.36	0.32	1.41	0.55	2.61	0.276667	1.52333
TRINITY_DN705_c0_g1	PDZ and LIM domain protein 7 [Rana temporaria])	0.162917	-2.61779	0.00296048	0.042374	yes	down	0.99	1.49	2.11	2.11	3.37	29.41	1.53	11.63
TRINITY_DN705_c0_g2	PDZ and LIM domain protein 7 isoform X2 [Bufo bufo])	0.133404	-2.90613	0.00326442	0.045415	yes	down	0.35	0.1	0.14	0.42	1.17	4.13	0.196667	1.90667
TRINITY_DN7074_c0_g1	perilipin-3-like isoform X1 [Rana temporaria])	0.466824	-1.09905	0.000811533	0.0166875	yes	down	28.2	36.3	23.2	78.14	83.21	75.77	29.2333	79.04
TRINITY_DN7102_c0_g1	hypothetical protein GDO78_002154 [Eleutherodactylus coqui])	0.114955	-3.12086	1.50071e-05	0.000655946	yes	down	0.39	0.29	0.43	1.77	1.52	9.5	0.37	4.26333
TRINITY_DN7108_c0_g1	interferon-induced very large GTPase 1-like [Rana temporaria])	0.00568598	-7.45837	3.56667e-05	0.00137322	yes	down	0	0	0	3.33	0.05	2.17	0	1.85
TRINITY_DN7121_c0_g1	unnamed protein product [Staurois parvus])	0.434213	-1.20353	0.00133343	0.0240588	yes	down	3.46	4.77	3.99	9.49	14.71	15.37	4.07333	13.19
TRINITY_DN713_c0_g1	hypothetical protein AB205_0184500, partial [Lithobates catesbeianus])	0.289716	-1.78729	0.000360572	0.00898668	yes	down	3.87	2.07	6.21	12.16	13.81	12.51	4.05	12.8267
TRINITY_DN7144_c0_g1	proline-rich protein 15 [Rana temporaria])	0.0526754	-4.24673	3.11046e-19	1.05104e-16	yes	down	0.63	1.33	1	15.49	23.87	31.5	0.986667	23.62
TRINITY_DN7147_c0_g1	ileal sodium/bile acid cotransporter-like isoform X2 [Rana temporaria])	0.000975304	-10.0019	8.2824e-12	1.16424e-09	yes	down	0	0	0	3.01	2.54	17.52	0	7.69
TRINITY_DN7189_c1_g1	alpha-(1,3)-fucosyltransferase 4 [Rana temporaria])	0.0224612	-5.47642	0.000378047	0.00931649	yes	down	0	0.05	0	0.69	1.19	1.16	0.0166667	1.01333
TRINITY_DN71_c0_g1		0.181982	-2.45813	0.000852549	0.0173281	yes	down	2.8	3.47	3.11	51.94	4.13	13.05	3.12667	23.04
TRINITY_DN7202_c0_g1		0.1411	-2.82521	9.11545e-06	0.000433471	yes	down	0.62	0.56	0.73	3.61	4.56	4.21	0.636667	4.12667
TRINITY_DN7215_c0_g1	unnamed protein product [Staurois parvus])	0.343115	-1.54324	0.000274128	0.00724969	yes	down	1.19	1.82	2.48	6.51	5.47	8.62	1.83	6.86667
TRINITY_DN723_c1_g2	Na(+)/H(+) exchange regulatory cofactor NHE-RF3 [Rana temporaria])	0.147451	-2.7617	1.41949e-16	3.61476e-14	yes	down	28.91	25.27	25.42	173.45	197.87	147.9	26.5333	173.073
TRINITY_DN7241_c0_g1	uncharacterized protein LOC120944337 [Rana temporaria])	0.0170725	-5.87218	1.81999e-06	0.000104678	yes	down	0.06	0.3	0	0.59	6.66	5.09	0.12	4.11333
TRINITY_DN7268_c2_g1	unnamed protein product, partial [Staurois parvus])	0.0223426	-5.48406	0.00260862	0.0386314	yes	down	0	0	0	2.98	2.88	3.49	0	3.11667
TRINITY_DN7273_c0_g1		0.0214606	-5.54216	0.00370595	0.0495188	yes	down	0	0	0	1.76	5.89	7.13	0	4.92667
TRINITY_DN7275_c0_g1	putative deoxyribonuclease tatdn3-A isoform X1 [Rana temporaria])	0.264008	-1.92135	0.0021528	0.0338343	yes	down	0.9	1.28	0.62	5.03	5.5	2.86	0.933333	4.46333
TRINITY_DN7306_c0_g4	proteinase-activated receptor 3 [Rana temporaria])	0.207258	-2.2705	0.000683129	0.0146471	yes	down	0.23	0.3	0.76	1.36	2.83	3.75	0.43	2.64667
TRINITY_DN7308_c0_g1	hypothetical protein AB205_0068710 [Lithobates catesbeianus])	0.28417	-1.81517	4.90127e-05	0.00180546	yes	down	0.93	1.7	1.42	4.23	5.47	8.4	1.35	6.03333
TRINITY_DN730_c0_g1	heat shock 70 kDa protein 14 [Rana temporaria])	0.182371	-2.45505	0.000214878	0.00596936	yes	down	2.56	3.4	3.84	4.87	21.13	22.36	3.26667	16.12
TRINITY_DN7310_c0_g1		0.216542	-2.20728	3.15298e-07	2.17259e-05	yes	down	0.54	0.52	0.53	2.77	3.33	4.77	0.53	3.62333
TRINITY_DN7310_c0_g2	MAP7 domain-containing protein 2 isoform X4 [Rana temporaria])	0.336063	-1.5732	1.37296e-05	0.000613851	yes	down	0.74	0.7	0.92	3.5	2.57	2.94	0.786667	3.00333
TRINITY_DN7343_c0_g1	actin-related protein 2/3 complex subunit 1B [Rana temporaria])	0.382484	-1.38653	0.000179189	0.00514887	yes	down	5.74	8.12	7.5	18.39	26.94	24.79	7.12	23.3733
TRINITY_DN7349_c0_g1	unnamed protein product, partial [Staurois parvus])	0.00404344	-7.9502	1.42789e-08	1.3381e-06	yes	down	0	0	0	6.29	2.2	4.15	0	4.21333
TRINITY_DN7349_c1_g1		0.0131937	-6.244	0.000251028	0.00676392	yes	down	0	0	0	3.75	3.46	0.95	0	2.72
TRINITY_DN7391_c0_g1	unnamed protein product [Ranitomeya imitator])	0.0127573	-6.29253	8.70958e-05	0.00291006	yes	down	0	0	0	9.17	6.88	6.19	0	7.41333
TRINITY_DN7393_c0_g1	unnamed protein product, partial [Staurois parvus])	0.2463	-2.02151	0.00147422	0.0257875	yes	down	1.62	0.63	0.44	2.7	2.63	5.07	0.896667	3.46667
TRINITY_DN7407_c0_g1		0.0409836	-4.60881	2.19778e-06	0.000124572	yes	down	16.73	6.96	17.65	911.17	25.49	464.65	13.78	467.103
TRINITY_DN7425_c0_g1		0.154829	-2.69126	1.11663e-07	8.60536e-06	yes	down	7.03	3.8	4.92	34.93	60.57	32.51	5.25	42.67
TRINITY_DN7462_c0_g1	uncharacterized protein LOC120917620 [Rana temporaria])	0.000177003	-12.4639	3.7001e-22	1.68869e-19	yes	down	0	0	0	55.8	86.81	45.52	0	62.71
TRINITY_DN7492_c0_g1	tumor necrosis factor receptor superfamily member 10A-like isoform X1 [Hyla sarda])	0.269637	-1.89091	0.00099552	0.019394	yes	down	1.45	2.3	3.02	10.88	16.32	4.69	2.25667	10.63
TRINITY_DN752_c1_g3	unnamed protein product, partial [Staurois parvus])	0.0343744	-4.86252	0.00143479	0.0253165	yes	down	0.18	0.19	0.19	0.9	0.62	20.93	0.186667	7.48333
TRINITY_DN7533_c0_g2	transmembrane protease serine 9-like [Rana temporaria])	0.000966001	-10.0157	1.95318e-15	4.28993e-13	yes	down	0.03	0	0	10.92	11.52	10.65	0.01	11.03
TRINITY_DN7557_c0_g1		0.233906	-2.096	0.000569479	0.0127145	yes	down	0.49	0.61	0.31	2.65	3.37	1.63	0.47	2.55
TRINITY_DN7559_c0_g2		0.181663	-2.46067	0.00262644	0.0387808	yes	down	0.33	0.71	0.26	1.83	2.29	9.66	0.433333	4.59333
TRINITY_DN755_c0_g1	phytanoyl-CoA dioxygenase, peroxisomal [Rana temporaria])	0.274009	-1.86771	1.33318e-05	0.000599879	yes	down	15.19	28.04	14.2	97.25	100.81	63.38	19.1433	87.1467
TRINITY_DN7572_c0_g1	transmembrane protein 171 [Rana temporaria])	0.127809	-2.96794	1.60046e-07	1.17664e-05	yes	down	0.26	0.19	0.23	1.65	2.75	2.28	0.226667	2.22667
TRINITY_DN7591_c1_g1		0.258384	-1.95241	0.00319734	0.0446763	yes	down	0.81	1.67	1.27	4.89	2.71	11.46	1.25	6.35333
TRINITY_DN7623_c0_g1	corepressor interacting with RBPJ 1 [Rana temporaria])	0.353666	-1.49954	0.000377447	0.00931649	yes	down	1.3	1.27	1.14	5.15	2.76	5.78	1.23667	4.56333
TRINITY_DN7625_c0_g2		0.310746	-1.68619	0.000230878	0.00631893	yes	down	0.39	0.49	0.34	1.67	1.15	2.22	0.406667	1.68
TRINITY_DN7634_c1_g1	mucin-3B-like [Hyla sarda])	0.000603394	-10.6946	2.80844e-13	4.72221e-11	yes	down	0	0	0	11.89	2.44	1.36	0	5.23
TRINITY_DN763_c0_g1	neutral and basic amino acid transport protein rBAT [Rana temporaria])	0.322655	-1.63194	0.000250815	0.00676392	yes	down	7.81	14.37	6.95	57.3	28.36	30.05	9.71	38.57
TRINITY_DN7641_c0_g1	microfibril-associated glycoprotein 4-like [Rana temporaria])	0.149056	-2.74608	5.42434e-05	0.00196315	yes	down	1.82	4.75	3.6	10.65	16.23	61.37	3.39	29.4167
TRINITY_DN7653_c0_g1	Golgi membrane protein 1-like [Rana temporaria])	0.0169634	-5.88143	2.24165e-09	2.33065e-07	yes	down	0	0.1	0.03	5.05	1.6	3.27	0.0433333	3.30667
TRINITY_DN766_c0_g2	unnamed protein product [Staurois parvus])	0.000570124	-10.7764	2.49611e-05	0.00101291	yes	down	0	0	0	0.25	26.4	21.68	0	16.11
TRINITY_DN7670_c0_g1	peptide YY [Rana temporaria])	0.00287594	-8.44175	2.37672e-27	1.74005e-24	yes	down	0	0.21	0.14	46.31	56.36	45.92	0.116667	49.53
TRINITY_DN7676_c0_g1	uncharacterized protein LOC120942833 [Rana temporaria])	0.00171092	-9.19101	7.96394e-12	1.12397e-09	yes	down	0.01	0	0	4.63	1.69	1.32	0.00333333	2.54667
TRINITY_DN7676_c0_g2		0.0151908	-6.04066	0.000626105	0.0137602	yes	down	0	0	0	1.39	0.31	1.69	0	1.13
TRINITY_DN7688_c0_g1	platelet basic protein-like isoform X1 [Rana temporaria])	0.0968525	-3.36807	3.57933e-08	3.07542e-06	yes	down	0.67	0.35	0.34	7.64	6.09	4.32	0.453333	6.01667
TRINITY_DN7695_c2_g1	hypothetical protein AB205_0176380 [Lithobates catesbeianus])	0.0205304	-5.60609	0.00181161	0.0298375	yes	down	0	0	0	7.77	8.49	7.4	0	7.88667
TRINITY_DN7699_c1_g1	Tumor necrosis factor ligand superfamily member 6 [Lithobates catesbeianus])	0.3037	-1.71928	0.00277149	0.0404299	yes	down	0.25	0.2	0.38	1.81	0.69	1.08	0.276667	1.19333
TRINITY_DN76_c0_g1	hypothetical protein AB205_0207060 [Lithobates catesbeianus])	0.000216068	-12.1762	4.75293e-66	3.34055e-62	yes	down	0.26	0	0.18	620.05	633.63	810.26	0.146667	687.98
TRINITY_DN7700_c0_g1	PREDICTED: sonic hedgehog protein [Nanorana parkeri])	0.00601837	-7.37641	2.3548e-07	1.67515e-05	yes	down	0	0	0.03	0.64	0.64	5.92	0.01	2.4
TRINITY_DN7708_c0_g3	unnamed protein product [Staurois parvus])	0.107339	-3.21975	0.00162239	0.0275963	yes	down	0	0.11	0.18	1.79	0.73	0.99	0.0966667	1.17
TRINITY_DN7720_c0_g1	TPA: putative transposase [Xenopus tropicalis])	0.271505	-1.88095	0.0026515	0.0390524	yes	down	0.82	1.22	0.76	2.92	5.35	4.63	0.933333	4.3
TRINITY_DN7736_c0_g1		0.030369	-5.04126	0.000123603	0.0038304	yes	down	0.06	0	0.11	1	0.84	5.75	0.0566667	2.53
TRINITY_DN7744_c2_g1	nucleotide-binding oligomerization domain-containing protein 2-like [Rana temporaria])	0.0627151	-3.99504	1.0256e-11	1.41896e-09	yes	down	0.33	0.75	0.15	11.48	5.17	8.5	0.41	8.38333
TRINITY_DN7747_c0_g1	homeobox protein CDX-1 [Rana temporaria])	0.000812112	-10.266	3.83326e-16	9.42016e-14	yes	down	0	0	0	8.97	8.95	11.27	0	9.73
TRINITY_DN7747_c0_g2		0.00294318	-8.40841	2.35601e-10	2.70572e-08	yes	down	0	0	0	4.52	3.83	3.45	0	3.93333
TRINITY_DN7773_c0_g1	tripartite motif-containing protein 29 isoform X2 [Rana temporaria])	0.015339	-6.02665	3.43297e-27	2.36552e-24	yes	down	0.08	0.06	0.22	10.72	8.4	11.49	0.12	10.2033
TRINITY_DN7785_c0_g1	Krueppel-like factor 5 [Rana temporaria])	0.0551292	-4.18104	0.000140367	0.00423052	yes	down	0.03	0.03	0.12	0.77	0.47	3.05	0.06	1.43
TRINITY_DN7794_c0_g1		0.122829	-3.02527	3.92778e-08	3.35024e-06	yes	down	0.68	0.5	0.53	9.39	3.29	5.79	0.57	6.15667
TRINITY_DN7797_c0_g1		0.34243	-1.54612	0.0035335	0.0481108	yes	down	0.43	0.44	0.25	1.62	0.92	1.69	0.373333	1.41
TRINITY_DN77_c3_g1		0.010599	-6.55993	1.02502e-05	0.000479643	yes	down	0.07	0	0	2.91	1.06	5.89	0.0233333	3.28667
TRINITY_DN782_c0_g1	capping protein inhibiting regulator of actin dynamics-like [Rana temporaria])	0.000315369	-11.6307	1.21876e-19	4.37039e-17	yes	down	0	0	0	15.24	21.39	13.12	0	16.5833
TRINITY_DN782_c1_g1	unnamed protein product, partial [Staurois parvus])	0.000745467	-10.3896	1.5702e-14	2.9827e-12	yes	down	0	0	0	37.7	12.16	8.53	0	19.4633
TRINITY_DN7831_c0_g1	1-phosphatidylinositol 4,5-bisphosphate phosphodiesterase delta-1 isoform X1 [Rana temporaria])	0.463038	-1.1108	0.00210163	0.0332411	yes	down	2.12	1.57	1.58	4.32	4.22	6.1	1.75667	4.88
TRINITY_DN7844_c0_g1	serpin B6-like isoform X1 [Rana temporaria])	0.249189	-2.00469	5.70561e-07	3.66557e-05	yes	down	12.51	13.25	11.24	44.39	79.84	53.78	12.3333	59.3367
TRINITY_DN7857_c0_g2	PRKC apoptosis WT1 regulator protein-like [Rana temporaria])	0.0399251	-4.64656	0.000318733	0.0081699	yes	down	0	0.06	0.15	0.42	0.63	6.93	0.07	2.66
TRINITY_DN7871_c0_g1	PREDICTED: high mobility group protein HMG-I/HMG-Y [Nanorana parkeri])	0.206812	-2.27361	4.638e-06	0.000240042	yes	down	2.29	2.42	1.42	6.89	11.52	19.28	2.04333	12.5633
TRINITY_DN7875_c0_g1	fibrinogen-like protein 1-like protein isoform X1 [Rana temporaria])	0.00179451	-9.12219	1.68009e-35	1.78915e-32	yes	down	0.06	0	0.15	63.95	33.73	49.07	0.07	48.9167
TRINITY_DN7878_c1_g1	PREDICTED: mucin-5AC-like [Nanorana parkeri])	0.150029	-2.73669	0.00093912	0.0185685	yes	down	0.05	0.09	0.38	2.72	0.83	1.06	0.173333	1.53667
TRINITY_DN7897_c0_g1		0.335432	-1.57591	0.00151158	0.0262581	yes	down	0.27	0.57	0.32	1.93	0.97	1.55	0.386667	1.48333
TRINITY_DN7898_c0_g1	sodium-dependent lysophosphatidylcholine symporter 1 [Rana temporaria])	0.196889	-2.34455	3.78707e-05	0.00143876	yes	down	0.88	0.31	0.82	2.97	5.19	4.81	0.67	4.32333
TRINITY_DN78_c0_g2		0.00211082	-8.88798	2.0738e-07	1.49646e-05	yes	down	0	0	0	8.53	0.09	4.91	0	4.51
TRINITY_DN7911_c0_g1		0.184772	-2.43618	0.000533206	0.0120968	yes	down	0.47	0.48	0.15	3.1	1.37	5.37	0.366667	3.28
TRINITY_DN791_c0_g1	sialic acid-binding Ig-like lectin 13 [Rana temporaria])	0.000445684	-11.1317	1.78504e-16	4.4807e-14	yes	down	0	0.02	0	36.9	20.48	7.83	0.00666667	21.7367
TRINITY_DN7924_c0_g1	IgGFc-binding protein-like [Rana temporaria])	0.0126251	-6.30756	4.03967e-06	0.000214769	yes	down	0	0	0.04	0.38	0.38	3.71	0.0133333	1.49
TRINITY_DN7928_c0_g2		0.00669993	-7.22164	1.94857e-05	0.000814228	yes	down	0	0	0	1.02	4.54	0.58	0	2.04667
TRINITY_DN7947_c0_g1		0.000421484	-11.2122	2.22469e-16	5.54468e-14	yes	down	0	0	0	34.47	5.83	25.77	0	22.0233
TRINITY_DN7947_c0_g2		0.000539257	-10.8567	7.08921e-15	1.42359e-12	yes	down	0	0	0	31.65	4.32	25.7	0	20.5567
TRINITY_DN7948_c0_g1	hypothetical protein AB205_0148100 [Lithobates catesbeianus])	0.0057438	-7.44378	4.11929e-07	2.73114e-05	yes	down	0	0	0	0.89	2.07	1.31	0	1.42333
TRINITY_DN7949_c0_g1	uncharacterized protein LOC120916460 [Rana temporaria])	0.000553529	-10.8191	1.42073e-14	2.72827e-12	yes	down	0	0	0	1.77	8.81	10.74	0	7.10667
TRINITY_DN7951_c0_g1	unconventional myosin-XVB-like [Rana temporaria])	0.0129442	-6.27155	1.56501e-36	1.89647e-33	yes	down	0.03	0.06	0.11	6.98	6.25	6.18	0.0666667	6.47
TRINITY_DN7956_c0_g2		0.0128463	-6.28251	0.000325121	0.0082913	yes	down	0	0	0	6.35	7.39	3.22	0	5.65333
TRINITY_DN7959_c0_g1		0.00330497	-8.24115	2.52254e-09	2.60726e-07	yes	down	0	0	0	5.56	2.31	5.21	0	4.36
TRINITY_DN7967_c0_g1	U4/U6.U5 tri-snRNP-associated protein 1 [Rana temporaria])	0.499626	-1.00108	0.00361603	0.0487623	yes	down	2.54	3.27	4.44	9.47	9.59	7.65	3.41667	8.90333
TRINITY_DN7974_c0_g2	unnamed protein product, partial [Staurois parvus])	0.000799843	-10.288	3.31213e-15	7.05423e-13	yes	down	0.06	0	0	64.32	19.56	33.46	0.02	39.1133
TRINITY_DN79_c0_g1	epidermal growth factor receptor kinase substrate 8-like protein 2 isoform X1 [Rana temporaria])	0.273722	-1.86922	2.97287e-07	2.0606e-05	yes	down	3.12	2.99	4.64	18.51	17.34	14.82	3.58333	16.89
TRINITY_DN800_c0_g1		0.387118	-1.36915	0.000477301	0.0110861	yes	down	1.39	1.76	1.73	6.19	4.2	5.93	1.62667	5.44
TRINITY_DN8015_c0_g2	flocculation protein FLO11-like [Rana temporaria])	0.107813	-3.21339	0.00327309	0.0454816	yes	down	0.2	0.07	0.03	2.29	0.23	2.8	0.1	1.77333
TRINITY_DN8015_c1_g1	flocculation protein FLO11-like [Rana temporaria])	0.0787698	-3.66621	0.0013945	0.0248254	yes	down	0.13	0	0.61	4.38	0.44	3.38	0.246667	2.73333
TRINITY_DN8035_c0_g1	pyrethroid hydrolase Ces2e-like isoform X2 [Rana temporaria])	0.00184757	-9.08016	6.16921e-08	5.07724e-06	yes	down	0	0	0	341.89	328.89	0.14	0	223.64
TRINITY_DN8048_c0_g1		0.0204993	-5.60828	0.00204119	0.0325719	yes	down	0	0	0	2.02	1.74	4.28	0	2.68
TRINITY_DN8048_c0_g2	lysophosphatidic acid receptor 2 isoform X1 [Rana temporaria])	0.0381281	-4.713	1.13021e-06	6.77781e-05	yes	down	0.03	0	0.13	1.27	1.43	2.69	0.0533333	1.79667
TRINITY_DN8091_c0_g1		0.252724	-1.98437	0.00156234	0.0269533	yes	down	0.86	0.86	0.41	4.3	1.42	5	0.71	3.57333
TRINITY_DN8099_c0_g5	N-alpha-acetyltransferase 15, NatA auxiliary subunit [Rana temporaria])	0.417458	-1.2603	0.000227164	0.00624424	yes	down	4.25	4.44	3.97	11.51	14.84	11.79	4.22	12.7133
TRINITY_DN8104_c0_g1	hypothetical protein GDO86_004533 [Hymenochirus boettgeri])	0.38687	-1.37008	0.00119822	0.0222793	yes	down	1.56	2.15	1.23	5.41	5.19	5.59	1.64667	5.39667
TRINITY_DN8108_c0_g2	adipolin isoform X1 [Rana temporaria])	0.0933859	-3.42065	0.00023338	0.00636481	yes	down	0.08	0.1	0.13	0.62	0.41	3.34	0.103333	1.45667
TRINITY_DN813_c0_g1	uncharacterized protein LOC122924683 [Bufo gargarizans])	0.15089	-2.72843	4.59767e-07	2.99206e-05	yes	down	4.71	8.2	13.82	50.72	52.61	86.02	8.91	63.1167
TRINITY_DN8144_c0_g1	hydroxysteroid 11-beta-dehydrogenase 1-like protein isoform X2 [Rana temporaria])	0.274251	-1.86643	1.77138e-06	0.000102385	yes	down	6.73	8.53	8.11	27.68	44.31	34.8	7.79	35.5967
TRINITY_DN8159_c0_g1	homeobox protein CDX-2 [Rana temporaria])	0.000884422	-10.143	1.40825e-14	2.71916e-12	yes	down	0	0	0	5.34	11.49	7.9	0	8.24333
TRINITY_DN8162_c0_g2	receptor-type tyrosine-protein phosphatase H-like [Rana temporaria])	0.285609	-1.80788	0.000144675	0.00432694	yes	down	0.3	0.29	0.3	1.24	0.85	1.91	0.296667	1.33333
TRINITY_DN8172_c0_g1	AT-rich interactive domain-containing protein 5B isoform X1 [Rana temporaria])	0.285772	-1.80706	0.000485764	0.0112381	yes	down	0.37	0.76	0.71	3.43	1.31	3.69	0.613333	2.81
TRINITY_DN8173_c0_g1		0.00543526	-7.52343	8.9607e-07	5.49558e-05	yes	down	0	0	0	1.23	3.04	6.48	0	3.58333
TRINITY_DN8176_c0_g1	uncharacterized protein LOC120940821 [Rana temporaria])	0.00146338	-9.41648	5.80092e-14	1.0348e-11	yes	down	0	0.02	0	8.61	6.06	8.41	0.00666667	7.69333
TRINITY_DN8219_c0_g1		0.163045	-2.61666	4.36618e-06	0.000228328	yes	down	2.49	3.2	2.63	43.32	9.38	15.03	2.77333	22.5767
TRINITY_DN8239_c0_g1		0.262213	-1.93119	0.00012331	0.00382467	yes	down	1.93	1.8	1.77	5.46	6.94	14.77	1.83333	9.05667
TRINITY_DN8239_c0_g3		0.222189	-2.17014	0.00124925	0.022901	yes	down	0.88	1.84	2.09	4.67	6.94	16.55	1.60333	9.38667
TRINITY_DN8239_c0_g4		0.277731	-1.84824	0.000247433	0.00670416	yes	down	3.43	4.65	6.3	14.12	16.86	36.16	4.79333	22.38
TRINITY_DN8245_c1_g1	vacuolar protein sorting-associated protein 13A isoform X3 [Rana temporaria])	0.499441	-1.00161	0.00204185	0.0325719	yes	down	0.75	1.52	1.15	2.96	2.34	3.6	1.14	2.96667
TRINITY_DN8255_c0_g2		0.316379	-1.66028	0.000209525	0.00583764	yes	down	2.62	2.14	2.31	8.84	12.84	6.12	2.35667	9.26667
TRINITY_DN8263_c0_g1	zinc finger protein 644 [Rana temporaria])	0.406001	-1.30045	0.00254106	0.0377777	yes	down	0.73	0.84	0.62	2.71	1.27	3.05	0.73	2.34333
TRINITY_DN8268_c0_g1	cytochrome P450 20A1 [Rana temporaria])	0.421089	-1.2478	0.00162727	0.0276258	yes	down	2.42	2.32	2.02	6.7	8.37	5.21	2.25333	6.76
TRINITY_DN8278_c0_g1	proton channel OTOP2-like isoform X1 [Rana temporaria])	0.000667866	-10.5482	2.99652e-16	7.41575e-14	yes	down	0	0	0	3.86	2.97	1.86	0	2.89667
TRINITY_DN8285_c0_g3	uncharacterized protein LOC120930630 [Rana temporaria])	0.00171066	-9.19123	4.71943e-09	4.68503e-07	yes	down	0	0	0	2.24	15.86	1.96	0	6.68667
TRINITY_DN8290_c0_g1	contactin-1 [Rana temporaria])	0.288976	-1.79098	0.00227333	0.0348862	yes	down	0.35	0.66	0.25	3.27	0.87	1.55	0.42	1.89667
TRINITY_DN8295_c0_g1	unnamed protein product [Staurois parvus])	0.364911	-1.45438	0.00173012	0.0287879	yes	down	0.65	0.74	0.9	1.81	2.61	3.57	0.763333	2.66333
TRINITY_DN82_c0_g2	DNA topoisomerase 1 isoform X2 [Rana temporaria])	0.414911	-1.26912	0.000329891	0.00837042	yes	down	3.66	5.66	3.74	17.41	10.89	11.92	4.35333	13.4067
TRINITY_DN8347_c0_g2	transmembrane protein 44 isoform X1 [Rana temporaria])	0.201612	-2.31035	0.00123888	0.0227584	yes	down	0.56	0.14	0.47	1.22	2.09	4.18	0.39	2.49667
TRINITY_DN8348_c0_g1	protein amnionless [Rana temporaria])	0.0295546	-5.08047	3.0143e-14	5.54601e-12	yes	down	0.05	0.05	0.2	4.01	4.3	4.96	0.1	4.42333
TRINITY_DN8393_c0_g2		0.430339	-1.21645	0.0025413	0.0377777	yes	down	0.67	0.75	0.74	2.46	1.83	2.17	0.72	2.15333
TRINITY_DN8398_c0_g1		0.238908	-2.06547	0.00325205	0.0452966	yes	down	1.63	1.9	1.8	21	3.39	5.63	1.77667	10.0067
TRINITY_DN8405_c0_g1		0.00584764	-7.41793	2.25732e-06	0.000127535	yes	down	0	0	0	9.25	2.18	1.87	0	4.43333
TRINITY_DN8406_c0_g2	hypothetical protein AB205_0206370 [Lithobates catesbeianus])	0.135172	-2.88713	8.93804e-05	0.00296042	yes	down	4.13	2.98	2.2	36.61	39.04	23.8	3.10333	33.15
TRINITY_DN841_c0_g1	microfibrillar-associated protein 5-like [Rana temporaria])	0.0469039	-4.41415	9.22336e-05	0.00302796	yes	down	0.28	0.08	0.02	0.36	0.88	9.78	0.126667	3.67333
TRINITY_DN8434_c0_g1	uncharacterized protein LOC120918528 [Rana temporaria])	0.371369	-1.42908	0.000204595	0.00571988	yes	down	6.51	5.61	3.67	19.65	16.91	18.78	5.26333	18.4467
TRINITY_DN8451_c0_g1	histo-blood group ABO system transferase-like [Rana temporaria])	0.00728922	-7.10002	5.92396e-07	3.78509e-05	yes	down	0	0	0.03	0.86	2.65	1.76	0.01	1.75667
TRINITY_DN8451_c0_g2	histo-blood group ABO system transferase-like [Bufo bufo])	0.00243439	-8.68222	4.95877e-11	6.3138e-09	yes	down	0	0	0	3.88	2.09	2.65	0	2.87333
TRINITY_DN8465_c0_g1		0.0615593	-4.02188	5.55333e-05	0.00200159	yes	down	0.12	0.07	0.05	3.51	0.24	0.87	0.08	1.54
TRINITY_DN8469_c0_g2		0.160715	-2.63742	0.00204997	0.0326445	yes	down	0.07	0.14	0.31	2.12	0.66	1.45	0.173333	1.41
TRINITY_DN8516_c1_g3	hypothetical protein AB205_0004430 [Lithobates catesbeianus])	0.207011	-2.27222	0.000679074	0.0145747	yes	down	0.8	0.79	2.23	4.49	3.9	4.68	1.27333	4.35667
TRINITY_DN8559_c0_g2	charged multivesicular body protein 4c [Rana temporaria])	0.146943	-2.76667	4.14448e-06	0.000219345	yes	down	0.4	0.39	0.49	1.51	4.34	5.09	0.426667	3.64667
TRINITY_DN8577_c0_g1	leucine-rich repeat-containing protein 31 [Rana temporaria])	0.0595784	-4.06907	1.82748e-10	2.11952e-08	yes	down	0.15	0.48	0.34	2.99	7.26	10.25	0.323333	6.83333
TRINITY_DN8593_c0_g3	MHC class I antigen, partial [Rana ornativentris])	0.00776204	-7.00935	5.03386e-05	0.00184271	yes	down	0.08	0	0	9.18	0.09	5.91	0.0266667	5.06
TRINITY_DN8608_c0_g1	transcription factor GATA-5 [Rana temporaria])	0.0800653	-3.64268	1.45379e-07	1.0847e-05	yes	down	0.34	0.35	0.19	5.23	1.21	8.18	0.293333	4.87333
TRINITY_DN8609_c0_g1	calcium/calmodulin-dependent protein kinase type 1D [Rana temporaria])	0.418447	-1.25688	0.00188632	0.0307321	yes	down	1.37	1.18	1.22	5.98	4.23	4.34	1.25667	4.85
TRINITY_DN8610_c0_g1		0.0622134	-4.00663	1.52831e-08	1.42363e-06	yes	down	0.18	0.04	0.14	4.21	1.8	1.82	0.12	2.61
TRINITY_DN8611_c0_g1	hypothetical protein AB205_0097390 [Lithobates catesbeianus])	0.00794727	-6.97532	4.66327e-06	0.000240995	yes	down	0	0	0	2.05	1.38	0.76	0	1.39667
TRINITY_DN8642_c0_g2		0.0152204	-6.03785	0.000932605	0.0184953	yes	down	0	0	0	8.38	1.35	1.95	0	3.89333
TRINITY_DN8653_c0_g1	unnamed protein product [Staurois parvus])	0.300555	-1.7343	3.28869e-05	0.00128698	yes	down	0.99	1.16	1.17	3.61	4.86	5.41	1.10667	4.62667
TRINITY_DN8683_c0_g1		0.00258931	-8.59322	2.02858e-08	1.84685e-06	yes	down	0	0	0	1.8	14.93	6.25	0	7.66
TRINITY_DN8687_c0_g1	nuclear-interacting partner of ALK [Rana temporaria])	0.445339	-1.16703	0.00333255	0.0461619	yes	down	1.06	1.12	0.9	2.66	2.94	3.23	1.02667	2.94333
TRINITY_DN8701_c0_g1	cytochrome P450 2G1-like [Rana temporaria])	0.247134	-2.01663	0.000274169	0.00724969	yes	down	3.09	3.21	2.79	7.68	28.04	14.14	3.03	16.62
TRINITY_DN8712_c0_g1	fucU homolog [Lithobates catesbeianus])	0.3667	-1.44733	0.000220697	0.00610687	yes	down	10.42	8.36	13.6	20.17	24.32	27.66	10.7933	24.05
TRINITY_DN8725_c0_g1	hypothetical protein AB205_0079820, partial [Lithobates catesbeianus])	0.418357	-1.25719	0.00272759	0.0399388	yes	down	1.96	3.25	3.12	10.89	7.79	6.84	2.77667	8.50667
TRINITY_DN8738_c0_g1	uncharacterized protein LOC120942944 isoform X1 [Rana temporaria])	0.0379892	-4.71827	1.13877e-08	1.08452e-06	yes	down	0.19	0.29	0.1	3.92	10.93	3.23	0.193333	6.02667
TRINITY_DN8738_c0_g2	uncharacterized protein LOC120942944 isoform X2 [Rana temporaria])	0.053132	-4.23427	0.00172273	0.0287056	yes	down	0	3.93	0	10.11	51.75	24.01	1.31	28.6233
TRINITY_DN8780_c0_g1	rho-associated protein kinase 2 isoform X4 [Bufo bufo])	0.353226	-1.50134	0.000182791	0.00520976	yes	down	0.59	0.93	1.02	2.55	2.64	4.03	0.846667	3.07333
TRINITY_DN8795_c0_g3	uncharacterized protein LOC122924683 [Bufo gargarizans])	0.0204403	-5.61244	0.000181911	0.00519311	yes	down	0	0	0.35	6.9	6.18	4.94	0.116667	6.00667
TRINITY_DN879_c1_g1	leucine-rich repeat-containing protein 66 [Rana temporaria])	0.000813695	-10.2632	4.49107e-16	1.07364e-13	yes	down	0	0	0	3.09	2.09	3.37	0	2.85
TRINITY_DN8811_c0_g1	hypothetical protein XENTR_v10013728 [Xenopus tropicalis])	0.125697	-2.99198	0.00161092	0.0274811	yes	down	0.25	1.35	0.84	12.6	5.35	0.96	0.813333	6.30333
TRINITY_DN8811_c1_g1	hypothetical protein XENTR_v10015027 [Xenopus tropicalis])	0.00801505	-6.96307	7.61496e-06	0.00036962	yes	down	0	0	0	1.58	3.16	1.22	0	1.98667
TRINITY_DN8812_c0_g1	retinoic acid receptor responder protein 1-like [Rana temporaria])	0.16929	-2.56243	0.000754111	0.0158215	yes	down	1.07	0.9	1.22	3.08	2.26	7.99	1.06333	4.44333
TRINITY_DN8851_c0_g1	uncharacterized protein LOC121398222 [Xenopus laevis])	0.000823194	-10.2465	3.44795e-15	7.29926e-13	yes	down	0	0	0	4.92	7.69	5.28	0	5.96333
TRINITY_DN8885_c0_g4	hypothetical protein AB205_0144710 [Lithobates catesbeianus])	0.285793	-1.80696	0.00353486	0.0481108	yes	down	0.52	0.78	0.55	1.2	1.87	5.29	0.616667	2.78667
TRINITY_DN8907_c0_g1		0.439825	-1.185	0.00196544	0.031553	yes	down	1.46	2.17	1.8	6.16	4.95	4.63	1.81	5.24667
TRINITY_DN890_c0_g1	gastrotropin-like [Rana temporaria])	0.000120772	-13.0154	4.787e-19	1.58703e-16	yes	down	0	0	0	119.11	759.21	151.98	0	343.433
TRINITY_DN8916_c0_g1	sulfotransferase 6B1-like [Rana temporaria])	0.00826058	-6.91954	7.8473e-13	1.26167e-10	yes	down	0.03	0.26	0.28	4.06	14.88	70.22	0.19	29.72
TRINITY_DN891_c0_g1	unnamed protein product [Staurois parvus])	0.284912	-1.81141	0.000755355	0.0158381	yes	down	5.62	4.54	3.32	12.64	13.12	35.58	4.49333	20.4467
TRINITY_DN8937_c1_g2	protein max isoform X1 [Xenopus laevis])	0.190341	-2.39335	0.00071646	0.0151765	yes	down	0.25	0.35	0.2	0.65	1.26	3.48	0.266667	1.79667
TRINITY_DN8950_c0_g1	NACHT, LRR and PYD domains-containing protein 3-like [Rana temporaria])	0.003894	-8.00453	6.97271e-08	5.64596e-06	yes	down	0	0	0	4.08	1.17	0.84	0	2.03
TRINITY_DN9043_c0_g2		0.0214508	-5.54282	0.00262617	0.0387808	yes	down	0	0	0	5.52	2.69	2.2	0	3.47
TRINITY_DN9061_c0_g1		0.371472	-1.42867	0.00120284	0.0222944	yes	down	3.53	4.92	2.46	19.08	8.86	9.84	3.63667	12.5933
TRINITY_DN9066_c0_g1	unnamed protein product [Ranitomeya imitator])	0.0711286	-3.81343	0.000180467	0.00516868	yes	down	0.11	0.17	0.18	4.95	1.58	3.7	0.153333	3.41
TRINITY_DN9086_c0_g1	neuromedin-U isoform X1 [Rana temporaria])	0.00785251	-6.99263	3.21238e-05	0.00126416	yes	down	0	0	0	0.58	0.98	4.74	0	2.1
TRINITY_DN9092_c1_g1		0.00872786	-6.84016	0.000624589	0.0137386	yes	down	0	0	0	0.16	4.2	0.22	0	1.52667
TRINITY_DN910_c0_g1	translocation protein SEC63 homolog [Rana temporaria])	0.46656	-1.09986	0.0005895	0.013095	yes	down	16.15	19.81	19.97	31.58	35.62	37.94	18.6433	35.0467
TRINITY_DN9110_c0_g1	unnamed protein product [Staurois parvus])	0.0981194	-3.34932	0.000182307	0.00520018	yes	down	0.17	0.04	0.14	1.97	1.84	0.77	0.116667	1.52667
TRINITY_DN9112_c0_g1	transmembrane protein 102-like [Rana temporaria])	0.155795	-2.68227	0.00121501	0.0224725	yes	down	0.09	0.32	0.08	0.81	0.5	2.69	0.163333	1.33333
TRINITY_DN919_c0_g1	altered inheritance of mitochondria protein 3-like [Rana temporaria])	0.234121	-2.09468	9.13834e-05	0.00300604	yes	down	0.5	0.91	4.01	5.84	12.1	8.96	1.80667	8.96667
TRINITY_DN9212_c0_g1		0.0118399	-6.4002	1.08413e-16	2.84316e-14	yes	down	0.06	0.44	1.03	18.75	11.97	8.32	0.51	13.0133
TRINITY_DN924_c8_g1	unnamed protein product [Staurois parvus])	0.0134774	-6.21331	0.000699917	0.014925	yes	down	0	0	0	1.7	0.45	5.36	0	2.50333
TRINITY_DN9267_c0_g2		0.0106457	-6.55359	1.89699e-06	0.000108397	yes	down	0	0.2	0	2.68	4.14	17.03	0.0666667	7.95
TRINITY_DN9274_c0_g1	hypothetical protein AB205_0085660, partial [Lithobates catesbeianus])	0.139081	-2.846	4.48546e-06	0.000233869	yes	down	1.14	1.19	1.28	8.57	15.66	7.85	1.20333	10.6933
TRINITY_DN927_c0_g1	D-amino-acid oxidase isoform X1 [Rana temporaria])	0.278749	-1.84296	1.61879e-08	1.49704e-06	yes	down	17.35	13.23	13.39	63.89	55.75	83.66	14.6567	67.7667
TRINITY_DN928_c0_g1		0.00104433	-9.90321	3.15822e-15	6.76746e-13	yes	down	0	0.06	0	39.07	28.09	35.61	0.02	34.2567
TRINITY_DN9317_c0_g4		0.00747987	-7.06277	1.1915e-05	0.000543083	yes	down	0	0	0	0.83	0.59	3.25	0	1.55667
TRINITY_DN931_c0_g1	unnamed protein product [Staurois parvus])	0.000721147	-10.4374	4.57061e-15	9.56073e-13	yes	down	0	0	0	33.52	21.54	10.8	0	21.9533
TRINITY_DN9328_c0_g2	heart- and neural crest derivatives-expressed protein 1 [Rana temporaria])	0.0203593	-5.61817	0.000265567	0.00707547	yes	down	0	0.04	0	0.64	0.58	1.51	0.0133333	0.91
TRINITY_DN9388_c0_g1	hypothetical protein AB205_0034290 [Lithobates catesbeianus])	0.137425	-2.86329	2.30372e-08	2.06524e-06	yes	down	0.48	0.82	0.49	3.98	7.79	4.21	0.596667	5.32667
TRINITY_DN9388_c0_g2	uncharacterized protein C11orf24 homolog [Rana temporaria])	0.180412	-2.47063	6.09446e-06	0.000304221	yes	down	0.55	0.52	0.29	2.45	4.26	2.7	0.453333	3.13667
TRINITY_DN93_c0_g2		0.239763	-2.06032	0.000566682	0.0126682	yes	down	1.37	2.5	1.84	7.72	3.67	19.83	1.90333	10.4067
TRINITY_DN9420_c0_g2		0.0222285	-5.49144	0.000837221	0.0170857	yes	down	0	0.09	0	1.06	0.67	3.74	0.03	1.82333
TRINITY_DN9420_c0_g6		0.0797316	-3.6487	0.000254467	0.00682631	yes	down	0.06	0.09	0.06	0.58	0.56	2.22	0.07	1.12
TRINITY_DN943_c0_g1	unnamed protein product, partial [Staurois parvus])	0.16852	-2.569	7.44825e-06	0.000363537	yes	down	4.19	3.65	1.59	17.59	31.13	20.34	3.14333	23.02
TRINITY_DN9446_c0_g1	beta-1,3-galactosyltransferase 2-like isoform X1 [Rana temporaria])	0.088293	-3.50156	4.04614e-06	0.000214788	yes	down	0.08	0.16	0.41	3.56	1.12	5.01	0.216667	3.23
TRINITY_DN9467_c0_g1	arfaptin-2 isoform X1 [Rana temporaria])	0.233797	-2.09667	1.00547e-06	6.10264e-05	yes	down	1.99	1.32	0.88	3.37	5.12	5.11	1.39667	4.53333
TRINITY_DN9467_c0_g2		0.289621	-1.78776	3.00616e-05	0.00118967	yes	down	1.32	0.97	1.22	5.18	3.65	7.18	1.17	5.33667
TRINITY_DN9469_c0_g1	target of Nesh-SH3 isoform X43 [Rana temporaria])	0.0445381	-4.48882	2.2748e-08	2.04453e-06	yes	down	0.08	0.12	0.08	2.25	0.49	5.31	0.0933333	2.68333
TRINITY_DN9478_c0_g1		0.00608999	-7.35934	5.3668e-06	0.000273333	yes	down	0	0	0	1.47	2.24	0.29	0	1.33333
TRINITY_DN9493_c0_g1	cell cycle control protein 50B-like [Rana temporaria])	0.226642	-2.14151	0.00177437	0.0293988	yes	down	0.31	0.96	0.52	1.63	2.49	5.91	0.596667	3.34333
TRINITY_DN9518_c0_g1	phospholipase A2 inhibitor and Ly6/PLAUR domain-containing protein-like [Rana temporaria])	0.142524	-2.81073	0.000350302	0.00878054	yes	down	1.09	0.93	2.88	3.61	8.99	32.55	1.63333	15.05
TRINITY_DN9548_c0_g2	dedicator of cytokinesis protein 10 isoform X13 [Rana temporaria])	0.395103	-1.3397	0.00156099	0.0269431	yes	down	0.65	0.7	0.92	3.57	1.61	2.26	0.756667	2.48
TRINITY_DN9556_c0_g1	PREDICTED: organic solute transporter subunit alpha-like [Nanorana parkeri])	0.000435237	-11.1659	9.33741e-19	3.03829e-16	yes	down	0	0.01	0	10.45	15.69	16.98	0.00333333	14.3733
TRINITY_DN9591_c1_g1	hypothetical protein GDO81_020221 [Engystomops pustulosus])	0.00670482	-7.22059	1.46435e-11	1.98687e-09	yes	down	0.14	0	0.11	7.04	1.41	4.91	0.0833333	4.45333
TRINITY_DN9591_c1_g2	unnamed protein product [Staurois parvus])	0.00198413	-8.97728	1.65248e-10	1.94219e-08	yes	down	0	0	0	6.14	1.16	3.27	0	3.52333
TRINITY_DN9626_c0_g1		0.0534722	-4.22507	0.000233576	0.00636481	yes	down	0.38	0	0	2.24	3.62	2.58	0.126667	2.81333
TRINITY_DN9629_c0_g1	hypothetical protein AB205_0003860 [Lithobates catesbeianus])	0.164262	-2.60593	3.62858e-07	2.42938e-05	yes	down	0.24	0.35	0.43	2.75	3.26	1.75	0.34	2.58667
TRINITY_DN963_c0_g1	regenerating islet-derived protein 4-like [Rana temporaria])	0.00266711	-8.55051	4.68316e-89	8.22879e-85	yes	down	0.19	0.24	0.17	87.36	127.54	154.93	0.2	123.277
TRINITY_DN963_c0_g2	carnitine O-palmitoyltransferase 1, muscle isoform [Rana temporaria])	0.0781848	-3.67697	0.000144599	0.00432694	yes	down	0.05	0.17	0.11	0.66	0.44	4.51	0.11	1.87
TRINITY_DN963_c1_g1		0.0105225	-6.57038	0.00218616	0.0341298	yes	down	0	0	0	5.64	5.52	0	0	3.72
TRINITY_DN9688_c0_g1		0.338165	-1.5642	0.00045523	0.0107151	yes	down	0.55	1.44	1.36	4.48	3.25	6.11	1.11667	4.61333
TRINITY_DN9694_c0_g1		0.249284	-2.00414	9.97244e-07	6.06664e-05	yes	down	2.97	3.45	2.02	18.34	8.92	16.81	2.81333	14.69
TRINITY_DN969_c2_g2		0.113316	-3.14158	0.0027727	0.0404307	yes	down	0.19	0.4	0.59	6.35	5.88	0.57	0.393333	4.26667
TRINITY_DN9725_c0_g1		0.258926	-1.94939	0.000642734	0.0140292	yes	down	15.26	26.6	11.42	20.49	9.2	18.71	17.76	16.1333
TRINITY_DN978_c0_g1	zinc transporter 4 isoform X1 [Rana temporaria])	0.330815	-1.5959	3.91517e-05	0.00147943	yes	down	0.71	0.74	0.99	2.5	3.49	3.53	0.813333	3.17333
TRINITY_DN9812_c0_g1		0.0221349	-5.49753	0.000149665	0.00443862	yes	down	0	0.03	0.03	0.2	1.44	2.06	0.02	1.23333
TRINITY_DN9821_c0_g1	hypothetical protein AB205_0198820, partial [Lithobates catesbeianus])	0.374026	-1.41879	0.00332076	0.0460166	yes	down	0.77	0.45	0.63	2.43	1.34	2	0.616667	1.92333
TRINITY_DN984_c1_g1	PREDICTED: sodium/glucose cotransporter 4-like [Nanorana parkeri])	0.00253478	-8.62392	4.21214e-19	1.40974e-16	yes	down	0.04	0	0.02	15.28	6.7	8.49	0.02	10.1567
TRINITY_DN9852_c0_g1		0.127407	-2.97248	0.0011885	0.0221338	yes	down	1.48	1.72	0	2.64	7.32	9.12	1.06667	6.36
TRINITY_DN9876_c0_g1		0.0226528	-5.46417	0.000967472	0.0189832	yes	down	0.08	0	0	0.91	0.63	3.54	0.0266667	1.69333
TRINITY_DN98_c0_g2	unnamed protein product [Staurois parvus])	0.367433	-1.44445	0.000917666	0.0182919	yes	down	1.06	1.63	1.29	4.66	2.85	6.56	1.32667	4.69
TRINITY_DN991_c0_g1	trehalase isoform X2 [Rana temporaria])	0.00462814	-7.75535	3.75694e-39	6.0012e-36	yes	down	0.19	0.31	0.05	36.88	37.95	67.83	0.183333	47.5533
TRINITY_DN9937_c0_g2	uncharacterized protein LOC120916249 isoform X2 [Rana temporaria])	0.162192	-2.62423	0.00161789	0.0275679	yes	down	0.14	0.3	0.44	3.05	1.42	2.74	0.293333	2.40333
TRINITY_DN10041_c0_g1		5.09809	2.34996	0.00282348	0.0409697	yes	up	8.18	7.81	35.01	3.17	4.01	2.52	17	3.23333
TRINITY_DN10128_c0_g1	unnamed protein product [Staurois parvus])	5.79418	2.53461	0.00045392	0.0106986	yes	up	2.46	2.03	3.22	0.65	0.39	0.71	2.57	0.583333
TRINITY_DN1012_c1_g1		3.13233	1.64723	0.00289476	0.0417429	yes	up	9.66	17.87	13.83	2.87	6.99	6.79	13.7867	5.55
TRINITY_DN10153_c0_g1	PREDICTED: tubby protein homolog isoform X2 [Nanorana parkeri])	4.06213	2.02224	0.000430284	0.0102515	yes	up	1.68	1.32	1.63	0.55	0.61	0.27	1.54333	0.476667
TRINITY_DN10158_c0_g2	hypothetical protein GDO81_004071 [Engystomops pustulosus])	14.1203	3.8197	0.000428684	0.0102301	yes	up	0.82	4.06	0.34	0.36	0.08	0.03	1.74	0.156667
TRINITY_DN1015_c0_g1	hematopoietic prostaglandin D synthase-like [Spea bombifrons])	28.6437	4.84015	0.000329516	0.00837042	yes	up	3.23	15.06	1.14	0.91	0	0	6.47667	0.303333
TRINITY_DN10191_c0_g1		3.64765	1.86697	0.00172502	0.0287302	yes	up	2.25	3.33	2.33	0.82	0.9	1.31	2.63667	1.01
TRINITY_DN10211_c0_g1	maleylacetoacetate isomerase isoform X4 [Rana temporaria])	2.89274	1.53244	1.61619e-06	9.45658e-05	yes	up	177.62	125.45	140.34	70.61	56.65	71.98	147.803	66.4133
TRINITY_DN1022_c1_g1	uncharacterized protein LOC120927816 isoform X2 [Rana temporaria])	3.54643	1.82637	0.00156047	0.0269431	yes	up	68.11	11.44	66.04	9.66	8.69	10.91	48.53	9.75333
TRINITY_DN102_c0_g1	L-threonine 3-dehydrogenase, mitochondrial-like isoform X1 [Rana temporaria])	11.6035	3.53648	4.97468e-05	0.00182797	yes	up	28.59	16.81	38.13	0.67	8.17	0.98	27.8433	3.27333
TRINITY_DN10329_c0_g1		5.19907	2.37825	0.00286431	0.0414912	yes	up	13.52	12.14	6.39	4.32	0.73	3.62	10.6833	2.89
TRINITY_DN10329_c0_g2		6.41123	2.6806	9.95626e-07	6.06664e-05	yes	up	9.43	15.23	5.24	3.09	1.35	1.58	9.96667	2.00667
TRINITY_DN10336_c0_g1	rab11 family-interacting protein 1 [Rana temporaria])	2.85313	1.51254	0.000408407	0.00986842	yes	up	4.68	5.24	8.37	3.06	1.67	3.44	6.09667	2.72333
TRINITY_DN10346_c0_g1		21.7699	4.44426	2.59555e-05	0.00104842	yes	up	3.03	9.18	1.67	0.72	0.12	0	4.62667	0.28
TRINITY_DN10364_c0_g1		2.52271	1.33497	0.00102382	0.0197687	yes	up	32.18	20.89	31.17	27.17	14.78	18.13	28.08	20.0267
TRINITY_DN10588_c0_g1	hypothetical protein AB205_0090570, partial [Lithobates catesbeianus])	5.13295	2.35979	3.07904e-06	0.000169068	yes	up	4.24	6.19	3.34	1.37	1.36	1.87	4.59	1.53333
TRINITY_DN10588_c0_g2	SH3 domain-binding glutamic acid-rich-like protein 2 isoform X1 [Rana temporaria])	4.63301	2.21195	9.51229e-06	0.000449302	yes	up	6.03	7.19	5.35	1.23	2.54	1.17	6.19	1.64667
TRINITY_DN10615_c0_g2	epididymal sperm-binding protein 1 isoform X1 [Rana temporaria])	102.477	6.67915	6.74654e-05	0.00234972	yes	up	2.44	3.34	0.12	0.07	0	0	1.96667	0.0233333
TRINITY_DN10713_c1_g1	hypothetical protein AB205_0034290 [Lithobates catesbeianus])	8.42879	3.07533	0.00013241	0.00404271	yes	up	2.34	4.65	3.47	9.62	1.74	4.01	3.48667	5.12333
TRINITY_DN1072_c2_g1		4.52776	2.1788	5.76439e-07	3.68984e-05	yes	up	111.69	122.63	74.22	36	25.42	38.7	102.847	33.3733
TRINITY_DN10730_c1_g1		3.42118	1.7745	0.0024199	0.0363419	yes	up	2.14	2.93	1.64	0.55	0.9	1.02	2.23667	0.823333
TRINITY_DN10739_c0_g4	Poly [ADP-ribose] polymerase 12 [Lithobates catesbeianus])	9.06834	3.18084	1.47253e-05	0.000647198	yes	up	1.84	1.06	2.61	0.24	0.11	0.45	1.83667	0.266667
TRINITY_DN10819_c1_g1	unnamed protein product [Staurois parvus])	105.766	6.72473	0.00109728	0.0208436	yes	up	2.02	0	45.44	0	0	0.58	15.82	0.193333
TRINITY_DN1083_c0_g1	cis-aconitate decarboxylase-like [Rana temporaria])	5.50158	2.45985	0.00046363	0.0108402	yes	up	5.06	7.14	35.83	3.47	3.96	6.9	16.01	4.77667
TRINITY_DN10880_c0_g1	serine protease 57-like [Rana temporaria])	3.35851	1.74782	1.73959e-06	0.000100879	yes	up	12.87	19.72	12.22	6.81	4.54	5.81	14.9367	5.72
TRINITY_DN1088_c0_g1	omega-amidase NIT2 [Rana temporaria])	4.24401	2.08543	0.000403428	0.00976396	yes	up	14.42	12.26	69.25	9.29	6.49	7.14	31.9767	7.64
TRINITY_DN1092_c4_g1	uncharacterized protein LOC128483538 [Spea bombifrons])	15.8925	3.99027	1.86785e-12	2.80513e-10	yes	up	45.47	78.8	57.24	7.57	5.34	1.75	60.5033	4.88667
TRINITY_DN10961_c0_g1	Z-DNA-binding protein 1 isoform X5 [Rana temporaria])	6.82509	2.77085	0.000326376	0.00831726	yes	up	2.93	2.66	13.8	1.77	1.64	1.64	6.46333	1.68333
TRINITY_DN10973_c0_g1	integrator complex subunit 12 [Rana temporaria])	4.31117	2.10808	0.00375363	0.0499908	yes	up	2.4	2.06	6.57	1.91	0.32	1.21	3.67667	1.14667
TRINITY_DN1101_c0_g1	acyl-coenzyme A amino acid N-acyltransferase 1-like [Rana temporaria])	2.84712	1.5095	0.000150308	0.00444622	yes	up	43.22	33.49	41.42	23.43	17.74	28.76	39.3767	23.31
TRINITY_DN1114_c1_g1		2.15842	1.10998	0.0017118	0.0285642	yes	up	16.66	16.32	13.62	10.21	5.92	7.91	15.5333	8.01333
TRINITY_DN1122_c3_g2		5.28666	2.40236	0.00372837	0.0497616	yes	up	11.73	13.97	4.1	1.49	0.86	5.3	9.93333	2.55
TRINITY_DN11260_c1_g2		36.8314	5.20286	0.00111367	0.0211093	yes	up	8.25	14.06	0.21	0	0.7	0	7.50667	0.233333
TRINITY_DN11313_c0_g1	T-cell immunomodulatory protein [Rana temporaria])	2.51334	1.32961	0.00120819	0.02237	yes	up	2.22	2.41	2.53	1.68	0.72	1.32	2.38667	1.24
TRINITY_DN1134_c0_g1	unnamed protein product [Staurois parvus])	2.62161	1.39045	0.00358279	0.0485189	yes	up	58.47	118.34	103.02	67.23	20.39	45.05	93.2767	44.2233
TRINITY_DN1140_c0_g1	amiloride-sensitive amine oxidase [copper-containing] [Rana temporaria])	4.62635	2.20987	3.27738e-05	0.00128399	yes	up	314.74	371.89	344.63	145.93	101.12	35.52	343.753	94.19
TRINITY_DN11450_c2_g1		66.1658	6.04801	0.0015967	0.027358	yes	up	0.36	0.38	2.33	0	0	0	1.02333	0
TRINITY_DN11464_c0_g1		114.353	6.83735	5.60489e-05	0.00201604	yes	up	38.2	5.61	32.47	0	0	0	25.4267	0
TRINITY_DN11471_c0_g1	laminin subunit beta-3 isoform X2 [Rana temporaria])	2.63263	1.3965	0.000386382	0.00945558	yes	up	1.92	2.63	3.25	1.3	0.96	1.56	2.6	1.27333
TRINITY_DN11514_c0_g1	hypothetical protein XELAEV_18039444mg [Xenopus laevis])	31.3615	4.97092	7.90813e-06	0.000381741	yes	up	4.3	18.64	3.18	0.96	0.14	0	8.70667	0.366667
TRINITY_DN11548_c0_g1	tumor necrosis factor receptor superfamily member 6B [Rana temporaria])	5.5881	2.48236	1.46613e-06	8.67384e-05	yes	up	13.63	29.75	21.01	4.89	6.67	2.61	21.4633	4.72333
TRINITY_DN1156_c0_g1	transmembrane 4 L6 family member 1-like [Rana temporaria])	3.15064	1.65565	2.57395e-05	0.0010409	yes	up	43.6	35.52	24.92	21.98	13.57	10.8	34.68	15.45
TRINITY_DN11570_c0_g2		7.97193	2.99493	0.000902311	0.0180458	yes	up	1.27	5.04	2.34	0.48	0.67	0.35	2.88333	0.5
TRINITY_DN11577_c0_g1		14.9299	3.90013	0.000259782	0.00694537	yes	up	3.73	4.84	3.72	1.04	0.07	0	4.09667	0.37
TRINITY_DN1160_c0_g2	myeloperoxidase-like [Rana temporaria])	9.88205	3.30481	1.3637e-10	1.61357e-08	yes	up	48.38	61.99	61.29	10.57	8.37	2.96	57.22	7.3
TRINITY_DN11622_c0_g1	phosphoglucomutase-1 isoform X2 [Rana temporaria])	2.32056	1.21447	0.0012922	0.0234922	yes	up	90.68	61.31	106.22	44.25	50.23	47.69	86.07	47.39
TRINITY_DN1167_c0_g1	placenta-specific gene 8 protein-like [Rana temporaria])	11.341	3.50347	4.48813e-07	2.93163e-05	yes	up	27.3	30	161.3	9.81	6.06	7.84	72.8667	7.90333
TRINITY_DN1180_c0_g2	unnamed protein product [Ranitomeya imitator])	3.85239	1.94576	2.87771e-09	2.94835e-07	yes	up	14.74	11.85	12.27	4.89	4.06	4.07	12.9533	4.34
TRINITY_DN1185_c0_g1	Hypothetical predicted protein [Pelobates cultripes])	5.39412	2.43139	0.00287363	0.0415576	yes	up	44.46	46.75	52.43	31.83	3.83	2.73	47.88	12.7967
TRINITY_DN11900_c0_g1	leucine zipper transcription factor-like protein 1 [Rana temporaria])	3.62013	1.85604	0.00031546	0.00812153	yes	up	15.28	12.44	7.22	3.42	2.07	6.06	11.6467	3.85
TRINITY_DN1191_c0_g1	hypothetical protein XENTR_v10005074 [Xenopus tropicalis])	17.8638	4.15897	0.000831444	0.0169974	yes	up	3.62	17.28	2.48	1.96	0	0.04	7.79333	0.666667
TRINITY_DN11938_c0_g2	unnamed protein product, partial [Staurois parvus])	8.9149	3.15622	0.00169775	0.0283701	yes	up	3.94	2.51	2.65	0	0.48	0.92	3.03333	0.466667
TRINITY_DN11940_c0_g2		5.4426	2.4443	0.00163667	0.0277051	yes	up	2.14	4.94	1.81	1.11	0.3	0.84	2.96333	0.75
TRINITY_DN1194_c1_g1		3.02138	1.59521	0.000711786	0.0151048	yes	up	28.09	34.67	25.25	11.75	15.73	10.36	29.3367	12.6133
TRINITY_DN1195_c0_g1	whey acidic protein-like isoform X2 [Rana temporaria])	39.3819	5.29946	3.72554e-10	4.10417e-08	yes	up	55.43	55.55	305.28	10.33	2.27	1.58	138.753	4.72667
TRINITY_DN1200_c0_g1	glycerate kinase isoform X1 [Rana temporaria])	2.41549	1.27232	0.00230654	0.0352726	yes	up	38.61	47.31	26.17	21.69	22.86	13.64	37.3633	19.3967
TRINITY_DN12022_c0_g1	hypothetical protein AB205_0137570, partial [Lithobates catesbeianus])	5.18708	2.37492	0.000137909	0.00417792	yes	up	2.68	2.49	3.67	1.65	0.49	1.46	2.94667	1.2
TRINITY_DN12050_c0_g2	Tetraspanin-1, partial [Lithobates catesbeianus])	5.23508	2.38821	4.60554e-05	0.00171086	yes	up	1.97	4.15	1.99	0.97	0.55	0.45	2.70333	0.656667
TRINITY_DN12057_c0_g1	hypothetical protein AB205_0002350 [Lithobates catesbeianus])	32.9277	5.04123	0.000143002	0.00429417	yes	up	2.4	1.29	3.73	0.65	0.15	0	2.47333	0.266667
TRINITY_DN12059_c0_g1	uncharacterized protein LOC120943125 [Rana temporaria])	5.31722	2.41067	0.000157045	0.00461059	yes	up	2.22	3.15	8.77	1.51	0.74	1.24	4.71333	1.16333
TRINITY_DN12208_c0_g1		7.36341	2.88037	0.000817199	0.0167747	yes	up	2.51	4.56	3.29	0.9	0.41	0.66	3.45333	0.656667
TRINITY_DN12218_c0_g1		94.1799	6.55735	0.00227856	0.0349207	yes	up	1.64	1.76	0	0	0	0	1.13333	0
TRINITY_DN12225_c0_g1		58.4193	5.86837	8.42084e-05	0.00282641	yes	up	2.81	5.68	50.48	1.66	0	0	19.6567	0.553333
TRINITY_DN12237_c0_g1		60.281	5.91363	0.000138828	0.00419855	yes	up	10.37	24.79	6.38	0	0.73	0	13.8467	0.243333
TRINITY_DN12269_c0_g1	sterol 26-hydroxylase, mitochondrial-like [Rana temporaria])	2.72566	1.44661	0.000309885	0.00798972	yes	up	26.21	17.79	31.57	9.43	6.3	20.57	25.19	12.1
TRINITY_DN12287_c0_g2		2.46029	1.29883	0.00169535	0.0283529	yes	up	1.85	2.71	1.77	1.23	0.85	1.21	2.11	1.09667
TRINITY_DN1228_c0_g2		7.7592	2.95591	0.00359222	0.048553	yes	up	1.6	1.12	2.36	0.39	0.35	0.12	1.69333	0.286667
TRINITY_DN12321_c0_g1	cystathionine beta-synthase isoform X2 [Rana temporaria])	3.79269	1.92322	0.000761228	0.0159327	yes	up	16	6.67	26.63	4.49	6.57	5.55	16.4333	5.53667
TRINITY_DN1232_c0_g2	hypothetical protein AB205_0035780 [Lithobates catesbeianus])	106.455	6.73411	1.74873e-13	3.0574e-11	yes	up	37.44	47.03	52.08	1.84	0	0	45.5167	0.613333
TRINITY_DN12338_c0_g2	protein bicaudal C homolog 1 isoform X2 [Rana temporaria])	2.98404	1.57727	0.00049226	0.011366	yes	up	0.99	1.43	1.49	0.66	0.58	0.43	1.30333	0.556667
TRINITY_DN12338_c0_g3		2.91664	1.54431	0.00162821	0.0276284	yes	up	1.94	3.7	6.43	1.71	1.45	2	4.02333	1.72
TRINITY_DN12339_c0_g3		2.8996	1.53585	0.0010922	0.0207696	yes	up	4.47	4.34	4.5	2.87	1.42	1.71	4.43667	2
TRINITY_DN12375_c0_g1		29.3535	4.87546	0.000369913	0.00918334	yes	up	0.73	0.81	24.08	4.54	0.11	0	8.54	1.55
TRINITY_DN12385_c0_g1		5.19427	2.37692	0.0014362	0.0253241	yes	up	3.08	2.69	2.7	0.3	1.2	0.5	2.82333	0.666667
TRINITY_DN1239_c0_g1		8.82988	3.14239	0.00102607	0.0198014	yes	up	260.7	861.14	214.4	196.68	2.24	26.95	445.413	75.29
TRINITY_DN1243_c1_g1	hypothetical protein AB205_0092700 [Lithobates catesbeianus])	4.52533	2.17802	2.36468e-05	0.000961801	yes	up	2.56	2.04	1.48	0.44	0.67	0.61	2.02667	0.573333
TRINITY_DN1244_c0_g1	probable cation-transporting ATPase 13A4 isoform X1 [Rana temporaria])	2.5458	1.34812	4.37216e-05	0.00163107	yes	up	32.63	26.01	43.02	22.78	15.97	19.5	33.8867	19.4167
TRINITY_DN12460_c0_g1	ras-related and estrogen-regulated growth inhibitor-like protein [Rana temporaria])	6.79277	2.764	1.88635e-08	1.73081e-06	yes	up	3.15	4.42	2.21	0.82	0.43	0.6	3.26	0.616667
TRINITY_DN1251_c3_g1	unnamed protein product, partial [Staurois parvus])	19.4968	4.28517	0.00197383	0.0316733	yes	up	6.17	9.14	0	0.11	0.58	0.3	5.10333	0.33
TRINITY_DN1252_c2_g1	hypothetical protein AB205_0142080 [Lithobates catesbeianus])	15.4591	3.95038	1.5445e-05	0.000672573	yes	up	2.19	1.53	9.81	0.64	0.4	0.09	4.51	0.376667
TRINITY_DN1266_c1_g1	FR10 [Lithobates sylvaticus])	3.03003	1.59933	6.03267e-06	0.000302425	yes	up	6653	6400.61	6903.65	3362.32	3204.49	2053.6	6652.42	2873.47
TRINITY_DN12685_c0_g1		7.55525	2.91748	0.000368879	0.00917419	yes	up	7.09	7.56	3.69	1.69	0.74	0.67	6.11333	1.03333
TRINITY_DN126_c0_g1	uncharacterized protein LOC120913830 [Rana temporaria])	15.6038	3.96383	1.35289e-08	1.27462e-06	yes	up	168.99	180.69	353.08	34.66	19.18	4.14	234.253	19.3267
TRINITY_DN12700_c0_g1		4.03738	2.01342	5.77977e-05	0.00207046	yes	up	3.82	4.69	1.69	1.29	1.39	1.48	3.4	1.38667
TRINITY_DN1270_c1_g1		4.35824	2.12375	0.000148682	0.00442415	yes	up	14.39	21.38	12.03	5.67	9.57	3.6	15.9333	6.28
TRINITY_DN12814_c0_g1	Matrix metalloproteinase-9 [Lithobates catesbeianus])	3.88967	1.95965	0.000468391	0.010908	yes	up	47.07	25.43	13.99	15.47	6.51	7.07	28.83	9.68333
TRINITY_DN1281_c0_g1	cytochrome b-245 light chain isoform X1 [Rana temporaria])	2.50806	1.32657	6.56005e-05	0.00230073	yes	up	32.15	33.22	24.21	13.93	16.18	15.17	29.86	15.0933
TRINITY_DN1282_c0_g1	Eosinophil peroxidase [Lithobates catesbeianus])	3.19783	1.67709	6.64985e-05	0.00232295	yes	up	31.14	32.66	16.69	14.56	6.91	11.19	26.83	10.8867
TRINITY_DN12843_c0_g3	Interferon-induced transmembrane protein 3 [Lithobates catesbeianus])	5.37251	2.4256	3.58502e-07	2.40889e-05	yes	up	23.29	21.41	10.22	6.15	3.82	3.16	18.3067	4.37667
TRINITY_DN12867_c0_g3	phosphoenolpyruvate carboxykinase [GTP], mitochondrial [Rana temporaria])	2.62317	1.39131	5.14874e-05	0.00188084	yes	up	269.36	180.67	264.06	141.73	97.45	113.34	238.03	117.507
TRINITY_DN1286_c0_g1	interferon regulatory factor 3 isoform X1 [Rana temporaria])	26.4606	4.72578	4.29193e-06	0.000225115	yes	up	1.19	1.07	7.89	0.1	0.01	0.41	3.38333	0.173333
TRINITY_DN1288_c0_g1		2.51093	1.32822	0.0019098	0.0309852	yes	up	19.89	12.21	17.98	13.16	6.38	7.21	16.6933	8.91667
TRINITY_DN12909_c0_g1		6.98108	2.80345	3.78602e-05	0.00143876	yes	up	1.02	1.31	3.27	0.66	0.19	0.22	1.86667	0.356667
TRINITY_DN12935_c0_g2		44.5747	5.47815	0.00259064	0.0383974	yes	up	2.62	1.79	0.1	0	0.12	0	1.50333	0.04
TRINITY_DN12951_c0_g1	unnamed protein product, partial [Staurois parvus])	2.60052	1.3788	0.00227208	0.0348822	yes	up	2.93	3.08	3.28	0.93	1.02	1.88	3.09667	1.27667
TRINITY_DN1296_c0_g1		8.31064	3.05496	7.57309e-06	0.000368096	yes	up	10.31	6.63	3.46	0.73	0.91	1.66	6.8	1.1
TRINITY_DN1297_c1_g1		3.26829	1.70853	0.00151952	0.0263829	yes	up	11.18	6.63	6.9	3.84	2.55	3.49	8.23667	3.29333
TRINITY_DN12987_c0_g1	basement membrane-specific heparan sulfate proteoglycan core protein-like [Rana temporaria])	3.64116	1.8644	0.00348868	0.0477783	yes	up	1.29	2.32	1.55	1.09	0.47	0.57	1.72	0.71
TRINITY_DN12988_c0_g1	Ficolin-1 [Lithobates catesbeianus])	190.433	7.57314	2.28442e-06	0.000128653	yes	up	1.03	0.84	2.79	0	0	0	1.55333	0
TRINITY_DN12999_c0_g1		2.66037	1.41163	0.00300756	0.0428075	yes	up	34.77	38.83	37.05	14.78	13.91	11.31	36.8833	13.3333
TRINITY_DN1302_c3_g4		42.7427	5.4176	0.000534936	0.0121204	yes	up	1.96	2.91	3.71	0	0	0.24	2.86	0.08
TRINITY_DN1303_c1_g1		2.50046	1.32219	0.000346954	0.00870924	yes	up	44.83	32.32	51.79	24.05	23.07	18.71	42.98	21.9433
TRINITY_DN13044_c1_g1	IgGFc-binding protein-like isoform X5 [Rana temporaria])	11.0111	3.46089	0.00200556	0.0320945	yes	up	1.43	1.26	2.26	0	0.08	0.51	1.65	0.196667
TRINITY_DN13082_c0_g1	hemoglobin subunit beta-3-like [Rana temporaria])	38.2543	5.25755	6.75253e-07	4.27563e-05	yes	up	858.37	393.63	102.02	1.84	2.52	44.72	451.34	16.36
TRINITY_DN13116_c0_g2		7.98377	2.99707	0.000481764	0.0111529	yes	up	1.17	1.64	2.25	0.26	0.16	0.41	1.68667	0.276667
TRINITY_DN1312_c0_g1	RecName: Full=Saxiphilin;Short=SAX;Flags: Precursor [Lithobates catesbeianus])	2.71979	1.44349	1.5336e-06	9.02744e-05	yes	up	1076.18	1425.53	1152.96	789.96	599.47	498.75	1218.22	629.393
TRINITY_DN13157_c0_g2		44.2863	5.46879	0.00120144	0.0222818	yes	up	4.75	1.71	11.5	0	0.46	0	5.98667	0.153333
TRINITY_DN1318_c0_g1	alpha-2-macroglobulin-like protein 1 isoform X2 [Rana temporaria])	10.8916	3.44514	4.54026e-06	0.000236026	yes	up	104.6	185.12	285.2	28.66	7.01	46.18	191.64	27.2833
TRINITY_DN1320_c0_g1	hypothetical protein AB205_0091970 [Lithobates catesbeianus])	2.75588	1.46251	0.000127668	0.00392864	yes	up	96.72	119.55	662.35	444.25	140.46	287.36	292.873	290.69
TRINITY_DN1320_c1_g1	cytochrome P450 2G1-like isoform X1 [Rana temporaria])	2.80495	1.48797	0.00161837	0.0275679	yes	up	37.79	36.97	38.31	21.4	18.33	7.52	37.69	15.75
TRINITY_DN13216_c0_g1		6.37613	2.67268	0.000451588	0.0106651	yes	up	1.26	1.36	1.8	0.26	0.17	0.47	1.47333	0.3
TRINITY_DN1322_c0_g1		3.56811	1.83516	3.63626e-07	2.42938e-05	yes	up	85.7	130.25	160.35	57.39	24.92	36.57	125.433	39.6267
TRINITY_DN13274_c0_g1		83.8254	6.38931	0.00037003	0.00918334	yes	up	0.92	2.2	8.89	0	0	0	4.00333	0
TRINITY_DN13294_c0_g2	cytochrome P450 2J6-like [Rana temporaria])	3.81391	1.93127	7.62852e-05	0.00260652	yes	up	4.85	4.92	11.22	2.79	2.28	2.01	6.99667	2.36
TRINITY_DN1329_c0_g1	unnamed protein product [Staurois parvus])	5.6286	2.49278	5.58002e-07	3.59145e-05	yes	up	8.6	14.65	6.67	7.19	4.15	4.68	9.97333	5.34
TRINITY_DN13309_c0_g1		85.5211	6.41821	0.00364897	0.0490558	yes	up	0	13.39	5.02	0	0	0	6.13667	0
TRINITY_DN1333_c0_g1	Unknown (protein for MGC:82228) [Xenopus laevis])	7.53588	2.91378	0.00148299	0.0258509	yes	up	164.78	302.39	1715.05	116.79	141.33	369.56	727.407	209.227
TRINITY_DN13377_c1_g1	excitatory amino acid transporter 3 [Pelobates cultripes])	18.4055	4.20207	0.00126043	0.0230732	yes	up	0.72	3.42	0.67	0.35	0	0	1.60333	0.116667
TRINITY_DN13381_c0_g1	translocating chain-associated membrane protein 2 [Rana temporaria])	2.84313	1.50748	0.000223311	0.0061598	yes	up	5.19	7.36	4.39	2.64	1.23	0.99	5.64667	1.62
TRINITY_DN13382_c0_g1	Ribonuclease, liver [Lithobates catesbeianus])	7.26504	2.86097	0.00185042	0.0302876	yes	up	6.93	7.2	1.78	0.32	1.9	0.39	5.30333	0.87
TRINITY_DN13424_c0_g1		13.872	3.79411	0.000674942	0.0145247	yes	up	13.41	73.45	3.17	7.06	1.1	0.47	30.01	2.87667
TRINITY_DN13491_c0_g3	toll-like receptor 2 [Rana temporaria])	9.40119	3.23284	9.26431e-05	0.00303417	yes	up	1.57	1.13	0.26	0.14	0.2	0.06	0.986667	0.133333
TRINITY_DN13492_c0_g2	unnamed protein product [Ranitomeya imitator])	16.6478	4.05726	0.000761703	0.0159332	yes	up	0.56	2.14	0.12	0.11	0.07	0.03	0.94	0.07
TRINITY_DN13502_c0_g1		53.728	5.7476	0.00136693	0.0244711	yes	up	1	0.84	1.24	0	0.89	0	1.02667	0.296667
TRINITY_DN13502_c1_g1	nicotinamide N-methyltransferase-like [Rana temporaria])	14.3341	3.84138	0.0022707	0.0348763	yes	up	2.22	1.47	0.4	0.25	0.06	0	1.36333	0.103333
TRINITY_DN13509_c0_g1		16.4669	4.0415	0.000247812	0.00670925	yes	up	0.96	0.45	4.99	0.24	0.06	0.23	2.13333	0.176667
TRINITY_DN13624_c0_g1	eosinophil peroxidase-like [Rana temporaria])	3.79723	1.92495	5.12879e-07	3.32539e-05	yes	up	38.63	40.82	44.53	21.26	9.53	11.64	41.3267	14.1433
TRINITY_DN13624_c0_g2		3.92738	1.97357	3.41747e-10	3.78854e-08	yes	up	84.59	89.07	87.88	37.93	22.11	26.15	87.18	28.73
TRINITY_DN13642_c0_g1	hypothetical protein AB205_0163100 [Lithobates catesbeianus])	16.2646	4.02366	0.000392027	0.00957373	yes	up	5.95	2.65	14.59	0.09	0	0.82	7.73	0.303333
TRINITY_DN1366_c0_g1	unnamed protein product, partial [Staurois parvus])	2.73174	1.44982	0.000147338	0.00439166	yes	up	12.93	16.11	20.94	8.35	7.23	7.67	16.66	7.75
TRINITY_DN1369_c0_g1		3.27543	1.71168	1.61727e-06	9.45658e-05	yes	up	1024.54	629.73	605.84	333.27	344.46	232.86	753.37	303.53
TRINITY_DN13703_c0_g1		36.1779	5.17704	0.0004148	0.00998419	yes	up	239.82	20.59	8.87	8.32	2.28	0	89.76	3.53333
TRINITY_DN1375_c0_g1	unnamed protein product [Staurois parvus])	2.69802	1.4319	0.00337452	0.0465413	yes	up	19.61	12.2	15.86	8.42	4.02	11.04	15.89	7.82667
TRINITY_DN1377_c0_g1	unnamed protein product, partial [Staurois parvus])	2.95258	1.56198	0.000739854	0.0155704	yes	up	9.49	9.15	6.91	11.81	5.48	6.15	8.51667	7.81333
TRINITY_DN13796_c0_g2	uromodulin-like [Rana temporaria])	25.224	4.65673	0.00100751	0.0195074	yes	up	0.1	0.42	15.09	0	0.14	0.4	5.20333	0.18
TRINITY_DN13798_c3_g1		5.91065	2.56332	0.000396768	0.0096426	yes	up	1.99	2.91	9.1	0.51	0.96	1.58	4.66667	1.01667
TRINITY_DN13852_c0_g1	unnamed protein product, partial [Staurois parvus])	14.0822	3.8158	0.00188243	0.0306972	yes	up	5.27	23.21	1.85	2.72	0.04	0.09	10.11	0.95
TRINITY_DN13853_c1_g1		6.33379	2.66307	1.70187e-05	0.000724935	yes	up	5.54	6.52	16.25	2.7	1.74	1.63	9.43667	2.02333
TRINITY_DN13867_c0_g1	unnamed protein product, partial [Staurois parvus])	17.7788	4.15209	2.31418e-10	2.66639e-08	yes	up	4.07	2.55	4.54	0.2	0.24	0.3	3.72	0.246667
TRINITY_DN1386_c0_g4		6.05452	2.59801	8.91501e-07	5.47712e-05	yes	up	68.53	43.78	45.82	12.38	15.85	5.27	52.71	11.1667
TRINITY_DN1388_c1_g2	protein Wnt-5b [Rana temporaria])	4.01937	2.00697	9.56536e-08	7.48654e-06	yes	up	27.89	14.94	24.4	6.25	8.97	7.81	22.41	7.67667
TRINITY_DN1388_c2_g1		2.54262	1.34632	3.758e-05	0.00143547	yes	up	19.55	27.26	18.33	10.92	8.55	12.89	21.7133	10.7867
TRINITY_DN13903_c0_g2		9.45223	3.24065	0.000481561	0.0111529	yes	up	38.26	42.38	179.91	23.17	3.29	10.38	86.85	12.28
TRINITY_DN13993_c0_g1	ammonium transporter Rh type B [Rana temporaria])	3.27625	1.71205	3.1731e-07	2.17533e-05	yes	up	29.07	21.46	26.87	12.29	9.02	9.14	25.8	10.15
TRINITY_DN14001_c0_g1	unnamed protein product [Staurois parvus])	3.20583	1.6807	0.000635953	0.0139157	yes	up	4.75	8.49	4.07	1.6	1.94	3.32	5.77	2.28667
TRINITY_DN14003_c0_g1		7.62725	2.93116	0.00354977	0.0482467	yes	up	5.37	6.16	1.08	0.86	1.06	0.16	4.20333	0.693333
TRINITY_DN14049_c0_g1	unnamed protein product [Staurois parvus])	2.56937	1.36141	0.000996371	0.019394	yes	up	4.66	5.84	3.08	2.14	1.9	2.71	4.52667	2.25
TRINITY_DN14246_c1_g1	C4b-binding protein-like isoform X2 [Rana temporaria])	3.53657	1.82235	0.000308261	0.00795368	yes	up	484.56	411.74	416.3	256.01	66.79	172.79	437.533	165.197
TRINITY_DN14270_c0_g1	unnamed protein product, partial [Staurois parvus])	2.74	1.45418	7.85332e-05	0.00267165	yes	up	54.15	56.64	68.1	40.43	20.69	24.4	59.63	28.5067
TRINITY_DN1433_c1_g1		112.7	6.81635	0.000155067	0.00456397	yes	up	0.19	0.4	6.58	0.08	0	0	2.39	0.0266667
TRINITY_DN1433_c2_g2		7.77911	2.95961	2.15547e-08	1.94723e-06	yes	up	61.85	46.57	41.86	14.92	17.83	4.81	50.0933	12.52
TRINITY_DN14444_c0_g1		3.16505	1.66223	0.00358223	0.0485189	yes	up	36.87	13.65	31.37	12.36	13.17	6.49	27.2967	10.6733
TRINITY_DN144_c1_g1		43.241	5.43433	3.97674e-09	3.99287e-07	yes	up	49.12	40.82	203.47	0.61	0.81	7.49	97.8033	2.97
TRINITY_DN14532_c0_g1	Proline-rich AKT1 substrate 1 [Lithobates catesbeianus])	2.29361	1.19762	0.00136094	0.0243887	yes	up	9.86	9.31	7.36	4.99	3.64	6.38	8.84333	5.00333
TRINITY_DN1457_c1_g1		2.64068	1.40091	6.08809e-05	0.00216109	yes	up	12.6	13.67	11.37	7.42	5.16	5.83	12.5467	6.13667
TRINITY_DN1464_c0_g1	uncharacterized protein LOC120921094 isoform X2 [Rana temporaria])	9.0603	3.17956	0.000869483	0.0175828	yes	up	20.09	33.12	163.82	8.3	3.72	20.98	72.3433	11
TRINITY_DN14661_c0_g1	hypothetical protein AB205_0045360 [Lithobates catesbeianus])	188.357	7.55732	3.44405e-07	2.32752e-05	yes	up	0.94	1.98	0.23	0	0	0.02	1.05	0.00666667
TRINITY_DN1471_c0_g1	hypothetical protein AB205_0001970, partial [Lithobates catesbeianus])	7.66996	2.93922	0.000825252	0.0168815	yes	up	13.25	16.11	8.43	6.12	6.98	0.94	12.5967	4.68
TRINITY_DN1473_c0_g1		4.57299	2.19314	2.72063e-05	0.00109517	yes	up	11.11	8.63	15.21	4.45	1.58	4.21	11.65	3.41333
TRINITY_DN14788_c0_g1	probable E3 ubiquitin-protein ligase DTX3 isoform X1 [Rana temporaria])	3.57293	1.83711	0.0016782	0.028164	yes	up	1.77	1.78	3.9	0.48	0.31	1.12	2.48333	0.636667
TRINITY_DN14848_c0_g1	hypothetical protein XENTR_v10016513 [Xenopus tropicalis])	5.60333	2.48628	0.00297058	0.0424358	yes	up	2.36	1.73	1.35	0.45	0.3	0.52	1.81333	0.423333
TRINITY_DN14854_c1_g1	E3 ubiquitin-protein ligase RNF186-like [Bombina bombina])	14.1648	3.82424	7.00134e-05	0.00242405	yes	up	1.51	1.43	8.79	0.69	0.35	0.04	3.91	0.36
TRINITY_DN1486_c0_g1	unnamed protein product [Staurois parvus])	8.37296	3.06574	0.00112827	0.0212598	yes	up	3.7	6.52	62.63	5.12	1.64	5.35	24.2833	4.03667
TRINITY_DN14884_c0_g1		4.98168	2.31663	0.000353452	0.00882801	yes	up	5.06	9.22	9.11	1.37	0.92	3.91	7.79667	2.06667
TRINITY_DN1488_c0_g2		134.944	7.07621	1.66509e-07	1.21906e-05	yes	up	1.96	3.01	2.62	0	0.06	0	2.53	0.02
TRINITY_DN1489_c1_g1	cathelicidin family antimicrobial peptide CATH2 precursor [Pelophylax nigromaculatus])	3.85182	1.94554	3.81577e-09	3.84223e-07	yes	up	690.81	570.26	1010.63	358.21	141.01	256.42	757.233	251.88
TRINITY_DN15029_c0_g1		83.331	6.38078	7.70284e-05	0.00262554	yes	up	6.23	7.34	9.61	0	0	0	7.72667	0
TRINITY_DN15138_c0_g1	unnamed protein product [Staurois parvus])	82.128	6.3598	0.00375408	0.0499908	yes	up	3.55	5.01	0	0	0	0	2.85333	0
TRINITY_DN1513_c0_g1	unnamed protein product [Staurois parvus])	4.28026	2.0977	0.00296718	0.0424046	yes	up	13.96	11.18	39.87	7.94	9.11	2.01	21.67	6.35333
TRINITY_DN15287_c0_g2	integrin beta-5 [Hyla sarda])	2.59719	1.37695	0.0015245	0.0264172	yes	up	1.38	2.09	2.38	0.98	1.02	0.86	1.95	0.953333
TRINITY_DN153_c0_g1	glyoxylate reductase/hydroxypyruvate reductase-like [Rana temporaria])	2.71538	1.44115	0.00139042	0.024778	yes	up	117.1	99.37	32.86	35.37	37.73	36.95	83.11	36.6833
TRINITY_DN15401_c0_g1	unnamed protein product [Staurois parvus])	12.4615	3.63941	8.14446e-05	0.00274413	yes	up	3.44	6.57	2.48	0.15	0.79	0.28	4.16333	0.406667
TRINITY_DN1540_c3_g1	unnamed protein product, partial [Staurois parvus])	4.03568	2.01281	0.000169241	0.00490714	yes	up	27.24	23.62	22.32	13.67	4.26	6.18	24.3933	8.03667
TRINITY_DN15469_c0_g1	uncharacterized protein LOC120918436 isoform X2 [Rana temporaria])	4.42555	2.14586	4.34238e-06	0.000227422	yes	up	14.46	25.31	11.27	5.54	3.3	5.58	17.0133	4.80667
TRINITY_DN15484_c0_g1	ornithine aminotransferase, mitochondrial [Rana temporaria])	4.52441	2.17773	0.00168578	0.0282434	yes	up	40.41	26.51	90.32	4.67	22.32	16.22	52.4133	14.4033
TRINITY_DN15488_c0_g1	LOW QUALITY PROTEIN: nuclear pore complex protein Nup98-Nup96 [Rana temporaria])	2.12627	1.08833	0.00039527	0.00962613	yes	up	3.15	3.37	3.4	2.45	1.67	1.87	3.30667	1.99667
TRINITY_DN1550_c0_g1		9.88931	3.30587	5.01674e-06	0.00025662	yes	up	6.12	3.59	3.47	2.08	0.78	0.83	4.39333	1.23
TRINITY_DN1558_c0_g2	venom factor-like [Rana temporaria])	3.15839	1.65919	6.06757e-05	0.00215816	yes	up	1618.26	1726.75	1685.88	1011.03	326.32	897.34	1676.96	744.897
TRINITY_DN15729_c0_g1	pleckstrin homology domain-containing family A member 4 isoform X1 [Rana temporaria])	2.35394	1.23507	0.00166867	0.0280639	yes	up	3.7	4.34	6.25	2.39	1.97	3.46	4.76333	2.60667
TRINITY_DN1572_c0_g2	period circadian protein homolog 3 isoform X2 [Rana temporaria])	2.51362	1.32977	0.000278964	0.00735436	yes	up	3.16	3.29	4.56	2.38	1.5	1.79	3.67	1.89
TRINITY_DN15763_c0_g1	rho guanine nucleotide exchange factor 10-like protein isoform X1 [Rana temporaria])	2.34881	1.23193	0.00140984	0.0249908	yes	up	1.33	1.8	1.47	0.75	0.82	0.91	1.53333	0.826667
TRINITY_DN15775_c1_g3	unnamed protein product, partial [Staurois parvus])	71.3102	6.15604	6.98857e-10	7.55668e-08	yes	up	8.09	23.28	6.62	0.15	0.47	0	12.6633	0.206667
TRINITY_DN1577_c1_g1		3.57359	1.83737	0.000173696	0.00501975	yes	up	30.27	46.42	28.1	10.74	17.93	7.33	34.93	12
TRINITY_DN15794_c0_g1		12.6047	3.65588	0.00162545	0.0276217	yes	up	1.07	0.89	4.43	0.13	0.47	0	2.13	0.2
TRINITY_DN15797_c0_g1		2.46331	1.3006	0.000840317	0.017139	yes	up	2.8	2.86	3.06	1.57	1.11	1.89	2.90667	1.52333
TRINITY_DN15802_c0_g1	N-terminal EF-hand calcium-binding protein 2 isoform X2 [Rana temporaria])	18.4595	4.20629	8.43369e-08	6.67515e-06	yes	up	3.55	2.86	0.61	0.06	0.13	0.29	2.34	0.16
TRINITY_DN15815_c0_g1	PREDICTED: gap junction beta-1 protein [Nanorana parkeri])	3.28554	1.71613	5.54289e-06	0.000280675	yes	up	67.62	41.89	63.46	20.73	18.96	28.74	57.6567	22.81
TRINITY_DN15912_c0_g1		34.4641	5.10702	0.000127054	0.00391317	yes	up	2.37	1.92	3.45	0.16	0	0.15	2.58	0.103333
TRINITY_DN15923_c0_g3	T-complex protein 1 subunit delta isoform X1 [Spea bombifrons])	64.1145	6.00258	0.00159956	0.0273785	yes	up	0.42	1.76	0.22	0	0	0	0.8	0
TRINITY_DN1592_c0_g1		2.51872	1.33269	0.000915277	0.0182546	yes	up	3.85	5.82	6.48	3.06	2.98	2.05	5.38333	2.69667
TRINITY_DN15990_c0_g1	hypothetical protein AB205_0155110, partial [Lithobates catesbeianus])	9.26515	3.21181	0.000890401	0.0178906	yes	up	0.53	1.59	1.36	0.12	0.19	0.17	1.16	0.16
TRINITY_DN15_c0_g1	plasminogen [Rana temporaria])	2.58677	1.37115	0.001958	0.0314767	yes	up	778.81	870.05	1069.67	752.92	285.98	334.4	906.177	457.767
TRINITY_DN1606_c0_g1	NADPH oxidase organizer 1-like [Rana temporaria])	7.14025	2.83598	0.000102387	0.00328891	yes	up	3.55	4.61	11.24	0.33	1.76	1.27	6.46667	1.12
TRINITY_DN16070_c0_g3	apolipoprotein A-I-like [Rana temporaria])	6.40423	2.67902	7.55598e-06	0.000367773	yes	up	401.7	172.02	371.39	91.12	20.07	88.43	315.037	66.54
TRINITY_DN16157_c1_g1		213.348	7.73706	2.75358e-05	0.00110717	yes	up	2.51	0.54	7.34	0	0	0	3.46333	0
TRINITY_DN16225_c0_g2	transmembrane 9 superfamily member 2-like isoform X4 [Rhinatrema bivittatum])	39.0158	5.28599	0.00236933	0.0358892	yes	up	0.53	1.41	0.16	0.07	0	0	0.7	0.0233333
TRINITY_DN16296_c0_g1	uncharacterized protein LOC120928293 [Rana temporaria])	44.5795	5.47831	8.12494e-10	8.70508e-08	yes	up	107.33	52.78	59.3	5.78	0.31	1.85	73.1367	2.64667
TRINITY_DN16362_c1_g1	unnamed protein product [Ranitomeya imitator])	2.61261	1.38549	0.000956918	0.0187971	yes	up	556.08	341.33	689.99	316.66	255.61	208.21	529.133	260.16
TRINITY_DN16423_c1_g1	pikachurin isoform X2 [Microcaecilia unicolor])	16.3494	4.03116	0.00117785	0.0220053	yes	up	0.8	2.8	1.3	0.4	0	0	1.63333	0.133333
TRINITY_DN16512_c0_g4	SCO-spondin-like [Rana temporaria])	6.4391	2.68686	0.00162022	0.0275846	yes	up	0.81	0.91	0.82	0.29	0.13	0.09	0.846667	0.17
TRINITY_DN16579_c0_g1	interferon-induced transmembrane protein 3-like [Rana temporaria])	3.32683	1.73415	1.43477e-06	8.50265e-05	yes	up	191.52	200.14	183.11	62.75	90.15	63.56	191.59	72.1533
TRINITY_DN1657_c0_g1	hypothetical protein AB205_0097390 [Lithobates catesbeianus])	4.42254	2.14488	4.1264e-05	0.00155091	yes	up	61.78	47.6	25.15	15.63	9.37	31.51	44.8433	18.8367
TRINITY_DN1657_c1_g2	freeze-responsive liver protein Li16 [Lithobates sylvaticus])	2.72158	1.44444	0.000394378	0.00961111	yes	up	16872	22686.6	16261.7	12580.6	8552.24	5674.02	18606.8	8935.61
TRINITY_DN16665_c0_g1		5.94775	2.57234	0.000476404	0.0110799	yes	up	10.2	5.6	6.07	2.76	6.74	2.01	7.29	3.83667
TRINITY_DN1668_c0_g2		2.60789	1.38288	0.00309759	0.0436995	yes	up	9.16	8.19	4.86	4.64	2.93	3.5	7.40333	3.69
TRINITY_DN1668_c7_g1	protein-arginine deiminase type-2 [Rana temporaria])	2.43034	1.28116	0.000833389	0.0170273	yes	up	1.76	1.84	1.39	0.85	0.88	0.87	1.66333	0.866667
TRINITY_DN167_c2_g1	cobalamin binding intrinsic factor-like [Rana temporaria])	11.2227	3.48835	1.13455e-05	0.00052392	yes	up	89.88	6.45	36.52	3.29	4.61	7.61	44.2833	5.17
TRINITY_DN16823_c0_g3		190.802	7.57593	6.15634e-06	0.000306197	yes	up	1.56	1.68	9.74	0	0	0	4.32667	0
TRINITY_DN16860_c0_g1	tumor necrosis factor ligand superfamily member 12-like [Rana temporaria])	6.53428	2.70803	0.00066143	0.0143462	yes	up	1.16	0.94	0.93	0.16	0.24	0.19	1.01	0.196667
TRINITY_DN16872_c0_g1	fetuin-B-like [Rana temporaria])	7.58276	2.92272	2.81348e-05	0.0011261	yes	up	51.1	82.78	16.2	15.7	6.47	3.67	50.0267	8.61333
TRINITY_DN1688_c4_g1	PREDICTED: DNA-dependent protein kinase catalytic subunit [Nanorana parkeri])	12.5451	3.64905	0.000306486	0.00792173	yes	up	1.31	2.1	3.73	0.39	0.23	0.12	2.38	0.246667
TRINITY_DN16968_c0_g2	BCL2/adenovirus E1B 19 kDa protein-interacting protein 3 [Rana temporaria])	2.52324	1.33528	0.0020381	0.0325559	yes	up	1.91	2.79	1.69	0.96	1.06	1.18	2.13	1.06667
TRINITY_DN17065_c0_g1		4.49313	2.16772	0.000380091	0.0093472	yes	up	1.27	1.93	4.23	0.39	0.77	1.03	2.47667	0.73
TRINITY_DN17065_c0_g2		4.78197	2.25761	0.00303228	0.0430553	yes	up	7.22	5.7	10.31	0.4	2.98	2.72	7.74333	2.03333
TRINITY_DN17104_c0_g1	unnamed protein product [Staurois parvus])	2.41474	1.27187	0.00349465	0.0477876	yes	up	3.15	8.83	5.35	2.42	5.95	6.32	5.77667	4.89667
TRINITY_DN17105_c0_g1	selenoprotein W2 [Xenopus tropicalis])	58.1863	5.86261	9.05604e-06	0.000431815	yes	up	9.33	37.71	4.5	1.24	0	0	17.18	0.413333
TRINITY_DN17119_c0_g1	adhesion G protein-coupled receptor F5-like [Rana temporaria])	3.27514	1.71156	5.70234e-06	0.000286683	yes	up	1.27	1.63	1.39	0.55	0.55	0.56	1.43	0.553333
TRINITY_DN17137_c0_g3		4.64885	2.21687	0.000542773	0.0122192	yes	up	6.93	15.14	15.95	7.13	2.81	4.26	12.6733	4.73333
TRINITY_DN17286_c0_g1		49.5436	5.63063	4.75033e-06	0.000244059	yes	up	10.79	1.65	15.71	0.26	0.22	0.24	9.38333	0.24
TRINITY_DN1741_c0_g1	hypothetical protein AB205_0209050 [Lithobates catesbeianus])	2.17596	1.12165	0.00277694	0.0404747	yes	up	25.45	41.35	41.21	20.03	14.81	25.39	36.0033	20.0767
TRINITY_DN1744_c0_g1	protein phosphatase 1 regulatory subunit 1B [Rana temporaria])	9.68076	3.27512	5.4736e-08	4.55813e-06	yes	up	20.22	13.44	52.93	5.65	3.12	2.98	28.8633	3.91667
TRINITY_DN1749_c0_g4	unnamed protein product, partial [Staurois parvus])	27.0259	4.75627	0.000316717	0.00813602	yes	up	1.01	12.08	0.52	0.13	0.35	0.12	4.53667	0.2
TRINITY_DN17512_c0_g1	sacsin-like [Rana temporaria])	62.3365	5.96201	0.00304712	0.0431607	yes	up	1.05	0.59	6.96	0	0	0	2.86667	0
TRINITY_DN17523_c0_g1	hypothetical protein AB205_0105160 [Lithobates catesbeianus])	14.6724	3.87504	0.000388936	0.00951148	yes	up	3.86	4.54	3.54	0.3	0	0.79	3.98	0.363333
TRINITY_DN17680_c0_g1		23.5529	4.55783	0.000155686	0.00457834	yes	up	2.91	3.82	6.54	0	0.28	0.38	4.42333	0.22
TRINITY_DN17704_c0_g1	putative tripartite motif-containing protein 75 [Rana temporaria])	12.5363	3.64804	6.16447e-06	0.000306197	yes	up	3.16	3.19	14.75	0.32	0.37	1.55	7.03333	0.746667
TRINITY_DN17904_c0_g1		47.9306	5.58288	0.000233641	0.00636481	yes	up	5.87	1.11	11.27	0	0	0.52	6.08333	0.173333
TRINITY_DN179_c2_g1	hypothetical protein AB205_0023940 [Lithobates catesbeianus])	2.7594	1.46435	0.000128454	0.00394592	yes	up	103.67	86.81	86.79	54.42	40.51	29.7	92.4233	41.5433
TRINITY_DN18002_c0_g1		22.9044	4.51756	0.00127205	0.0232219	yes	up	0.45	0.7	6.61	0.09	0.35	0	2.58667	0.146667
TRINITY_DN18109_c0_g1	leucine-rich repeat extensin-like protein 1 [Rana temporaria])	4.49059	2.1669	6.06655e-05	0.00215816	yes	up	5.36	5.16	3.34	2.06	1.05	0.9	4.62	1.33667
TRINITY_DN18129_c0_g1		14.366	3.84459	0.00191501	0.0310412	yes	up	15.09	26.48	15.06	15.52	1.87	0	18.8767	5.79667
TRINITY_DN18157_c0_g2	hypothetical protein GDO86_012743 [Hymenochirus boettgeri])	47.4568	5.56854	3.40517e-06	0.000184099	yes	up	2.19	11.45	1.55	0.32	0	0.1	5.06333	0.14
TRINITY_DN18174_c0_g1		29.5708	4.8861	1.01266e-05	0.000475125	yes	up	0.95	4.81	2.04	0.35	0	0.19	2.6	0.18
TRINITY_DN18230_c0_g1		4.67457	2.22483	0.00343631	0.0471899	yes	up	0.9	1.42	1.74	0.3	0.22	0.61	1.35333	0.376667
TRINITY_DN18242_c1_g1	tubulin alpha-4A chain [Pelobates cultripes])	29.8571	4.9	0.000764023	0.0159722	yes	up	0.72	3.4	0.19	0.19	0	0	1.43667	0.0633333
TRINITY_DN18278_c0_g1	Hypothetical predicted protein [Pelobates cultripes])	15.6546	3.96852	0.00192532	0.0311652	yes	up	1.37	1.03	0.86	0.1	0	0.18	1.08667	0.0933333
TRINITY_DN18450_c0_g3	unnamed protein product [Staurois parvus])	56.872	5.82965	0.00135039	0.0242615	yes	up	0.37	1.24	0.61	0	0	0	0.74	0
TRINITY_DN18486_c0_g1	cell surface hyaluronidase-like isoform X1 [Rana temporaria])	3.5544	1.8296	0.00274303	0.0400938	yes	up	1.78	2.16	1.42	1.11	0.18	0.71	1.78667	0.666667
TRINITY_DN1848_c0_g1	uncharacterized protein LOC120942725 [Rana temporaria])	4.2927	2.10188	2.97302e-05	0.00117788	yes	up	10.85	9.57	6.84	4.37	2.42	1.33	9.08667	2.70667
TRINITY_DN18535_c0_g1	unnamed protein product [Staurois parvus])	3.72401	1.89686	0.0013524	0.0242852	yes	up	2.83	2.69	1.93	0.78	1.21	0.42	2.48333	0.803333
TRINITY_DN18558_c0_g3	hypothetical protein AB205_0132410 [Lithobates catesbeianus])	5.32277	2.41218	0.000299812	0.00782183	yes	up	14.44	8.61	11.83	4.09	0.9	4.05	11.6267	3.01333
TRINITY_DN1855_c0_g1	hypothetical protein GDO78_016091 [Eleutherodactylus coqui])	3.23739	1.69483	7.94075e-05	0.00269617	yes	up	9.72	10.36	15.46	6.99	3.23	4.13	11.8467	4.78333
TRINITY_DN18589_c0_g1	hypothetical protein AB205_0052920 [Lithobates catesbeianus])	2.94755	1.55952	0.00329567	0.045723	yes	up	44.58	48.6	103.12	45.4	90.66	33.56	65.4333	56.54
TRINITY_DN186_c0_g1	pseudokinase FAM20A [Rana temporaria])	2.84797	1.50994	0.00129933	0.0235852	yes	up	24.49	26.62	21.61	12.49	13.91	5.53	24.24	10.6433
TRINITY_DN18721_c0_g1		3.78786	1.92138	0.00321707	0.0449341	yes	up	2.03	2.15	4.35	1.15	0.4	1.43	2.84333	0.993333
TRINITY_DN18731_c0_g1	meckelin-like [Rana temporaria])	16.1726	4.01548	7.04314e-07	4.44363e-05	yes	up	2.14	1.98	0.69	0.1	0.06	0.22	1.60333	0.126667
TRINITY_DN18933_c0_g1	tripartite motif-containing protein 73-like [Rana temporaria])	17.767	4.15113	0.00214231	0.0336997	yes	up	0.61	0.6	6.04	0.33	0	0	2.41667	0.11
TRINITY_DN18990_c0_g1	uncharacterized protein LOC120946168 [Rana temporaria])	3.04578	1.60681	0.00087557	0.0176733	yes	up	6.98	9.19	16.87	4.81	5.14	3.81	11.0133	4.58667
TRINITY_DN19029_c2_g1	unnamed protein product, partial [Staurois parvus])	8.89605	3.15316	0.000869222	0.0175828	yes	up	6.18	4.91	8.06	0.67	0.4	0.34	6.38333	0.47
TRINITY_DN19177_c0_g1	pyruvate dehydrogenase [acetyl-transferring]-phosphatase 2, mitochondrial [Rana temporaria])	2.44315	1.28874	0.00327058	0.0454816	yes	up	6.66	6.85	9.31	3.87	5.03	2.83	7.60667	3.91
TRINITY_DN1923_c0_g1	copine-1 isoform X2 [Rana temporaria])	3.09227	1.62867	1.16464e-05	0.000533145	yes	up	10.75	11.91	10.42	5.51	2.86	4.93	11.0267	4.43333
TRINITY_DN1924_c0_g1	unnamed protein product [Staurois parvus])	2.79902	1.48492	0.000260437	0.00694935	yes	up	38.5	29.94	24.97	14.85	4.57	7.46	31.1367	8.96
TRINITY_DN1926_c0_g1		5.60527	2.48678	4.09786e-06	0.000217205	yes	up	281.9	274.28	354.86	113.44	33.12	64.88	303.68	70.48
TRINITY_DN1941_c0_g1	hypothetical protein AB205_0002350 [Lithobates catesbeianus])	4.23913	2.08377	0.00046467	0.0108573	yes	up	4.67	4.71	1.62	1.11	1.5	0.85	3.66667	1.15333
TRINITY_DN1941_c0_g2		3.66925	1.87549	0.00186559	0.0304791	yes	up	6.19	7.96	2.34	2.15	1.95	1.67	5.49667	1.92333
TRINITY_DN194_c0_g1	PREDICTED: microfibril-associated glycoprotein 4-like [Nanorana parkeri])	5.6121	2.48854	0.000858411	0.017407	yes	up	65.04	14.02	10.28	11.65	4.14	6.98	29.78	7.59
TRINITY_DN19571_c1_g2	phosphatidylethanolamine-binding protein 4 isoform X1 [Rana temporaria])	4.40881	2.14039	0.000563246	0.0125994	yes	up	5.7	10.5	3.34	3.76	1.41	1.37	6.51333	2.18
TRINITY_DN19626_c0_g1		59.6878	5.89936	0.0011501	0.0215953	yes	up	2.78	4.83	10.29	0	0	0	5.96667	0
TRINITY_DN19656_c0_g1	sodium- and chloride-dependent neutral and basic amino acid transporter B(0+)-like [Rana temporaria])	4.23346	2.08184	1.21552e-07	9.22591e-06	yes	up	62.94	87.34	52	23.95	22.77	15.48	67.4267	20.7333
TRINITY_DN1966_c0_g1		6.17334	2.62605	0.00238974	0.0360912	yes	up	84.8	19.58	17.59	13.39	1.71	4.25	40.6567	6.45
TRINITY_DN1980_c0_g2		52.4999	5.71424	5.21262e-09	5.11682e-07	yes	up	47.07	46.76	1.83	0.6	1.15	0.48	31.8867	0.743333
TRINITY_DN1986_c0_g1	ras-related protein Rap-2c-like [Rana temporaria])	3.4389	1.78195	0.00334747	0.0462227	yes	up	3.8	6.33	6.73	1.58	1.09	4.29	5.62	2.32
TRINITY_DN20064_c0_g2	carcinoembryonic antigen-related cell adhesion molecule 1-like isoform X3 [Rana temporaria])	3.93517	1.97643	0.00240433	0.036232	yes	up	3.63	9.21	1.35	4.08	0.46	5.88	4.73	3.47333
TRINITY_DN20174_c0_g3	unnamed protein product [Ranitomeya imitator])	9.93323	3.31226	0.00158979	0.0272795	yes	up	4.36	5.16	2.77	0	1.14	0.34	4.09667	0.493333
TRINITY_DN20276_c0_g1		82.1289	6.35982	7.65947e-06	0.000371268	yes	up	3.37	3.23	2.28	0.08	0	0	2.96	0.0266667
TRINITY_DN202_c0_g1		2.88213	1.52713	4.24384e-05	0.00159061	yes	up	135.65	141.26	168.64	114.68	48.29	41.46	148.517	68.1433
TRINITY_DN202_c1_g2		7.52139	2.911	5.74632e-05	0.00206269	yes	up	22.31	70.17	31.69	3.32	13.02	3.17	41.39	6.50333
TRINITY_DN202_c1_g3		2.83687	1.5043	9.93847e-05	0.00320714	yes	up	7.85	14.34	9.06	4.98	3.76	5.37	10.4167	4.70333
TRINITY_DN20305_c0_g1	adipocyte plasma membrane-associated protein isoform X2 [Rana temporaria])	2.32191	1.21531	0.0007702	0.0160631	yes	up	19.34	17.92	22.15	13.14	11.31	8.16	19.8033	10.87
TRINITY_DN20322_c0_g1	hypothetical protein AB205_0105760 [Lithobates catesbeianus])	3.28276	1.71491	0.00069002	0.0147436	yes	up	2.09	3.96	3.35	1.16	0.66	1.93	3.13333	1.25
TRINITY_DN203_c0_g1		2.37621	1.24866	0.00369537	0.0494151	yes	up	64.29	85.61	84.16	35.48	50.65	40.92	78.02	42.35
TRINITY_DN20495_c0_g4	ventricular zone-expressed PH domain-containing protein homolog 1 isoform X4 [Rana temporaria])	5.47296	2.45232	0.00143133	0.0253017	yes	up	0.5	0.77	0.7	0.17	0.13	0.16	0.656667	0.153333
TRINITY_DN2056_c1_g1	unnamed protein product [Staurois parvus])	8.18657	3.03326	0.00122627	0.0225977	yes	up	7.35	6.19	18.53	0.11	3.33	1.27	10.69	1.57
TRINITY_DN20615_c0_g2	unnamed protein product, partial [Staurois parvus])	30.4335	4.92759	9.00414e-05	0.00297111	yes	up	1.4	1.75	0.6	0	0.15	0	1.25	0.05
TRINITY_DN20716_c0_g1	riboflavin-binding protein-like [Rana temporaria])	5.73464	2.5197	2.17779e-12	3.25667e-10	yes	up	1312.08	923.27	1253.87	372.74	222.21	259.18	1163.07	284.71
TRINITY_DN20732_c0_g1	bile salt export pump-like [Rana temporaria])	4.29409	2.10235	1.82769e-06	0.000104778	yes	up	2.71	2.25	3.09	0.61	0.6	1.22	2.68333	0.81
TRINITY_DN20779_c0_g2		2.8441	1.50797	0.000922074	0.0183485	yes	up	2.56	2.15	3.15	1.67	0.89	1.03	2.62	1.19667
TRINITY_DN20799_c0_g1		15.4253	3.94723	6.91506e-05	0.00239654	yes	up	4.89	13.48	134.29	6.74	1.64	9.15	50.8867	5.84333
TRINITY_DN207_c0_g1	zinc transporter ZIP4 [Rana temporaria])	11.7905	3.55955	2.7001e-13	4.56187e-11	yes	up	13.76	21.4	9.61	1.2	2.67	1.38	14.9233	1.75
TRINITY_DN20865_c0_g1		21.2043	4.40629	0.000947704	0.0187102	yes	up	1.26	2.25	0.86	0	0.24	0	1.45667	0.08
TRINITY_DN2087_c0_g1		3.47526	1.79712	1.46235e-05	0.00064479	yes	up	11.35	9.98	6.9	2.71	3.49	4.21	9.41	3.47
TRINITY_DN2088_c0_g1	unnamed protein product, partial [Staurois parvus])	2.45425	1.29529	0.00099206	0.0193576	yes	up	18.71	21.86	16.26	8.39	9.28	11.96	18.9433	9.87667
TRINITY_DN208_c0_g1		9.56953	3.25845	1.00123e-10	1.22596e-08	yes	up	15.1	19.06	9.47	2.72	2.15	2.29	14.5433	2.38667
TRINITY_DN2103_c0_g1	phospholipase A2 inhibitor subunit gamma B-like [Rana temporaria])	4.0133	2.00479	0.000227729	0.00625223	yes	up	125.34	80.02	182.02	65.28	28.95	15.24	129.127	36.49
TRINITY_DN2111_c0_g1	beta-microseminoprotein-like [Rana temporaria])	4.36398	2.12565	3.43134e-06	0.000185229	yes	up	33.96	27.87	63.21	13.92	11.23	12.36	41.68	12.5033
TRINITY_DN21343_c0_g1		4.61886	2.20754	3.31537e-06	0.000180075	yes	up	23.15	31.55	17.87	7.24	6.45	6.97	24.19	6.88667
TRINITY_DN2134_c0_g1		3.11266	1.63815	0.000300091	0.0078232	yes	up	13.7	12.79	16.44	5.48	7.78	4.06	14.31	5.77333
TRINITY_DN2136_c0_g1		5.5673	2.47698	0.00287975	0.0415948	yes	up	10.97	12.92	2.35	4.22	1.13	0.91	8.74667	2.08667
TRINITY_DN2139_c1_g1		5.1742	2.37134	0.000190381	0.00536517	yes	up	5.63	2.93	5.03	1.13	1.48	0.39	4.53	1
TRINITY_DN21427_c0_g1	Betaine--homocysteine S-methyltransferase 1 [Lithobates catesbeianus])	2.95339	1.56237	0.00336612	0.0464619	yes	up	1529.65	794.95	2140.3	553.75	896.67	449.05	1488.3	633.157
TRINITY_DN21449_c0_g1	complement C1r subcomponent [Rana temporaria])	6.80135	2.76582	0.00119033	0.022156	yes	up	28.06	25.27	173.13	14.01	27.88	4.69	75.4867	15.5267
TRINITY_DN2149_c0_g1		2.41054	1.26936	0.00274389	0.0400938	yes	up	32.17	39.29	31.78	19.09	16.28	14.8	34.4133	16.7233
TRINITY_DN21535_c0_g2	unnamed protein product [Staurois parvus])	5.86507	2.55215	0.000125038	0.00386803	yes	up	1.23	0.68	1.91	0.23	0.21	0.4	1.27333	0.28
TRINITY_DN21544_c0_g1	AMP deaminase 3 isoform X1 [Rana temporaria])	2.58859	1.37217	0.000302611	0.00786564	yes	up	1.84	2.71	1.82	1.05	0.98	1.19	2.12333	1.07333
TRINITY_DN21767_c0_g1	GABA(A) receptor-associated protein like 2 L homeolog [Xenopus laevis])	34.0693	5.0904	0.00297835	0.0425083	yes	up	1.77	6.94	1.89	0.4	0	0	3.53333	0.133333
TRINITY_DN2176_c3_g2		5.05541	2.33783	0.000686236	0.0146887	yes	up	4.43	6.04	19.2	3.95	1.16	1.93	9.89	2.34667
TRINITY_DN2212_c0_g1	peptidyl-glycine alpha-amidating monooxygenase isoform X1 [Rana temporaria])	2.54548	1.34794	0.00106348	0.0203223	yes	up	14.49	26.43	30.58	10.67	12.97	11.64	23.8333	11.76
TRINITY_DN22181_c1_g1	sialate O-acetylesterase [Rana temporaria])	3.54291	1.82493	0.000167543	0.00487399	yes	up	4.08	4.51	4.98	2.71	1.2	1.06	4.52333	1.65667
TRINITY_DN2221_c0_g3	papilin-like [Rana temporaria])	121.101	6.92007	6.08047e-06	0.000304177	yes	up	2.3	1.23	1.14	0	0	0	1.55667	0
TRINITY_DN2221_c0_g4	papilin-like [Rana temporaria])	15.1191	3.9183	1.45042e-05	0.00064114	yes	up	4.6	2.2	3.87	0.66	0.26	0	3.55667	0.306667
TRINITY_DN22319_c0_g1	PREDICTED: mucin-5AC-like [Nanorana parkeri])	22.4991	4.4918	0.00172602	0.0287332	yes	up	0.48	0.5	1.03	0	0.06	0.06	0.67	0.04
TRINITY_DN22448_c0_g1	hypothetical protein AB205_0198800, partial [Lithobates catesbeianus])	5.90455	2.56183	0.001892	0.0307676	yes	up	2.18	1.54	5.06	1	0.77	0.11	2.92667	0.626667
TRINITY_DN2247_c2_g1		3.19745	1.67692	0.00289109	0.0417072	yes	up	5.38	3.51	3.04	1.76	1.03	2.12	3.97667	1.63667
TRINITY_DN2251_c4_g1	PREDICTED: uncharacterized protein LOC108801368 [Nanorana parkeri])	3.72435	1.89699	0.00204775	0.0326359	yes	up	5.25	5.02	2.08	1.78	1.62	0.8	4.11667	1.4
TRINITY_DN2282_c0_g1	integral membrane 2A [Pelobates cultripes])	2.18388	1.12689	1.59509e-05	0.000690328	yes	up	143.4	150.97	136.97	89.99	77.24	85.91	143.78	84.38
TRINITY_DN22845_c0_g1	pulmonary surfactant-associated protein D-like [Rana temporaria])	8.27137	3.04813	1.01579e-14	2.00545e-12	yes	up	6749.49	7543.94	4345.53	906.22	664.04	1469.42	6212.99	1013.23
TRINITY_DN23004_c0_g1	proline-rich antigen homolog isoform X2 [Rana temporaria])	2.14959	1.10406	0.00127292	0.0232258	yes	up	74.63	72.46	110.02	51.42	43.44	59.76	85.7033	51.54
TRINITY_DN23024_c0_g1	vitamin K-dependent protein C [Rana temporaria])	2.83523	1.50346	1.10614e-05	0.000512149	yes	up	183.13	163.18	190.06	101.92	78.32	62.19	178.79	80.81
TRINITY_DN23025_c0_g3	unnamed protein product [Staurois parvus])	22.8953	4.51698	7.66721e-10	8.23979e-08	yes	up	2.55	2.96	1.96	0.3	0.09	0.03	2.49	0.14
TRINITY_DN23090_c0_g5		94.871	6.56789	0.00272208	0.0398746	yes	up	0.53	1.89	0	0	0	0	0.806667	0
TRINITY_DN23153_c0_g1		3.14622	1.65362	7.95284e-05	0.00269767	yes	up	8.66	7.21	5.62	3.7	2.31	2.62	7.16333	2.87667
TRINITY_DN2315_c0_g2		3.08329	1.62447	0.000188724	0.00534674	yes	up	2.7	3.58	2.57	1.47	1.01	1.21	2.95	1.23
TRINITY_DN23191_c0_g2		21.3433	4.41571	0.000898533	0.0180127	yes	up	0.6	0.14	3.63	0.08	0	0.19	1.45667	0.09
TRINITY_DN23270_c0_g1	unnamed protein product [Staurois parvus])	2.02777	1.01989	0.00268877	0.0394525	yes	up	1.96	1.89	2.69	1.51	1.38	1.6	2.18	1.49667
TRINITY_DN23586_c0_g2	hypothetical protein GDO78_001110 [Eleutherodactylus coqui])	40.9012	5.35407	0.00196524	0.031553	yes	up	0.45	2.31	0.38	0.09	0	0	1.04667	0.03
TRINITY_DN236_c0_g1	complement C3-like [Rana temporaria])	5.0283	2.33007	0.000115953	0.00362626	yes	up	408.06	341.78	646.75	236.77	39.47	99.92	465.53	125.387
TRINITY_DN23737_c0_g2		10.1558	3.34424	0.00349601	0.0477876	yes	up	3.83	1.07	9.02	0	0.44	1.21	4.64	0.55
TRINITY_DN2374_c0_g1		2.31971	1.21394	0.00235829	0.0357628	yes	up	3.83	5.13	3.33	2.7	2.24	1.83	4.09667	2.25667
TRINITY_DN2376_c0_g1	uncharacterized protein LOC120921094 isoform X2 [Rana temporaria])	5.98491	2.58133	0.000534263	0.012113	yes	up	6.24	8.66	44.85	5.11	2.93	4.87	19.9167	4.30333
TRINITY_DN23858_c0_g1		69.3168	6.11513	0.000253331	0.00681132	yes	up	1.91	2.1	2.1	0	0	0	2.03667	0
TRINITY_DN2385_c0_g1		2.32918	1.21982	0.000384048	0.00942931	yes	up	33.03	38.66	35.52	18.59	14.68	12.33	35.7367	15.2
TRINITY_DN2387_c0_g2	unnamed protein product, partial [Staurois parvus])	3.75594	1.90917	0.00140817	0.0249803	yes	up	26.73	9.9	28.13	4.6	9.82	7.58	21.5867	7.33333
TRINITY_DN2388_c0_g1	DENN domain-containing protein 2B [Rana temporaria])	2.41743	1.27348	0.000617586	0.013607	yes	up	4.22	5.33	5.34	1.95	2.77	3.06	4.96333	2.59333
TRINITY_DN238_c0_g1	FYN-binding protein 2 isoform X2 [Rana temporaria])	7.55785	2.91798	3.16385e-07	2.17533e-05	yes	up	8.63	10.49	5.93	2.54	1.15	0.56	8.35	1.41667
TRINITY_DN23918_c0_g1		63.6996	5.99321	0.000265998	0.00707656	yes	up	0.67	0.95	4.33	0	0.11	0	1.98333	0.0366667
TRINITY_DN2394_c1_g1	unnamed protein product, partial [Staurois parvus])	2.70751	1.43697	0.00137043	0.0245136	yes	up	21.59	15.96	39.6	13.02	10.42	13.5	25.7167	12.3133
TRINITY_DN2405_c0_g1	putative helicase MOV-10 [Rana temporaria])	5.47379	2.45254	0.00189143	0.0307676	yes	up	6.52	9.33	63.94	8.96	3.61	6.11	26.5967	6.22667
TRINITY_DN24166_c0_g1		51.4556	5.68526	0.0017634	0.0292723	yes	up	3.65	3.4	2.46	0	0	0	3.17	0
TRINITY_DN24360_c0_g1		34.548	5.11053	0.00147254	0.0257838	yes	up	0.77	1	1.31	0.16	0	0	1.02667	0.0533333
TRINITY_DN24380_c0_g1	ATP-dependent RNA helicase DDX39A [Bombina bombina])	36.0787	5.17307	0.00235569	0.0357442	yes	up	0.45	1.34	0.29	0.07	0	0	0.693333	0.0233333
TRINITY_DN2439_c0_g1		2.80153	1.48622	0.000995657	0.019394	yes	up	13.87	15.24	23.88	5.42	7.91	9.55	17.6633	7.62667
TRINITY_DN24594_c0_g1	TPA: putative transposase [Xenopus tropicalis])	4.46301	2.15802	1.08175e-05	0.000502842	yes	up	52.44	30.98	42.08	14.82	12.42	9.16	41.8333	12.1333
TRINITY_DN2469_c0_g3		62.3046	5.96127	0.00140483	0.0249336	yes	up	1.21	4.71	0.85	0	0	0	2.25667	0
TRINITY_DN24734_c0_g1		4.79557	2.2617	0.00133763	0.0240937	yes	up	33.98	154.12	141.65	51.88	31.82	9.39	109.917	31.03
TRINITY_DN24755_c0_g1	hypothetical protein AB205_0060140 [Lithobates catesbeianus])	5.76125	2.52638	0.00103171	0.0198665	yes	up	3.17	3.58	1.5	0.59	0.43	0.88	2.75	0.633333
TRINITY_DN2504_c0_g2	hypothetical protein AB205_0090670 [Lithobates catesbeianus])	176.925	7.46699	2.52216e-14	4.66494e-12	yes	up	14.52	32.36	3.23	0.04	0.02	0.05	16.7033	0.0366667
TRINITY_DN250_c0_g1	unnamed protein product, partial [Staurois parvus])	2.64155	1.40139	0.00330281	0.045804	yes	up	51.67	42.41	62.98	43.67	18.55	13.57	52.3533	25.2633
TRINITY_DN25143_c1_g2	uncharacterized protein LOC120921252 [Rana temporaria])	13.8091	3.78755	0.00291134	0.0418618	yes	up	0.74	1.21	0.84	0.27	0	0	0.93	0.09
TRINITY_DN2522_c0_g1		4.46247	2.15784	0.000365481	0.00909612	yes	up	147.75	56.14	80.95	31.84	22.64	26.74	94.9467	27.0733
TRINITY_DN2523_c0_g2	unnamed protein product, partial [Staurois parvus])	10.9359	3.451	6.58308e-05	0.00230651	yes	up	2.24	8.82	6.92	0.5	0.38	0	5.99333	0.293333
TRINITY_DN2523_c1_g1	hypothetical protein AB205_0112900, partial [Lithobates catesbeianus])	2.96122	1.56619	0.000287612	0.00754749	yes	up	4.75	6.07	2.72	2.2	1.25	2.21	4.51333	1.88667
TRINITY_DN25249_c0_g1	metalloproteinase inhibitor 1-like [Rana temporaria])	3.25397	1.7022	0.00265898	0.0391298	yes	up	69.03	111.11	154.59	19.64	62.89	44.73	111.577	42.42
TRINITY_DN25294_c0_g1	PREDICTED: leucine-rich repeat transmembrane protein FLRT2 [Nanorana parkeri])	2.99721	1.58362	7.59995e-05	0.00260056	yes	up	2.08	2.34	1.63	0.94	0.63	1.03	2.01667	0.866667
TRINITY_DN2532_c2_g1		9.09551	3.18515	0.000801999	0.0165544	yes	up	3.39	7.19	5.29	0.81	0.23	2.74	5.29	1.26
TRINITY_DN2532_c2_g2	unnamed protein product, partial [Staurois parvus])	6.25163	2.64423	0.00045668	0.0107349	yes	up	0.75	1.87	0.94	0.15	0.34	0.21	1.18667	0.233333
TRINITY_DN2533_c0_g1	hypothetical protein NDU88_010572 [Pleurodeles waltl])	2.21245	1.14565	0.0028143	0.0408847	yes	up	15.73	15.18	21.86	8.62	8.8	13.39	17.59	10.27
TRINITY_DN25537_c0_g1	stabilizer of axonemal microtubules 1-like isoform X1 [Rana temporaria])	3.76883	1.91412	1.42054e-05	0.000633513	yes	up	14.84	12.42	10.19	6.31	2.22	4.54	12.4833	4.35667
TRINITY_DN25583_c0_g1	SPRY domain-containing SOCS box protein 1 [Lithobates catesbeianus])	2.88454	1.52834	0.000775177	0.0161286	yes	up	5.58	4.44	10.21	3.5	2.68	2.89	6.74333	3.02333
TRINITY_DN25590_c0_g1	unnamed protein product [Ranitomeya imitator])	6.94353	2.79567	1.28139e-05	0.00058029	yes	up	130.39	97.81	36.25	12.87	22.96	13.23	88.15	16.3533
TRINITY_DN2561_c0_g1		3.44334	1.78381	4.92462e-05	0.00181216	yes	up	9.66	6.9	17.66	4.92	2.15	4.32	11.4067	3.79667
TRINITY_DN2565_c0_g4		2.65175	1.40695	0.000403236	0.00976396	yes	up	6.98	8.33	4.03	3.4	2.81	3.07	6.44667	3.09333
TRINITY_DN25712_c0_g2		30.1592	4.91452	0.000424611	0.0101577	yes	up	0.76	1.05	0.99	0	0	0.12	0.933333	0.04
TRINITY_DN25801_c1_g1		30.5881	4.9349	2.00471e-06	0.000113996	yes	up	6.7	10.69	2.34	0	0.66	0.1	6.57667	0.253333
TRINITY_DN2586_c0_g1	hypothetical protein AB205_0124830 [Lithobates catesbeianus])	4.52622	2.17831	3.62781e-05	0.00139028	yes	up	4.63	5.62	3.67	0.94	1.64	1.28	4.64	1.28667
TRINITY_DN2593_c2_g1		6.37307	2.67199	2.67551e-06	0.000149006	yes	up	175.91	104.79	77.18	25.78	34.77	11.12	119.293	23.89
TRINITY_DN25960_c0_g1		13.9857	3.80588	0.000106457	0.00339485	yes	up	4.56	9.71	4.42	0.32	0	1.34	6.23	0.553333
TRINITY_DN26012_c0_g1	retinoid-binding protein 7 [Rana temporaria])	13.6433	3.77012	3.11898e-06	0.000170994	yes	up	24.8	8.42	9.97	0.19	2.04	1.75	14.3967	1.32667
TRINITY_DN26021_c0_g1	unnamed protein product [Ranitomeya imitator])	3.21971	1.68693	0.00219261	0.0341903	yes	up	3.05	4.21	4.6	1.04	1.49	2.4	3.95333	1.64333
TRINITY_DN26058_c0_g1		16.9857	4.08625	3.75956e-07	2.50699e-05	yes	up	51.74	70.9	72.98	2.15	5.49	8.7	65.2067	5.44667
TRINITY_DN26216_c0_g1		4.52041	2.17645	0.000346962	0.00870924	yes	up	17634.6	9785.38	17163.3	1504.86	3889.62	8032.21	14861.1	4475.56
TRINITY_DN26287_c0_g2		2.99601	1.58304	0.00011125	0.00352121	yes	up	52.62	59.3	61.93	19.05	23.84	33.68	57.95	25.5233
TRINITY_DN26331_c0_g1		80.6658	6.33389	0.000149672	0.00443862	yes	up	1.12	3.36	2.34	0	0	0	2.27333	0
TRINITY_DN26411_c1_g1		9.9832	3.3195	0.00137294	0.0245288	yes	up	4.22	3.78	1.4	0.46	0.38	0.4	3.13333	0.413333
TRINITY_DN264_c1_g1	hypothetical protein AB205_0123850 [Lithobates catesbeianus])	2.68596	1.42544	0.00111332	0.0211093	yes	up	3.52	3.58	2.14	1.96	1.05	1.44	3.08	1.48333
TRINITY_DN26520_c0_g2		3.04572	1.60678	0.00130558	0.0236621	yes	up	5.24	7.11	6.66	2.26	2.12	3.67	6.33667	2.68333
TRINITY_DN26564_c0_g2		7.14825	2.83759	1.81992e-05	0.000769624	yes	up	796.09	315.55	167.56	113.45	30.38	86.57	426.4	76.8
TRINITY_DN26650_c0_g1		7.89386	2.98073	0.000337993	0.00853604	yes	up	3.21	3.69	5.24	0.83	0.52	0.56	4.04667	0.636667
TRINITY_DN26667_c0_g1		110.821	6.79208	0.0012964	0.0235443	yes	up	1.23	0	1.5	0	0	0	0.91	0
TRINITY_DN2668_c0_g1	carcinoembryonic antigen-related cell adhesion molecule 1-like [Rana temporaria])	6.16617	2.62437	8.96154e-06	0.000428472	yes	up	34.12	33.05	35.68	9.86	13.4	8.28	34.2833	10.5133
TRINITY_DN26775_c0_g1	Glutaredoxin-2, mitochondrial precursor [Lithobates catesbeianus])	39.0717	5.28805	1.37162e-05	0.000613851	yes	up	29.23	108.98	15.72	5.56	0	0	51.31	1.85333
TRINITY_DN2682_c0_g2	PREDICTED: protein NDRG2 [Nanorana parkeri])	2.15556	1.10806	0.000283242	0.00745594	yes	up	65.84	68.52	71.48	42.73	29.69	51.08	68.6133	41.1667
TRINITY_DN26863_c0_g2		100.018	6.64412	0.00182541	0.030018	yes	up	1.12	1.21	0	0	0	0	0.776667	0
TRINITY_DN26939_c0_g1		102.68	6.68201	6.48292e-06	0.000319976	yes	up	1.38	0.95	3.36	0	0.07	0	1.89667	0.0233333
TRINITY_DN26996_c0_g1		10.6393	3.41133	0.000901099	0.0180333	yes	up	1.08	0.98	2.59	0.19	0.18	0.17	1.55	0.18
TRINITY_DN2706_c0_g1	PREDICTED: dihydropyrimidinase [Nanorana parkeri])	4.24488	2.08572	2.82657e-05	0.00113005	yes	up	58.42	44.06	41.89	20.56	16.01	6.64	48.1233	14.4033
[truncated: 618 more rows]
