# Supplementary material for: Multi-Omics Reveals Gut Microbiota Shifts and Hepatic Metabolic–Immune Alterations in “Short-Leg” Malformed Frog (Pelophylax nigromaculatus)
Source: Animals (Basel). 2026 Jul 4;16(13):2069. doi: 10.3390/ani16132069 (PMC13359810; doi:10.3390/ani16132069)
Supplement: Supplementary file 1 [file animals-16-02069-s001.zip › Table S4.xlsx]

## Sheet: Sheet1
Number	GO ID	Term Type	Description	Ratio_in_study	Ratio_in_pop	Rich factor	Pvalue	Padjust	Gene_ids
98	GO:0005576	CC	extracellular region	98/ 1160	668/ 19334	0.146707	1.33746e-16	1.18232e-13	TRINITY_DN10153_c0_g1;TRINITY_DN10168_c0_g1;TRINITY_DN1022_c7_g1;TRINITY_DN10615_c0_g2;TRINITY_DN10640_c0_g1;TRINITY_DN1106_c0_g1;TRINITY_DN11267_c0_g1;TRINITY_DN1144_c0_g1;TRINITY_DN11514_c0_g1;TRINITY_DN1195_c0_g1;TRINITY_DN12555_c0_g2;TRINITY_DN1266_c1_g1;TRINITY_DN12814_c0_g1;TRINITY_DN12816_c0_g1;TRINITY_DN1299_c0_g1;TRINITY_DN13163_c0_g3;TRINITY_DN13736_c0_g1;TRINITY_DN13807_c0_g1;TRINITY_D…
490	GO:0016020	CC	membrane	490/ 1160	6641/ 19334	0.0737841	8.85841e-09	1.95771e-06	TRINITY_DN10168_c0_g1;TRINITY_DN10253_c0_g1;TRINITY_DN10336_c0_g1;TRINITY_DN10352_c0_g2;TRINITY_DN10497_c0_g4;TRINITY_DN10515_c0_g1;TRINITY_DN10556_c0_g2;TRINITY_DN106_c0_g1;TRINITY_DN10700_c0_g1;TRINITY_DN10729_c0_g5;TRINITY_DN10743_c0_g1;TRINITY_DN10763_c0_g3;TRINITY_DN10880_c0_g1;TRINITY_DN1092_c4_g1;TRINITY_DN10948_c0_g1;TRINITY_DN1106_c0_g1;TRINITY_DN1107_c1_g1;TRINITY_DN11144_c0_g1;TRINITY_…
817	GO:0110165	CC	cellular anatomical entity	817/ 1160	12241/ 19334	0.0667429	1.48759e-07	1.87862e-05	TRINITY_DN10081_c0_g1;TRINITY_DN10132_c0_g1;TRINITY_DN10153_c0_g1;TRINITY_DN10168_c0_g1;TRINITY_DN10211_c0_g1;TRINITY_DN1022_c7_g1;TRINITY_DN10253_c0_g1;TRINITY_DN10253_c0_g3;TRINITY_DN10291_c0_g1;TRINITY_DN10291_c1_g1;TRINITY_DN10336_c0_g1;TRINITY_DN10352_c0_g2;TRINITY_DN10497_c0_g4;TRINITY_DN10515_c0_g1;TRINITY_DN10556_c0_g2;TRINITY_DN10588_c0_g2;TRINITY_DN10590_c0_g1;TRINITY_DN10615_c0_g2;TRIN…
863	GO:0005575	CC	cellular_component	863/ 1160	13227/ 19334	0.0652453	4.95207e-06	0.000437763	TRINITY_DN10081_c0_g1;TRINITY_DN10132_c0_g1;TRINITY_DN10153_c0_g1;TRINITY_DN10168_c0_g1;TRINITY_DN10211_c0_g1;TRINITY_DN1022_c7_g1;TRINITY_DN10253_c0_g1;TRINITY_DN10253_c0_g3;TRINITY_DN10291_c0_g1;TRINITY_DN10291_c1_g1;TRINITY_DN10336_c0_g1;TRINITY_DN10352_c0_g2;TRINITY_DN10497_c0_g4;TRINITY_DN10515_c0_g1;TRINITY_DN10556_c0_g2;TRINITY_DN10588_c0_g1;TRINITY_DN10588_c0_g2;TRINITY_DN10590_c0_g1;TRIN…
17	GO:0046395	BP	carboxylic acid catabolic process	17/ 1160	82/ 19334	0.207317	5.95718e-06	0.000991871	TRINITY_DN10211_c0_g1;TRINITY_DN14001_c0_g1;TRINITY_DN1421_c0_g1;TRINITY_DN21307_c0_g1;TRINITY_DN370_c0_g1;TRINITY_DN3904_c0_g1;TRINITY_DN39073_c0_g1;TRINITY_DN4169_c0_g1;TRINITY_DN42331_c0_g1;TRINITY_DN449_c0_g1;TRINITY_DN4636_c0_g1;TRINITY_DN4845_c0_g1;TRINITY_DN6438_c0_g1;TRINITY_DN755_c0_g1;TRINITY_DN8026_c0_g1;TRINITY_DN927_c0_g1;TRINITY_DN963_c0_g2
17	GO:0016054	BP	organic acid catabolic process	17/ 1160	82/ 19334	0.207317	5.95718e-06	0.000991871	TRINITY_DN10211_c0_g1;TRINITY_DN14001_c0_g1;TRINITY_DN1421_c0_g1;TRINITY_DN21307_c0_g1;TRINITY_DN370_c0_g1;TRINITY_DN3904_c0_g1;TRINITY_DN39073_c0_g1;TRINITY_DN4169_c0_g1;TRINITY_DN42331_c0_g1;TRINITY_DN449_c0_g1;TRINITY_DN4636_c0_g1;TRINITY_DN4845_c0_g1;TRINITY_DN6438_c0_g1;TRINITY_DN755_c0_g1;TRINITY_DN8026_c0_g1;TRINITY_DN927_c0_g1;TRINITY_DN963_c0_g2
13	GO:0009063	BP	amino acid catabolic process	13/ 1160	51/ 19334	0.254902	6.84286e-06	0.00106813	TRINITY_DN10211_c0_g1;TRINITY_DN14001_c0_g1;TRINITY_DN1421_c0_g1;TRINITY_DN370_c0_g1;TRINITY_DN3904_c0_g1;TRINITY_DN4169_c0_g1;TRINITY_DN42331_c0_g1;TRINITY_DN449_c0_g1;TRINITY_DN4636_c0_g1;TRINITY_DN4845_c0_g1;TRINITY_DN6438_c0_g1;TRINITY_DN8026_c0_g1;TRINITY_DN927_c0_g1
11	GO:1901606	BP	alpha-amino acid catabolic process	11/ 1160	44/ 19334	0.25	4.2336e-05	0.00604195	TRINITY_DN10211_c0_g1;TRINITY_DN14001_c0_g1;TRINITY_DN1421_c0_g1;TRINITY_DN370_c0_g1;TRINITY_DN3904_c0_g1;TRINITY_DN4169_c0_g1;TRINITY_DN42331_c0_g1;TRINITY_DN449_c0_g1;TRINITY_DN4636_c0_g1;TRINITY_DN8026_c0_g1;TRINITY_DN927_c0_g1
32	GO:0005615	CC	extracellular space	32/ 1160	257/ 19334	0.124514	9.0233e-05	0.00664716	TRINITY_DN10819_c1_g1;TRINITY_DN1299_c0_g1;TRINITY_DN1312_c0_g1;TRINITY_DN13583_c0_g1;TRINITY_DN1558_c0_g2;TRINITY_DN16512_c0_g4;TRINITY_DN16860_c0_g1;TRINITY_DN16872_c0_g1;TRINITY_DN1781_c0_g1;TRINITY_DN18558_c0_g3;TRINITY_DN18912_c0_g1;TRINITY_DN2048_c0_g1;TRINITY_DN2499_c0_g1;TRINITY_DN25944_c0_g1;TRINITY_DN26624_c0_g1;TRINITY_DN26777_c0_g2;TRINITY_DN30972_c0_g1;TRINITY_DN43394_c1_g3;TRINITY_D…
37	GO:0046906	MF	tetrapyrrole binding	37/ 1160	295/ 19334	0.125424	1.96383e-05	0.00828736	TRINITY_DN100_c3_g4;TRINITY_DN11321_c0_g1;TRINITY_DN1160_c0_g2;TRINITY_DN12022_c0_g1;TRINITY_DN12269_c0_g1;TRINITY_DN12564_c0_g1;TRINITY_DN1281_c0_g1;TRINITY_DN1282_c0_g1;TRINITY_DN13082_c0_g1;TRINITY_DN1320_c1_g1;TRINITY_DN13294_c0_g2;TRINITY_DN13624_c0_g1;TRINITY_DN167_c2_g1;TRINITY_DN1822_c1_g1;TRINITY_DN22774_c0_g1;TRINITY_DN2400_c0_g2;TRINITY_DN27120_c0_g1;TRINITY_DN28298_c0_g2;TRINITY_DN317…
6	GO:0043605	BP	amide catabolic process	6/ 1160	14/ 19334	0.428571	9.10522e-05	0.0119686	TRINITY_DN370_c0_g1;TRINITY_DN449_c0_g1;TRINITY_DN4845_c0_g1;TRINITY_DN6438_c0_g1;TRINITY_DN8026_c0_g1;TRINITY_DN836_c0_g1
18	GO:1901605	BP	alpha-amino acid metabolic process	18/ 1160	112/ 19334	0.160714	0.000117169	0.0146315	TRINITY_DN10211_c0_g1;TRINITY_DN12321_c0_g1;TRINITY_DN14001_c0_g1;TRINITY_DN1421_c0_g1;TRINITY_DN15484_c0_g1;TRINITY_DN1591_c0_g1;TRINITY_DN21427_c0_g1;TRINITY_DN370_c0_g1;TRINITY_DN3904_c0_g1;TRINITY_DN4169_c0_g1;TRINITY_DN42331_c0_g1;TRINITY_DN449_c0_g1;TRINITY_DN4636_c0_g1;TRINITY_DN4845_c0_g1;TRINITY_DN52323_c0_g1;TRINITY_DN6438_c0_g1;TRINITY_DN8026_c0_g1;TRINITY_DN927_c0_g1
18	GO:0044282	BP	small molecule catabolic process	18/ 1160	112/ 19334	0.160714	0.000117169	0.0146315	TRINITY_DN10211_c0_g1;TRINITY_DN14001_c0_g1;TRINITY_DN1421_c0_g1;TRINITY_DN21307_c0_g1;TRINITY_DN370_c0_g1;TRINITY_DN3904_c0_g1;TRINITY_DN39073_c0_g1;TRINITY_DN4169_c0_g1;TRINITY_DN42331_c0_g1;TRINITY_DN44368_c0_g3;TRINITY_DN449_c0_g1;TRINITY_DN4636_c0_g1;TRINITY_DN4845_c0_g1;TRINITY_DN6438_c0_g1;TRINITY_DN755_c0_g1;TRINITY_DN8026_c0_g1;TRINITY_DN927_c0_g1;TRINITY_DN963_c0_g2
15	GO:0015293	MF	symporter activity	15/ 1160	77/ 19334	0.194805	4.5035e-05	0.0162898	TRINITY_DN13151_c0_g2;TRINITY_DN13377_c1_g1;TRINITY_DN15433_c0_g1;TRINITY_DN19585_c0_g2;TRINITY_DN19656_c0_g1;TRINITY_DN2089_c0_g1;TRINITY_DN21678_c0_g2;TRINITY_DN2653_c0_g1;TRINITY_DN2924_c1_g1;TRINITY_DN35174_c0_g1;TRINITY_DN42041_c0_g2;TRINITY_DN4231_c0_g1;TRINITY_DN4722_c0_g1;TRINITY_DN7147_c0_g1;TRINITY_DN7898_c0_g1
6	GO:0016641	MF	oxidoreductase activity, acting on the CH-NH2 group of donors, oxygen as acceptor	6/ 1160	13/ 19334	0.461538	5.48131e-05	0.0173484	TRINITY_DN1140_c0_g1;TRINITY_DN1343_c0_g1;TRINITY_DN14001_c0_g1;TRINITY_DN2499_c0_g1;TRINITY_DN43394_c1_g3;TRINITY_DN927_c0_g1
35	GO:0020037	MF	heme binding	35/ 1160	284/ 19334	0.123239	6.7244e-05	0.018918	TRINITY_DN100_c3_g4;TRINITY_DN11321_c0_g1;TRINITY_DN1160_c0_g2;TRINITY_DN12022_c0_g1;TRINITY_DN12269_c0_g1;TRINITY_DN12564_c0_g1;TRINITY_DN1281_c0_g1;TRINITY_DN1282_c0_g1;TRINITY_DN13082_c0_g1;TRINITY_DN1320_c1_g1;TRINITY_DN13294_c0_g2;TRINITY_DN13624_c0_g1;TRINITY_DN1822_c1_g1;TRINITY_DN22774_c0_g1;TRINITY_DN2400_c0_g2;TRINITY_DN27120_c0_g1;TRINITY_DN28298_c0_g2;TRINITY_DN31737_c1_g1;TRINITY_DN3…
16	GO:0008238	MF	exopeptidase activity	16/ 1160	92/ 19334	0.173913	0.000106558	0.0269806	TRINITY_DN11226_c1_g1;TRINITY_DN14464_c0_g1;TRINITY_DN150_c2_g2;TRINITY_DN16453_c0_g1;TRINITY_DN1818_c0_g1;TRINITY_DN18335_c0_g1;TRINITY_DN2042_c0_g1;TRINITY_DN35429_c0_g1;TRINITY_DN4076_c0_g1;TRINITY_DN43459_c0_g1;TRINITY_DN445_c0_g3;TRINITY_DN474_c0_g1;TRINITY_DN47778_c0_g1;TRINITY_DN48275_c0_g1;TRINITY_DN50933_c0_g1;TRINITY_DN5512_c0_g1
67	GO:0008233	MF	peptidase activity	67/ 1160	707/ 19334	0.0947666	0.00019234	0.0374619	TRINITY_DN10590_c0_g1;TRINITY_DN10615_c0_g2;TRINITY_DN10880_c0_g1;TRINITY_DN11226_c1_g1;TRINITY_DN12043_c0_g1;TRINITY_DN12814_c0_g1;TRINITY_DN13566_c0_g2;TRINITY_DN13919_c0_g1;TRINITY_DN14423_c0_g1;TRINITY_DN14464_c0_g1;TRINITY_DN150_c2_g2;TRINITY_DN15_c0_g1;TRINITY_DN16453_c0_g1;TRINITY_DN16465_c0_g1;TRINITY_DN17444_c0_g1;TRINITY_DN179_c2_g1;TRINITY_DN1818_c0_g1;TRINITY_DN18335_c0_g1;TRINITY_DN1…
26	GO:0061134	MF	peptidase regulator activity	26/ 1160	203/ 19334	0.128079	0.000258975	0.043715	TRINITY_DN10819_c1_g1;TRINITY_DN1195_c0_g1;TRINITY_DN1558_c0_g2;TRINITY_DN16872_c0_g1;TRINITY_DN18558_c0_g3;TRINITY_DN2048_c0_g1;TRINITY_DN2060_c0_g1;TRINITY_DN21083_c0_g1;TRINITY_DN2221_c0_g3;TRINITY_DN2221_c0_g4;TRINITY_DN22428_c0_g1;TRINITY_DN25249_c0_g1;TRINITY_DN26777_c0_g2;TRINITY_DN30972_c0_g1;TRINITY_DN395_c0_g2;TRINITY_DN4420_c0_g1;TRINITY_DN448_c1_g1;TRINITY_DN4533_c0_g1;TRINITY_DN4546_…
48	GO:0005198	MF	structural molecule activity	48/ 1160	472/ 19334	0.101695	0.000363077	0.0464239	TRINITY_DN1022_c7_g1;TRINITY_DN12559_c0_g2;TRINITY_DN14737_c0_g2;TRINITY_DN15488_c0_g1;TRINITY_DN18157_c0_g2;TRINITY_DN18242_c1_g1;TRINITY_DN18307_c0_g1;TRINITY_DN18504_c0_g1;TRINITY_DN1971_c0_g1;TRINITY_DN21842_c0_g3;TRINITY_DN2996_c0_g1;TRINITY_DN32229_c0_g1;TRINITY_DN32922_c0_g1;TRINITY_DN38141_c0_g1;TRINITY_DN38753_c0_g3;TRINITY_DN41021_c0_g1;TRINITY_DN4592_c0_g1;TRINITY_DN4592_c1_g1;TRINITY_…
25	GO:0008237	MF	metallopeptidase activity	25/ 1160	196/ 19334	0.127551	0.000366698	0.0464239	TRINITY_DN10615_c0_g2;TRINITY_DN11226_c1_g1;TRINITY_DN12814_c0_g1;TRINITY_DN13566_c0_g2;TRINITY_DN14464_c0_g1;TRINITY_DN150_c2_g2;TRINITY_DN16453_c0_g1;TRINITY_DN1818_c0_g1;TRINITY_DN2042_c0_g1;TRINITY_DN2402_c0_g1;TRINITY_DN24298_c0_g2;TRINITY_DN282_c0_g1;TRINITY_DN29249_c0_g2;TRINITY_DN3176_c0_g1;TRINITY_DN35429_c0_g1;TRINITY_DN4076_c0_g1;TRINITY_DN43459_c0_g1;TRINITY_DN474_c0_g1;TRINITY_DN4777…
6	GO:0016638	MF	oxidoreductase activity, acting on the CH-NH2 group of donors	6/ 1160	18/ 19334	0.333333	0.000457249	0.0515834	TRINITY_DN1140_c0_g1;TRINITY_DN1343_c0_g1;TRINITY_DN14001_c0_g1;TRINITY_DN2499_c0_g1;TRINITY_DN43394_c1_g3;TRINITY_DN927_c0_g1
25	GO:0030414	MF	peptidase inhibitor activity	25/ 1160	201/ 19334	0.124378	0.000488943	0.0515834	TRINITY_DN10819_c1_g1;TRINITY_DN1195_c0_g1;TRINITY_DN1558_c0_g2;TRINITY_DN16872_c0_g1;TRINITY_DN18558_c0_g3;TRINITY_DN2048_c0_g1;TRINITY_DN2060_c0_g1;TRINITY_DN21083_c0_g1;TRINITY_DN2221_c0_g3;TRINITY_DN2221_c0_g4;TRINITY_DN22428_c0_g1;TRINITY_DN25249_c0_g1;TRINITY_DN26777_c0_g2;TRINITY_DN30972_c0_g1;TRINITY_DN4420_c0_g1;TRINITY_DN448_c1_g1;TRINITY_DN4533_c0_g1;TRINITY_DN4546_c0_g1;TRINITY_DN47_c…
18	GO:0030246	MF	carbohydrate binding	18/ 1160	127/ 19334	0.141732	0.000576132	0.0561064	TRINITY_DN11543_c0_g2;TRINITY_DN15121_c0_g2;TRINITY_DN16677_c0_g1;TRINITY_DN21513_c0_g1;TRINITY_DN21916_c0_g1;TRINITY_DN2296_c1_g1;TRINITY_DN28336_c0_g5;TRINITY_DN30826_c0_g1;TRINITY_DN33467_c0_g1;TRINITY_DN3917_c0_g1;TRINITY_DN4204_c0_g1;TRINITY_DN4313_c0_g1;TRINITY_DN44080_c0_g4;TRINITY_DN5346_c1_g1;TRINITY_DN5458_c0_g2;TRINITY_DN5857_c0_g1;TRINITY_DN6281_c0_g1;TRINITY_DN8712_c0_g1
24	GO:0061135	MF	endopeptidase regulator activity	24/ 1160	193/ 19334	0.124352	0.000647566	0.0574799	TRINITY_DN10819_c1_g1;TRINITY_DN1558_c0_g2;TRINITY_DN16872_c0_g1;TRINITY_DN18558_c0_g3;TRINITY_DN2048_c0_g1;TRINITY_DN2060_c0_g1;TRINITY_DN21083_c0_g1;TRINITY_DN2221_c0_g3;TRINITY_DN2221_c0_g4;TRINITY_DN22428_c0_g1;TRINITY_DN25249_c0_g1;TRINITY_DN26777_c0_g2;TRINITY_DN30972_c0_g1;TRINITY_DN4420_c0_g1;TRINITY_DN448_c1_g1;TRINITY_DN4533_c0_g1;TRINITY_DN4546_c0_g1;TRINITY_DN47_c0_g1;TRINITY_DN48547_…
24	GO:0004866	MF	endopeptidase inhibitor activity	24/ 1160	193/ 19334	0.124352	0.000647566	0.0574799	TRINITY_DN10819_c1_g1;TRINITY_DN1558_c0_g2;TRINITY_DN16872_c0_g1;TRINITY_DN18558_c0_g3;TRINITY_DN2048_c0_g1;TRINITY_DN2060_c0_g1;TRINITY_DN21083_c0_g1;TRINITY_DN2221_c0_g3;TRINITY_DN2221_c0_g4;TRINITY_DN22428_c0_g1;TRINITY_DN25249_c0_g1;TRINITY_DN26777_c0_g2;TRINITY_DN30972_c0_g1;TRINITY_DN4420_c0_g1;TRINITY_DN448_c1_g1;TRINITY_DN4533_c0_g1;TRINITY_DN4546_c0_g1;TRINITY_DN47_c0_g1;TRINITY_DN48547_…
23	GO:0048018	MF	receptor ligand activity	23/ 1160	180/ 19334	0.127778	0.000670808	0.0574799	TRINITY_DN11267_c0_g1;TRINITY_DN1299_c0_g1;TRINITY_DN16860_c0_g1;TRINITY_DN1781_c0_g1;TRINITY_DN18348_c0_g1;TRINITY_DN18912_c0_g1;TRINITY_DN25944_c0_g1;TRINITY_DN26624_c0_g1;TRINITY_DN26954_c0_g1;TRINITY_DN3201_c0_g1;TRINITY_DN40106_c0_g1;TRINITY_DN46101_c0_g1;TRINITY_DN48333_c0_g1;TRINITY_DN48515_c0_g1;TRINITY_DN51056_c0_g1;TRINITY_DN5189_c0_g2;TRINITY_DN54_c1_g1;TRINITY_DN6169_c0_g1;TRINITY_DN6…
23	GO:0030546	MF	signaling receptor activator activity	23/ 1160	181/ 19334	0.127072	0.000701877	0.0574799	TRINITY_DN11267_c0_g1;TRINITY_DN1299_c0_g1;TRINITY_DN16860_c0_g1;TRINITY_DN1781_c0_g1;TRINITY_DN18348_c0_g1;TRINITY_DN18912_c0_g1;TRINITY_DN25944_c0_g1;TRINITY_DN26624_c0_g1;TRINITY_DN26954_c0_g1;TRINITY_DN3201_c0_g1;TRINITY_DN40106_c0_g1;TRINITY_DN46101_c0_g1;TRINITY_DN48333_c0_g1;TRINITY_DN48515_c0_g1;TRINITY_DN51056_c0_g1;TRINITY_DN5189_c0_g2;TRINITY_DN54_c1_g1;TRINITY_DN6169_c0_g1;TRINITY_DN6…
23	GO:0030545	MF	signaling receptor regulator activity	23/ 1160	183/ 19334	0.125683	0.000774415	0.0586537	TRINITY_DN11267_c0_g1;TRINITY_DN1299_c0_g1;TRINITY_DN16860_c0_g1;TRINITY_DN1781_c0_g1;TRINITY_DN18348_c0_g1;TRINITY_DN18912_c0_g1;TRINITY_DN25944_c0_g1;TRINITY_DN26624_c0_g1;TRINITY_DN26954_c0_g1;TRINITY_DN3201_c0_g1;TRINITY_DN40106_c0_g1;TRINITY_DN46101_c0_g1;TRINITY_DN48333_c0_g1;TRINITY_DN48515_c0_g1;TRINITY_DN51056_c0_g1;TRINITY_DN5189_c0_g2;TRINITY_DN54_c1_g1;TRINITY_DN6169_c0_g1;TRINITY_DN6…
28	GO:0004857	MF	enzyme inhibitor activity	28/ 1160	243/ 19334	0.115226	0.000919215	0.0664987	TRINITY_DN10819_c1_g1;TRINITY_DN1195_c0_g1;TRINITY_DN1558_c0_g2;TRINITY_DN16872_c0_g1;TRINITY_DN1744_c0_g1;TRINITY_DN18558_c0_g3;TRINITY_DN1888_c0_g1;TRINITY_DN18913_c0_g2;TRINITY_DN2048_c0_g1;TRINITY_DN2060_c0_g1;TRINITY_DN21083_c0_g1;TRINITY_DN2221_c0_g3;TRINITY_DN2221_c0_g4;TRINITY_DN22428_c0_g1;TRINITY_DN25249_c0_g1;TRINITY_DN26777_c0_g2;TRINITY_DN30972_c0_g1;TRINITY_DN4420_c0_g1;TRINITY_DN44…
28	GO:0140678	MF	molecular function inhibitor activity	28/ 1160	245/ 19334	0.114286	0.000996519	0.0700885	TRINITY_DN10819_c1_g1;TRINITY_DN1195_c0_g1;TRINITY_DN1558_c0_g2;TRINITY_DN16872_c0_g1;TRINITY_DN1744_c0_g1;TRINITY_DN18558_c0_g3;TRINITY_DN1888_c0_g1;TRINITY_DN18913_c0_g2;TRINITY_DN2048_c0_g1;TRINITY_DN2060_c0_g1;TRINITY_DN21083_c0_g1;TRINITY_DN2221_c0_g3;TRINITY_DN2221_c0_g4;TRINITY_DN22428_c0_g1;TRINITY_DN25249_c0_g1;TRINITY_DN26777_c0_g2;TRINITY_DN30972_c0_g1;TRINITY_DN4420_c0_g1;TRINITY_DN44…
29	GO:0003779	MF	actin binding	29/ 1160	257/ 19334	0.11284	0.00125462	0.0786232	TRINITY_DN11699_c1_g1;TRINITY_DN13492_c0_g2;TRINITY_DN13555_c0_g1;TRINITY_DN13873_c0_g1;TRINITY_DN142_c0_g1;TRINITY_DN14736_c1_g3;TRINITY_DN181_c0_g2;TRINITY_DN23572_c0_g1;TRINITY_DN24152_c0_g1;TRINITY_DN24778_c0_g2;TRINITY_DN27560_c0_g9;TRINITY_DN27662_c0_g1;TRINITY_DN28516_c0_g2;TRINITY_DN35779_c0_g1;TRINITY_DN36529_c0_g1;TRINITY_DN4015_c0_g1;TRINITY_DN40778_c0_g1;TRINITY_DN4592_c0_g1;TRINITY_D…
4	GO:0008131	MF	primary amine oxidase activity	4/ 1160	9/ 19334	0.444444	0.00127291	0.0786232	TRINITY_DN1140_c0_g1;TRINITY_DN1343_c0_g1;TRINITY_DN14001_c0_g1;TRINITY_DN927_c0_g1
13	GO:0016712	MF	oxidoreductase activity, acting on paired donors, with incorporation or reduction of molecular oxygen, reduced flavin or flavoprotein as one donor, and incorporation of one atom of oxygen	13/ 1160	83/ 19334	0.156627	0.00127808	0.0786232	TRINITY_DN11321_c0_g1;TRINITY_DN12022_c0_g1;TRINITY_DN1320_c1_g1;TRINITY_DN2400_c0_g2;TRINITY_DN28298_c0_g2;TRINITY_DN3422_c0_g1;TRINITY_DN35213_c0_g2;TRINITY_DN36_c0_g2;TRINITY_DN406_c0_g1;TRINITY_DN4671_c0_g1;TRINITY_DN4934_c0_g1;TRINITY_DN6530_c0_g1;TRINITY_DN8701_c0_g1
29	GO:0004497	MF	monooxygenase activity	29/ 1160	259/ 19334	0.111969	0.00131959	0.0786232	TRINITY_DN100_c3_g4;TRINITY_DN11321_c0_g1;TRINITY_DN12022_c0_g1;TRINITY_DN12269_c0_g1;TRINITY_DN12564_c0_g1;TRINITY_DN1320_c1_g1;TRINITY_DN13294_c0_g2;TRINITY_DN1822_c1_g1;TRINITY_DN2212_c0_g1;TRINITY_DN2400_c0_g2;TRINITY_DN28298_c0_g2;TRINITY_DN31737_c1_g1;TRINITY_DN31737_c1_g2;TRINITY_DN32562_c0_g2;TRINITY_DN3422_c0_g1;TRINITY_DN35213_c0_g2;TRINITY_DN36_c0_g2;TRINITY_DN406_c0_g1;TRINITY_DN44368…
7	GO:0004177	MF	aminopeptidase activity	7/ 1160	29/ 19334	0.241379	0.00133523	0.0786232	TRINITY_DN11226_c1_g1;TRINITY_DN18335_c0_g1;TRINITY_DN43459_c0_g1;TRINITY_DN445_c0_g3;TRINITY_DN474_c0_g1;TRINITY_DN50933_c0_g1;TRINITY_DN5512_c0_g1
99	GO:0005886	CC	plasma membrane	99/ 1160	1204/ 19334	0.0822259	0.00134918	0.0795118	TRINITY_DN10253_c0_g1;TRINITY_DN10556_c0_g2;TRINITY_DN10743_c0_g1;TRINITY_DN112_c0_g1;TRINITY_DN12057_c0_g1;TRINITY_DN12243_c1_g1;TRINITY_DN12346_c0_g1;TRINITY_DN12696_c0_g2;TRINITY_DN13492_c0_g2;TRINITY_DN13495_c0_g1;TRINITY_DN1358_c0_g3;TRINITY_DN13993_c0_g1;TRINITY_DN14110_c0_g1;TRINITY_DN1413_c0_g1;TRINITY_DN14180_c0_g1;TRINITY_DN1458_c0_g1;TRINITY_DN14687_c0_g1;TRINITY_DN15027_c0_g1;TRINITY_…
5	GO:0015370	MF	solute:sodium symporter activity	5/ 1160	15/ 19334	0.333333	0.00139449	0.0802464	TRINITY_DN15433_c0_g1;TRINITY_DN21678_c0_g2;TRINITY_DN2653_c0_g1;TRINITY_DN4231_c0_g1;TRINITY_DN7898_c0_g1
12	GO:0097435	BP	supramolecular fiber organization	12/ 1160	69/ 19334	0.173913	0.000753931	0.0804458	TRINITY_DN1022_c7_g1;TRINITY_DN15121_c0_g2;TRINITY_DN24152_c0_g1;TRINITY_DN25421_c0_g1;TRINITY_DN27662_c0_g1;TRINITY_DN36529_c0_g1;TRINITY_DN48418_c0_g1;TRINITY_DN49351_c0_g1;TRINITY_DN50114_c0_g1;TRINITY_DN51053_c0_g1;TRINITY_DN5890_c0_g1;TRINITY_DN7343_c0_g1
14	GO:0042802	MF	identical protein binding	14/ 1160	97/ 19334	0.14433	0.00189982	0.102348	TRINITY_DN13178_c0_g1;TRINITY_DN14427_c1_g1;TRINITY_DN16968_c0_g2;TRINITY_DN23270_c0_g1;TRINITY_DN24400_c0_g2;TRINITY_DN24402_c0_g1;TRINITY_DN3793_c0_g1;TRINITY_DN48439_c0_g1;TRINITY_DN49254_c0_g1;TRINITY_DN4_c0_g1;TRINITY_DN50114_c0_g1;TRINITY_DN6784_c0_g1;TRINITY_DN7014_c0_g1;TRINITY_DN9556_c0_g1
3	GO:0005212	MF	structural constituent of eye lens	3/ 1160	5/ 19334	0.6	0.00196573	0.103692	TRINITY_DN12559_c0_g2;TRINITY_DN18157_c0_g2;TRINITY_DN1971_c0_g1
4	GO:0004806	MF	triglyceride lipase activity	4/ 1160	10/ 19334	0.4	0.00202108	0.104436	TRINITY_DN13736_c0_g1;TRINITY_DN1580_c0_g1;TRINITY_DN40343_c0_g1;TRINITY_DN5618_c0_g2
32	GO:0016705	MF	oxidoreductase activity, acting on paired donors, with incorporation or reduction of molecular oxygen	32/ 1160	307/ 19334	0.104235	0.00224723	0.1138	TRINITY_DN100_c3_g4;TRINITY_DN11321_c0_g1;TRINITY_DN12022_c0_g1;TRINITY_DN12269_c0_g1;TRINITY_DN12564_c0_g1;TRINITY_DN1320_c1_g1;TRINITY_DN13294_c0_g2;TRINITY_DN15121_c0_g2;TRINITY_DN1822_c1_g1;TRINITY_DN2212_c0_g1;TRINITY_DN2400_c0_g2;TRINITY_DN28298_c0_g2;TRINITY_DN31737_c1_g1;TRINITY_DN31737_c1_g2;TRINITY_DN32562_c0_g2;TRINITY_DN3422_c0_g1;TRINITY_DN35213_c0_g2;TRINITY_DN36_c0_g2;TRINITY_DN406…
153	GO:1901564	BP	organonitrogen compound metabolic process	153/ 1160	1988/ 19334	0.0769618	0.00116795	0.11439	TRINITY_DN10211_c0_g1;TRINITY_DN10328_c5_g1;TRINITY_DN10590_c0_g1;TRINITY_DN10615_c0_g2;TRINITY_DN10880_c0_g1;TRINITY_DN1101_c0_g1;TRINITY_DN1111_c0_g2;TRINITY_DN11226_c1_g1;TRINITY_DN1140_c0_g1;TRINITY_DN12043_c0_g1;TRINITY_DN12321_c0_g1;TRINITY_DN1245_c0_g1;TRINITY_DN1266_c1_g1;TRINITY_DN12814_c0_g1;TRINITY_DN1339_c0_g1;TRINITY_DN13566_c0_g2;TRINITY_DN13583_c0_g1;TRINITY_DN13919_c0_g1;TRINITY_D…
40	GO:0043603	BP	amide metabolic process	40/ 1160	399/ 19334	0.100251	0.00132753	0.125113	TRINITY_DN1101_c0_g1;TRINITY_DN13583_c0_g1;TRINITY_DN20028_c0_g1;TRINITY_DN2212_c0_g1;TRINITY_DN26486_c0_g1;TRINITY_DN32229_c0_g1;TRINITY_DN36742_c0_g2;TRINITY_DN370_c0_g1;TRINITY_DN41021_c0_g1;TRINITY_DN449_c0_g1;TRINITY_DN45_c3_g1;TRINITY_DN4619_c0_g1;TRINITY_DN47902_c0_g1;TRINITY_DN48161_c0_g1;TRINITY_DN4836_c0_g1;TRINITY_DN48438_c0_g1;TRINITY_DN4845_c0_g1;TRINITY_DN48793_c0_g1;TRINITY_DN48875…
31	GO:0005506	MF	iron ion binding	31/ 1160	295/ 19334	0.105085	0.00268047	0.128056	TRINITY_DN100_c3_g4;TRINITY_DN11321_c0_g1;TRINITY_DN12022_c0_g1;TRINITY_DN12269_c0_g1;TRINITY_DN12564_c0_g1;TRINITY_DN1320_c1_g1;TRINITY_DN13294_c0_g2;TRINITY_DN15121_c0_g2;TRINITY_DN1822_c1_g1;TRINITY_DN2400_c0_g2;TRINITY_DN27120_c0_g1;TRINITY_DN28298_c0_g2;TRINITY_DN31737_c1_g1;TRINITY_DN31737_c1_g2;TRINITY_DN32154_c0_g2;TRINITY_DN32562_c0_g2;TRINITY_DN3422_c0_g1;TRINITY_DN35213_c0_g2;TRINITY_D…
22	GO:0015291	MF	secondary active transmembrane transporter activity	22/ 1160	192/ 19334	0.114583	0.00328561	0.1423	TRINITY_DN13133_c0_g2;TRINITY_DN13151_c0_g2;TRINITY_DN13377_c1_g1;TRINITY_DN14442_c0_g1;TRINITY_DN15433_c0_g1;TRINITY_DN18133_c0_g3;TRINITY_DN19585_c0_g2;TRINITY_DN19656_c0_g1;TRINITY_DN2089_c0_g1;TRINITY_DN21678_c0_g2;TRINITY_DN2653_c0_g1;TRINITY_DN2924_c1_g1;TRINITY_DN35174_c0_g1;TRINITY_DN37865_c0_g1;TRINITY_DN38071_c0_g1;TRINITY_DN42041_c0_g2;TRINITY_DN4231_c0_g1;TRINITY_DN4722_c0_g1;TRINITY_…
2	GO:0102420	MF	sn-1-glycerol-3-phosphate C16:0-DCA-CoA acyl transferase activity	2/ 1160	2/ 19334	1	0.00359683	0.1423	TRINITY_DN10497_c0_g4;TRINITY_DN8201_c0_g2
2	GO:0030249	MF	guanylate cyclase regulator activity	2/ 1160	2/ 19334	1	0.00359683	0.1423	TRINITY_DN10640_c0_g1;TRINITY_DN2932_c0_g1
2	GO:0004366	MF	glycerol-3-phosphate O-acyltransferase activity	2/ 1160	2/ 19334	1	0.00359683	0.1423	TRINITY_DN10497_c0_g4;TRINITY_DN8201_c0_g2
2	GO:0010851	MF	cyclase regulator activity	2/ 1160	2/ 19334	1	0.00359683	0.1423	TRINITY_DN10640_c0_g1;TRINITY_DN2932_c0_g1
2	GO:0010853	MF	cyclase activator activity	2/ 1160	2/ 19334	1	0.00359683	0.1423	TRINITY_DN10640_c0_g1;TRINITY_DN2932_c0_g1
2	GO:0008241	MF	peptidyl-dipeptidase activity	2/ 1160	2/ 19334	1	0.00359683	0.1423	TRINITY_DN150_c2_g2;TRINITY_DN1818_c0_g1
2	GO:0047730	MF	carnosine synthase activity	2/ 1160	2/ 19334	1	0.00359683	0.1423	TRINITY_DN20028_c0_g1;TRINITY_DN45_c3_g1
2	GO:0003884	MF	D-amino-acid oxidase activity	2/ 1160	2/ 19334	1	0.00359683	0.1423	TRINITY_DN14001_c0_g1;TRINITY_DN927_c0_g1
2	GO:0030250	MF	guanylate cyclase activator activity	2/ 1160	2/ 19334	1	0.00359683	0.1423	TRINITY_DN10640_c0_g1;TRINITY_DN2932_c0_g1
3	GO:0005184	MF	neuropeptide hormone activity	3/ 1160	6/ 19334	0.5	0.00375607	0.144097	TRINITY_DN11267_c0_g1;TRINITY_DN40106_c0_g1;TRINITY_DN48333_c0_g1
3	GO:0160041	MF	neuropeptide activity	3/ 1160	6/ 19334	0.5	0.00375607	0.144097	TRINITY_DN11267_c0_g1;TRINITY_DN40106_c0_g1;TRINITY_DN48333_c0_g1
9	GO:0005125	MF	cytokine activity	9/ 1160	53/ 19334	0.169811	0.00396534	0.148209	TRINITY_DN1299_c0_g1;TRINITY_DN16860_c0_g1;TRINITY_DN1781_c0_g1;TRINITY_DN18912_c0_g1;TRINITY_DN25944_c0_g1;TRINITY_DN26624_c0_g1;TRINITY_DN46101_c0_g1;TRINITY_DN48515_c0_g1;TRINITY_DN7688_c0_g1
7	GO:0001664	MF	G protein-coupled receptor binding	7/ 1160	35/ 19334	0.2	0.00420205	0.154197	TRINITY_DN1781_c0_g1;TRINITY_DN17937_c0_g1;TRINITY_DN26624_c0_g1;TRINITY_DN48515_c0_g1;TRINITY_DN51056_c0_g1;TRINITY_DN7688_c0_g1;TRINITY_DN9086_c0_g1
49	GO:0005509	MF	calcium ion binding	49/ 1160	543/ 19334	0.0902394	0.00431247	0.154601	TRINITY_DN10253_c0_g3;TRINITY_DN11390_c0_g2;TRINITY_DN1350_c0_g2;TRINITY_DN13796_c0_g2;TRINITY_DN14369_c0_g1;TRINITY_DN1458_c0_g1;TRINITY_DN14730_c0_g1;TRINITY_DN15015_c0_g1;TRINITY_DN15802_c0_g1;TRINITY_DN1668_c7_g1;TRINITY_DN17347_c0_g1;TRINITY_DN17444_c0_g1;TRINITY_DN18431_c0_g1;TRINITY_DN18673_c0_g1;TRINITY_DN1888_c0_g1;TRINITY_DN18908_c0_g1;TRINITY_DN20689_c0_g1;TRINITY_DN21147_c0_g1;TRINITY…
15	GO:0004867	MF	serine-type endopeptidase inhibitor activity	15/ 1160	115/ 19334	0.130435	0.00444517	0.154601	TRINITY_DN18558_c0_g3;TRINITY_DN2048_c0_g1;TRINITY_DN2221_c0_g3;TRINITY_DN2221_c0_g4;TRINITY_DN22428_c0_g1;TRINITY_DN26777_c0_g2;TRINITY_DN30972_c0_g1;TRINITY_DN4420_c0_g1;TRINITY_DN448_c1_g1;TRINITY_DN4533_c0_g1;TRINITY_DN47_c0_g1;TRINITY_DN578_c0_g1;TRINITY_DN605_c0_g2;TRINITY_DN7844_c0_g1;TRINITY_DN935_c0_g1
3	GO:0006570	BP	tyrosine metabolic process	3/ 1160	5/ 19334	0.6	0.00196573	0.158799	TRINITY_DN10211_c0_g1;TRINITY_DN42331_c0_g1;TRINITY_DN4636_c0_g1
34	GO:0044248	BP	cellular catabolic process	34/ 1160	326/ 19334	0.104294	0.00197107	0.158799	TRINITY_DN10211_c0_g1;TRINITY_DN10328_c5_g1;TRINITY_DN10700_c0_g1;TRINITY_DN1111_c0_g2;TRINITY_DN112_c0_g1;TRINITY_DN13583_c0_g1;TRINITY_DN14001_c0_g1;TRINITY_DN1421_c0_g1;TRINITY_DN14369_c0_g1;TRINITY_DN18908_c0_g1;TRINITY_DN19364_c0_g2;TRINITY_DN21307_c0_g1;TRINITY_DN21427_c0_g1;TRINITY_DN21767_c0_g1;TRINITY_DN3656_c1_g1;TRINITY_DN370_c0_g1;TRINITY_DN3872_c0_g1;TRINITY_DN3904_c0_g1;TRINITY_DN39…
9	GO:0008235	MF	metalloexopeptidase activity	9/ 1160	55/ 19334	0.163636	0.00511247	0.172597	TRINITY_DN14464_c0_g1;TRINITY_DN16453_c0_g1;TRINITY_DN2042_c0_g1;TRINITY_DN35429_c0_g1;TRINITY_DN4076_c0_g1;TRINITY_DN43459_c0_g1;TRINITY_DN474_c0_g1;TRINITY_DN47778_c0_g1;TRINITY_DN48275_c0_g1
6	GO:0015294	MF	solute:monoatomic cation symporter activity	6/ 1160	28/ 19334	0.214286	0.00554514	0.183162	TRINITY_DN15433_c0_g1;TRINITY_DN21678_c0_g2;TRINITY_DN2653_c0_g1;TRINITY_DN2924_c1_g1;TRINITY_DN4231_c0_g1;TRINITY_DN7898_c0_g1
8	GO:0004180	MF	carboxypeptidase activity	8/ 1160	46/ 19334	0.173913	0.0055701	0.183162	TRINITY_DN14464_c0_g1;TRINITY_DN150_c2_g2;TRINITY_DN16453_c0_g1;TRINITY_DN1818_c0_g1;TRINITY_DN2042_c0_g1;TRINITY_DN35429_c0_g1;TRINITY_DN4076_c0_g1;TRINITY_DN43459_c0_g1
10	GO:0016298	MF	lipase activity	10/ 1160	67/ 19334	0.149254	0.00635759	0.204699	TRINITY_DN13583_c0_g1;TRINITY_DN13736_c0_g1;TRINITY_DN14369_c0_g1;TRINITY_DN1555_c0_g1;TRINITY_DN1580_c0_g1;TRINITY_DN17969_c0_g2;TRINITY_DN18908_c0_g1;TRINITY_DN40343_c0_g1;TRINITY_DN5618_c0_g2;TRINITY_DN7831_c0_g1
24	GO:0006520	BP	amino acid metabolic process	24/ 1160	209/ 19334	0.114833	0.00287102	0.220627	TRINITY_DN10211_c0_g1;TRINITY_DN10328_c5_g1;TRINITY_DN12321_c0_g1;TRINITY_DN14001_c0_g1;TRINITY_DN1421_c0_g1;TRINITY_DN15484_c0_g1;TRINITY_DN1591_c0_g1;TRINITY_DN21427_c0_g1;TRINITY_DN23586_c0_g2;TRINITY_DN32562_c0_g2;TRINITY_DN33784_c0_g1;TRINITY_DN370_c0_g1;TRINITY_DN3904_c0_g1;TRINITY_DN4169_c0_g1;TRINITY_DN42331_c0_g1;TRINITY_DN449_c0_g1;TRINITY_DN4636_c0_g1;TRINITY_DN4845_c0_g1;TRINITY_DN491…
67	GO:0006508	BP	proteolysis	67/ 1160	783/ 19334	0.0855683	0.0033915	0.23452	TRINITY_DN10590_c0_g1;TRINITY_DN10615_c0_g2;TRINITY_DN10880_c0_g1;TRINITY_DN11226_c1_g1;TRINITY_DN12043_c0_g1;TRINITY_DN12814_c0_g1;TRINITY_DN13566_c0_g2;TRINITY_DN13919_c0_g1;TRINITY_DN14423_c0_g1;TRINITY_DN14464_c0_g1;TRINITY_DN150_c2_g2;TRINITY_DN15_c0_g1;TRINITY_DN16453_c0_g1;TRINITY_DN16465_c0_g1;TRINITY_DN17444_c0_g1;TRINITY_DN179_c2_g1;TRINITY_DN1818_c0_g1;TRINITY_DN18335_c0_g1;TRINITY_DN1…
5	GO:0048793	BP	pronephros development	5/ 1160	18/ 19334	0.277778	0.00342249	0.23452	TRINITY_DN14432_c0_g2;TRINITY_DN2177_c0_g1;TRINITY_DN25833_c0_g2;TRINITY_DN33114_c0_g2;TRINITY_DN8964_c0_g1
22	GO:1901565	BP	organonitrogen compound catabolic process	22/ 1160	193/ 19334	0.11399	0.00343512	0.23452	TRINITY_DN10211_c0_g1;TRINITY_DN13583_c0_g1;TRINITY_DN14001_c0_g1;TRINITY_DN1421_c0_g1;TRINITY_DN18576_c0_g1;TRINITY_DN21427_c0_g1;TRINITY_DN23270_c0_g1;TRINITY_DN3656_c1_g1;TRINITY_DN370_c0_g1;TRINITY_DN3872_c0_g1;TRINITY_DN3904_c0_g1;TRINITY_DN4169_c0_g1;TRINITY_DN42331_c0_g1;TRINITY_DN449_c0_g1;TRINITY_DN4619_c0_g1;TRINITY_DN4636_c0_g1;TRINITY_DN4845_c0_g1;TRINITY_DN50114_c0_g1;TRINITY_DN6438_…
2	GO:0035498	BP	carnosine metabolic process	2/ 1160	2/ 19334	1	0.00359683	0.23452	TRINITY_DN20028_c0_g1;TRINITY_DN45_c3_g1
2	GO:0035499	BP	carnosine biosynthetic process	2/ 1160	2/ 19334	1	0.00359683	0.23452	TRINITY_DN20028_c0_g1;TRINITY_DN45_c3_g1
2	GO:0019478	BP	D-amino acid catabolic process	2/ 1160	2/ 19334	1	0.00359683	0.23452	TRINITY_DN14001_c0_g1;TRINITY_DN927_c0_g1
2	GO:0046416	BP	D-amino acid metabolic process	2/ 1160	2/ 19334	1	0.00359683	0.23452	TRINITY_DN14001_c0_g1;TRINITY_DN927_c0_g1
2	GO:0048741	BP	skeletal muscle fiber development	2/ 1160	2/ 19334	1	0.00359683	0.23452	TRINITY_DN15121_c0_g2;TRINITY_DN48439_c0_g1
3	GO:0006558	BP	L-phenylalanine metabolic process	3/ 1160	6/ 19334	0.5	0.00375607	0.23452	TRINITY_DN10211_c0_g1;TRINITY_DN42331_c0_g1;TRINITY_DN4636_c0_g1
3	GO:1902221	BP	erythrose 4-phosphate/phosphoenolpyruvate family amino acid metabolic process	3/ 1160	6/ 19334	0.5	0.00375607	0.23452	TRINITY_DN10211_c0_g1;TRINITY_DN42331_c0_g1;TRINITY_DN4636_c0_g1
3	GO:1902222	BP	erythrose 4-phosphate/phosphoenolpyruvate family amino acid catabolic process	3/ 1160	6/ 19334	0.5	0.00375607	0.23452	TRINITY_DN10211_c0_g1;TRINITY_DN42331_c0_g1;TRINITY_DN4636_c0_g1
3	GO:0006559	BP	L-phenylalanine catabolic process	3/ 1160	6/ 19334	0.5	0.00375607	0.23452	TRINITY_DN10211_c0_g1;TRINITY_DN42331_c0_g1;TRINITY_DN4636_c0_g1
3	GO:0055001	BP	muscle cell development	3/ 1160	6/ 19334	0.5	0.00375607	0.23452	TRINITY_DN15121_c0_g2;TRINITY_DN48439_c0_g1;TRINITY_DN50114_c0_g1
4	GO:0004653	MF	polypeptide N-acetylgalactosaminyltransferase activity	4/ 1160	14/ 19334	0.285714	0.00794375	0.248316	TRINITY_DN28336_c0_g5;TRINITY_DN44080_c0_g4;TRINITY_DN5346_c1_g1;TRINITY_DN5857_c0_g1
8	GO:0016459	CC	myosin complex	8/ 1160	46/ 19334	0.173913	0.0055701	0.281024	TRINITY_DN13555_c0_g1;TRINITY_DN181_c0_g2;TRINITY_DN24778_c0_g2;TRINITY_DN27560_c0_g9;TRINITY_DN35779_c0_g1;TRINITY_DN4015_c0_g1;TRINITY_DN40778_c0_g1;TRINITY_DN7951_c0_g1
3	GO:0005901	CC	caveola	3/ 1160	7/ 19334	0.428571	0.00628083	0.281024	TRINITY_DN15846_c0_g1;TRINITY_DN1676_c1_g2;TRINITY_DN3001_c0_g1
3	GO:0044853	CC	plasma membrane raft	3/ 1160	7/ 19334	0.428571	0.00628083	0.281024	TRINITY_DN15846_c0_g1;TRINITY_DN1676_c1_g2;TRINITY_DN3001_c0_g1
8	GO:0015081	MF	sodium ion transmembrane transporter activity	8/ 1160	50/ 19334	0.16	0.00928268	0.282048	TRINITY_DN13133_c0_g2;TRINITY_DN15433_c0_g1;TRINITY_DN21678_c0_g2;TRINITY_DN2653_c0_g1;TRINITY_DN34605_c0_g1;TRINITY_DN38071_c0_g1;TRINITY_DN4231_c0_g1;TRINITY_DN7898_c0_g1
3	GO:0004623	MF	phospholipase A2 activity	3/ 1160	8/ 19334	0.375	0.00960389	0.282048	TRINITY_DN14369_c0_g1;TRINITY_DN17969_c0_g2;TRINITY_DN18908_c0_g1
97	GO:0005215	MF	transporter activity	97/ 1160	1256/ 19334	0.0772293	0.00976551	0.282048	TRINITY_DN10253_c0_g1;TRINITY_DN10948_c0_g1;TRINITY_DN11144_c0_g1;TRINITY_DN11320_c0_g1;TRINITY_DN12057_c0_g1;TRINITY_DN12243_c1_g1;TRINITY_DN12346_c0_g1;TRINITY_DN12957_c0_g3;TRINITY_DN13133_c0_g2;TRINITY_DN13151_c0_g2;TRINITY_DN13377_c1_g1;TRINITY_DN1358_c0_g3;TRINITY_DN13993_c0_g1;TRINITY_DN1433_c5_g1;TRINITY_DN14442_c0_g1;TRINITY_DN14513_c0_g1;TRINITY_DN1471_c0_g1;TRINITY_DN15433_c0_g1;TRINIT…
19	GO:0004252	MF	serine-type endopeptidase activity	19/ 1160	174/ 19334	0.109195	0.00994129	0.282048	TRINITY_DN10880_c0_g1;TRINITY_DN13919_c0_g1;TRINITY_DN15_c0_g1;TRINITY_DN16465_c0_g1;TRINITY_DN209_c0_g1;TRINITY_DN21449_c0_g1;TRINITY_DN23024_c0_g1;TRINITY_DN2745_c0_g1;TRINITY_DN2913_c0_g1;TRINITY_DN45528_c0_g1;TRINITY_DN4904_c0_g2;TRINITY_DN49348_c0_g1;TRINITY_DN496_c0_g1;TRINITY_DN5160_c0_g2;TRINITY_DN5605_c0_g1;TRINITY_DN5723_c0_g3;TRINITY_DN5825_c1_g1;TRINITY_DN618_c0_g1;TRINITY_DN7533_c0_g2
7	GO:0005539	MF	glycosaminoglycan binding	7/ 1160	41/ 19334	0.170732	0.0102838	0.282048	TRINITY_DN12816_c0_g1;TRINITY_DN18576_c0_g1;TRINITY_DN315_c1_g1;TRINITY_DN3201_c0_g1;TRINITY_DN4420_c0_g1;TRINITY_DN6556_c0_g1;TRINITY_DN935_c0_g1
32	GO:0005102	MF	signaling receptor binding	32/ 1160	337/ 19334	0.0949555	0.0103463	0.282048	TRINITY_DN11267_c0_g1;TRINITY_DN12124_c0_g1;TRINITY_DN1299_c0_g1;TRINITY_DN1388_c1_g2;TRINITY_DN16860_c0_g1;TRINITY_DN17249_c0_g2;TRINITY_DN1781_c0_g1;TRINITY_DN17937_c0_g1;TRINITY_DN18348_c0_g1;TRINITY_DN18912_c0_g1;TRINITY_DN25944_c0_g1;TRINITY_DN26624_c0_g1;TRINITY_DN26954_c0_g1;TRINITY_DN27145_c0_g2;TRINITY_DN306_c0_g1;TRINITY_DN3201_c0_g1;TRINITY_DN40106_c0_g1;TRINITY_DN46101_c0_g1;TRINITY_D…
2	GO:0008430	MF	selenium binding	2/ 1160	3/ 19334	0.666667	0.0103596	0.282048	TRINITY_DN34119_c0_g1;TRINITY_DN5581_c0_g1
2	GO:0004111	MF	creatine kinase activity	2/ 1160	3/ 19334	0.666667	0.0103596	0.282048	TRINITY_DN1245_c0_g1;TRINITY_DN1339_c0_g1
2	GO:0004720	MF	protein-lysine 6-oxidase activity	2/ 1160	3/ 19334	0.666667	0.0103596	0.282048	TRINITY_DN2499_c0_g1;TRINITY_DN43394_c1_g3
2	GO:0016775	MF	phosphotransferase activity, nitrogenous group as acceptor	2/ 1160	3/ 19334	0.666667	0.0103596	0.282048	TRINITY_DN1245_c0_g1;TRINITY_DN1339_c0_g1
91	GO:0022857	MF	transmembrane transporter activity	91/ 1160	1172/ 19334	0.0776451	0.0110013	0.293213	TRINITY_DN10253_c0_g1;TRINITY_DN10948_c0_g1;TRINITY_DN11144_c0_g1;TRINITY_DN11320_c0_g1;TRINITY_DN12057_c0_g1;TRINITY_DN12243_c1_g1;TRINITY_DN12346_c0_g1;TRINITY_DN12957_c0_g3;TRINITY_DN13133_c0_g2;TRINITY_DN13151_c0_g2;TRINITY_DN13377_c1_g1;TRINITY_DN1358_c0_g3;TRINITY_DN13993_c0_g1;TRINITY_DN1433_c5_g1;TRINITY_DN14442_c0_g1;TRINITY_DN14513_c0_g1;TRINITY_DN1471_c0_g1;TRINITY_DN15433_c0_g1;TRINIT…
8	GO:0050878	BP	regulation of body fluid levels	8/ 1160	45/ 19334	0.177778	0.00485098	0.295496	TRINITY_DN11991_c0_g1;TRINITY_DN15_c0_g1;TRINITY_DN2221_c0_g3;TRINITY_DN2221_c0_g4;TRINITY_DN23024_c0_g1;TRINITY_DN32562_c0_g2;TRINITY_DN496_c0_g1;TRINITY_DN7306_c0_g4
16	GO:0019842	MF	vitamin binding	16/ 1160	140/ 19334	0.114286	0.0115222	0.303899	TRINITY_DN10328_c5_g1;TRINITY_DN1350_c0_g2;TRINITY_DN1421_c0_g1;TRINITY_DN15121_c0_g2;TRINITY_DN15484_c0_g1;TRINITY_DN167_c2_g1;TRINITY_DN18431_c0_g1;TRINITY_DN27_c6_g1;TRINITY_DN3904_c0_g1;TRINITY_DN4204_c0_g1;TRINITY_DN4518_c0_g1;TRINITY_DN468_c0_g1;TRINITY_DN5335_c0_g1;TRINITY_DN6757_c0_g1;TRINITY_DN7119_c0_g1;TRINITY_DN7948_c0_g1
4	GO:0005344	MF	oxygen carrier activity	4/ 1160	16/ 19334	0.25	0.0131241	0.338286	TRINITY_DN13082_c0_g1;TRINITY_DN27120_c0_g1;TRINITY_DN34280_c0_g1;TRINITY_DN3738_c0_g1
4	GO:0019838	MF	growth factor binding	4/ 1160	16/ 19334	0.25	0.0131241	0.338286	TRINITY_DN12696_c0_g2;TRINITY_DN17554_c0_g2;TRINITY_DN4142_c0_g1;TRINITY_DN48044_c0_g1
3	GO:0004089	MF	carbonate dehydratase activity	3/ 1160	9/ 19334	0.333333	0.0137694	0.345189	TRINITY_DN3156_c0_g1;TRINITY_DN4468_c0_g1;TRINITY_DN5026_c0_g1
4	GO:0008154	BP	actin polymerization or depolymerization	4/ 1160	13/ 19334	0.307692	0.00595344	0.345784	TRINITY_DN27662_c0_g1;TRINITY_DN49351_c0_g1;TRINITY_DN51053_c0_g1;TRINITY_DN5890_c0_g1
34	GO:0015318	MF	inorganic molecular entity transmembrane transporter activity	34/ 1160	368/ 19334	0.0923913	0.0140376	0.348464	TRINITY_DN11144_c0_g1;TRINITY_DN12957_c0_g3;TRINITY_DN13133_c0_g2;TRINITY_DN13993_c0_g1;TRINITY_DN14442_c0_g1;TRINITY_DN14513_c0_g1;TRINITY_DN15433_c0_g1;TRINITY_DN18000_c0_g1;TRINITY_DN18133_c0_g3;TRINITY_DN207_c0_g1;TRINITY_DN21678_c0_g2;TRINITY_DN24782_c0_g1;TRINITY_DN25637_c0_g4;TRINITY_DN2653_c0_g1;TRINITY_DN2767_c0_g1;TRINITY_DN27712_c0_g1;TRINITY_DN2924_c1_g1;TRINITY_DN31037_c0_g1;TRINITY_…
8	GO:0005126	MF	cytokine receptor binding	8/ 1160	54/ 19334	0.148148	0.0145836	0.354254	TRINITY_DN16860_c0_g1;TRINITY_DN1781_c0_g1;TRINITY_DN18912_c0_g1;TRINITY_DN26624_c0_g1;TRINITY_DN46101_c0_g1;TRINITY_DN48515_c0_g1;TRINITY_DN7688_c0_g1;TRINITY_DN7699_c1_g1
15	GO:0022853	MF	active monoatomic ion transmembrane transporter activity	15/ 1160	131/ 19334	0.114504	0.0147596	0.354254	TRINITY_DN13133_c0_g2;TRINITY_DN14513_c0_g1;TRINITY_DN15433_c0_g1;TRINITY_DN21678_c0_g2;TRINITY_DN24782_c0_g1;TRINITY_DN2653_c0_g1;TRINITY_DN2767_c0_g1;TRINITY_DN2924_c1_g1;TRINITY_DN33589_c0_g1;TRINITY_DN38071_c0_g1;TRINITY_DN4231_c0_g1;TRINITY_DN467_c0_g1;TRINITY_DN49450_c0_g1;TRINITY_DN50126_c0_g1;TRINITY_DN7898_c0_g1
8	GO:0034220	BP	monoatomic ion transmembrane transport	8/ 1160	47/ 19334	0.170213	0.00636762	0.357238	TRINITY_DN167_c2_g1;TRINITY_DN2592_c1_g2;TRINITY_DN3702_c0_g1;TRINITY_DN468_c0_g1;TRINITY_DN5203_c0_g1;TRINITY_DN5388_c0_g1;TRINITY_DN6732_c0_g1;TRINITY_DN703_c1_g1
41	GO:0019752	BP	carboxylic acid metabolic process	41/ 1160	447/ 19334	0.0917226	0.0063682	0.357238	TRINITY_DN10211_c0_g1;TRINITY_DN10328_c5_g1;TRINITY_DN11543_c0_g2;TRINITY_DN12321_c0_g1;TRINITY_DN14001_c0_g1;TRINITY_DN1421_c0_g1;TRINITY_DN15484_c0_g1;TRINITY_DN1591_c0_g1;TRINITY_DN185_c0_g2;TRINITY_DN20028_c0_g1;TRINITY_DN21307_c0_g1;TRINITY_DN21427_c0_g1;TRINITY_DN23586_c0_g2;TRINITY_DN3003_c0_g1;TRINITY_DN32562_c0_g2;TRINITY_DN33784_c0_g1;TRINITY_DN370_c0_g1;TRINITY_DN3904_c0_g1;TRINITY_DN3…
41	GO:0043436	BP	oxoacid metabolic process	41/ 1160	447/ 19334	0.0917226	0.0063682	0.357238	TRINITY_DN10211_c0_g1;TRINITY_DN10328_c5_g1;TRINITY_DN11543_c0_g2;TRINITY_DN12321_c0_g1;TRINITY_DN14001_c0_g1;TRINITY_DN1421_c0_g1;TRINITY_DN15484_c0_g1;TRINITY_DN1591_c0_g1;TRINITY_DN185_c0_g2;TRINITY_DN20028_c0_g1;TRINITY_DN21307_c0_g1;TRINITY_DN21427_c0_g1;TRINITY_DN23586_c0_g2;TRINITY_DN3003_c0_g1;TRINITY_DN32562_c0_g2;TRINITY_DN33784_c0_g1;TRINITY_DN370_c0_g1;TRINITY_DN3904_c0_g1;TRINITY_DN3…
25	GO:0022890	MF	inorganic cation transmembrane transporter activity	25/ 1160	252/ 19334	0.0992063	0.0151119	0.357602	TRINITY_DN11144_c0_g1;TRINITY_DN12957_c0_g3;TRINITY_DN13133_c0_g2;TRINITY_DN13993_c0_g1;TRINITY_DN14513_c0_g1;TRINITY_DN15433_c0_g1;TRINITY_DN18000_c0_g1;TRINITY_DN207_c0_g1;TRINITY_DN21678_c0_g2;TRINITY_DN24782_c0_g1;TRINITY_DN25637_c0_g4;TRINITY_DN2653_c0_g1;TRINITY_DN2767_c0_g1;TRINITY_DN33589_c0_g1;TRINITY_DN34605_c0_g1;TRINITY_DN38071_c0_g1;TRINITY_DN4231_c0_g1;TRINITY_DN4672_c1_g1;TRINITY_D…
28	GO:0008324	MF	monoatomic cation transmembrane transporter activity	28/ 1160	297/ 19334	0.0942761	0.0183888	0.427159	TRINITY_DN10948_c0_g1;TRINITY_DN11144_c0_g1;TRINITY_DN12957_c0_g3;TRINITY_DN13133_c0_g2;TRINITY_DN14513_c0_g1;TRINITY_DN15433_c0_g1;TRINITY_DN18000_c0_g1;TRINITY_DN207_c0_g1;TRINITY_DN21678_c0_g2;TRINITY_DN24782_c0_g1;TRINITY_DN2653_c0_g1;TRINITY_DN2767_c0_g1;TRINITY_DN2924_c1_g1;TRINITY_DN30970_c0_g1;TRINITY_DN33589_c0_g1;TRINITY_DN34605_c0_g1;TRINITY_DN38071_c0_g1;TRINITY_DN4231_c0_g1;TRINITY_D…
2	GO:0008519	MF	ammonium transmembrane transporter activity	2/ 1160	4/ 19334	0.5	0.0198961	0.43806	TRINITY_DN13993_c0_g1;TRINITY_DN25637_c0_g4
2	GO:0070851	MF	growth factor receptor binding	2/ 1160	4/ 19334	0.5	0.0198961	0.43806	TRINITY_DN46101_c0_g1;TRINITY_DN6169_c0_g1
2	GO:0005436	MF	sodium:phosphate symporter activity	2/ 1160	4/ 19334	0.5	0.0198961	0.43806	TRINITY_DN4231_c0_g1;TRINITY_DN7898_c0_g1
2	GO:0071855	MF	neuropeptide receptor binding	2/ 1160	4/ 19334	0.5	0.0198961	0.43806	TRINITY_DN51056_c0_g1;TRINITY_DN9086_c0_g1
41	GO:0006082	BP	organic acid metabolic process	41/ 1160	449/ 19334	0.091314	0.00850013	0.442272	TRINITY_DN10211_c0_g1;TRINITY_DN10328_c5_g1;TRINITY_DN11543_c0_g2;TRINITY_DN12321_c0_g1;TRINITY_DN14001_c0_g1;TRINITY_DN1421_c0_g1;TRINITY_DN15484_c0_g1;TRINITY_DN1591_c0_g1;TRINITY_DN185_c0_g2;TRINITY_DN20028_c0_g1;TRINITY_DN21307_c0_g1;TRINITY_DN21427_c0_g1;TRINITY_DN23586_c0_g2;TRINITY_DN3003_c0_g1;TRINITY_DN32562_c0_g2;TRINITY_DN33784_c0_g1;TRINITY_DN370_c0_g1;TRINITY_DN3904_c0_g1;TRINITY_DN3…
20	GO:0017171	MF	serine hydrolase activity	20/ 1160	193/ 19334	0.103627	0.0205701	0.442548	TRINITY_DN10880_c0_g1;TRINITY_DN13919_c0_g1;TRINITY_DN15_c0_g1;TRINITY_DN16465_c0_g1;TRINITY_DN209_c0_g1;TRINITY_DN21449_c0_g1;TRINITY_DN23024_c0_g1;TRINITY_DN2745_c0_g1;TRINITY_DN2913_c0_g1;TRINITY_DN306_c0_g1;TRINITY_DN45528_c0_g1;TRINITY_DN4904_c0_g2;TRINITY_DN49348_c0_g1;TRINITY_DN496_c0_g1;TRINITY_DN5160_c0_g2;TRINITY_DN5605_c0_g1;TRINITY_DN5723_c0_g3;TRINITY_DN5825_c1_g1;TRINITY_DN618_c0_g1…
20	GO:0008236	MF	serine-type peptidase activity	20/ 1160	193/ 19334	0.103627	0.0205701	0.442548	TRINITY_DN10880_c0_g1;TRINITY_DN13919_c0_g1;TRINITY_DN15_c0_g1;TRINITY_DN16465_c0_g1;TRINITY_DN209_c0_g1;TRINITY_DN21449_c0_g1;TRINITY_DN23024_c0_g1;TRINITY_DN2745_c0_g1;TRINITY_DN2913_c0_g1;TRINITY_DN306_c0_g1;TRINITY_DN45528_c0_g1;TRINITY_DN4904_c0_g2;TRINITY_DN49348_c0_g1;TRINITY_DN496_c0_g1;TRINITY_DN5160_c0_g2;TRINITY_DN5605_c0_g1;TRINITY_DN5723_c0_g3;TRINITY_DN5825_c1_g1;TRINITY_DN618_c0_g1…
5	GO:0004869	MF	cysteine-type endopeptidase inhibitor activity	5/ 1160	27/ 19334	0.185185	0.0206243	0.442548	TRINITY_DN16872_c0_g1;TRINITY_DN2060_c0_g1;TRINITY_DN21083_c0_g1;TRINITY_DN4546_c0_g1;TRINITY_DN48547_c0_g1
7	GO:0007596	BP	blood coagulation	7/ 1160	40/ 19334	0.175	0.00898175	0.45317	TRINITY_DN11991_c0_g1;TRINITY_DN15_c0_g1;TRINITY_DN2221_c0_g3;TRINITY_DN2221_c0_g4;TRINITY_DN23024_c0_g1;TRINITY_DN496_c0_g1;TRINITY_DN7306_c0_g4
7	GO:0007599	BP	hemostasis	7/ 1160	40/ 19334	0.175	0.00898175	0.45317	TRINITY_DN11991_c0_g1;TRINITY_DN15_c0_g1;TRINITY_DN2221_c0_g3;TRINITY_DN2221_c0_g4;TRINITY_DN23024_c0_g1;TRINITY_DN496_c0_g1;TRINITY_DN7306_c0_g4
7	GO:0050817	BP	coagulation	7/ 1160	40/ 19334	0.175	0.00898175	0.45317	TRINITY_DN11991_c0_g1;TRINITY_DN15_c0_g1;TRINITY_DN2221_c0_g3;TRINITY_DN2221_c0_g4;TRINITY_DN23024_c0_g1;TRINITY_DN496_c0_g1;TRINITY_DN7306_c0_g4
14	GO:0016042	BP	lipid catabolic process	14/ 1160	114/ 19334	0.122807	0.00914545	0.456815	TRINITY_DN13583_c0_g1;TRINITY_DN14369_c0_g1;TRINITY_DN1580_c0_g1;TRINITY_DN18908_c0_g1;TRINITY_DN21307_c0_g1;TRINITY_DN36122_c0_g2;TRINITY_DN3872_c0_g1;TRINITY_DN4178_c0_g1;TRINITY_DN44368_c0_g3;TRINITY_DN4619_c0_g1;TRINITY_DN5618_c0_g2;TRINITY_DN755_c0_g1;TRINITY_DN7831_c0_g1;TRINITY_DN963_c0_g2
8	GO:0044242	BP	cellular lipid catabolic process	8/ 1160	50/ 19334	0.16	0.00928268	0.458575	TRINITY_DN13583_c0_g1;TRINITY_DN14369_c0_g1;TRINITY_DN18908_c0_g1;TRINITY_DN21307_c0_g1;TRINITY_DN3872_c0_g1;TRINITY_DN4619_c0_g1;TRINITY_DN755_c0_g1;TRINITY_DN963_c0_g2
8	GO:0070279	MF	vitamin B6 binding	8/ 1160	58/ 19334	0.137931	0.0217993	0.459965	TRINITY_DN10328_c5_g1;TRINITY_DN1421_c0_g1;TRINITY_DN15484_c0_g1;TRINITY_DN27_c6_g1;TRINITY_DN3904_c0_g1;TRINITY_DN4518_c0_g1;TRINITY_DN5335_c0_g1;TRINITY_DN7119_c0_g1
8	GO:0030170	MF	pyridoxal phosphate binding	8/ 1160	58/ 19334	0.137931	0.0217993	0.459965	TRINITY_DN10328_c5_g1;TRINITY_DN1421_c0_g1;TRINITY_DN15484_c0_g1;TRINITY_DN27_c6_g1;TRINITY_DN3904_c0_g1;TRINITY_DN4518_c0_g1;TRINITY_DN5335_c0_g1;TRINITY_DN7119_c0_g1
4	GO:0006536	BP	glutamate metabolic process	4/ 1160	15/ 19334	0.266667	0.0103253	0.466182	TRINITY_DN370_c0_g1;TRINITY_DN449_c0_g1;TRINITY_DN4845_c0_g1;TRINITY_DN6438_c0_g1
4	GO:0009072	BP	aromatic amino acid metabolic process	4/ 1160	15/ 19334	0.266667	0.0103253	0.466182	TRINITY_DN10211_c0_g1;TRINITY_DN32562_c0_g2;TRINITY_DN42331_c0_g1;TRINITY_DN4636_c0_g1
2	GO:0042396	BP	phosphagen biosynthetic process	2/ 1160	3/ 19334	0.666667	0.0103596	0.466182	TRINITY_DN1245_c0_g1;TRINITY_DN1339_c0_g1
2	GO:0006599	BP	phosphagen metabolic process	2/ 1160	3/ 19334	0.666667	0.0103596	0.466182	TRINITY_DN1245_c0_g1;TRINITY_DN1339_c0_g1
2	GO:0046314	BP	phosphocreatine biosynthetic process	2/ 1160	3/ 19334	0.666667	0.0103596	0.466182	TRINITY_DN1245_c0_g1;TRINITY_DN1339_c0_g1
2	GO:0006603	BP	phosphocreatine metabolic process	2/ 1160	3/ 19334	0.666667	0.0103596	0.466182	TRINITY_DN1245_c0_g1;TRINITY_DN1339_c0_g1
2	GO:0030866	BP	cortical actin cytoskeleton organization	2/ 1160	3/ 19334	0.666667	0.0103596	0.466182	TRINITY_DN4592_c0_g1;TRINITY_DN4592_c1_g1
2	GO:0014904	BP	myotube cell development	2/ 1160	3/ 19334	0.666667	0.0103596	0.466182	TRINITY_DN15121_c0_g2;TRINITY_DN48439_c0_g1
2	GO:0030865	BP	cortical cytoskeleton organization	2/ 1160	3/ 19334	0.666667	0.0103596	0.466182	TRINITY_DN4592_c0_g1;TRINITY_DN4592_c1_g1
6	GO:0043648	BP	dicarboxylic acid metabolic process	6/ 1160	32/ 19334	0.1875	0.010877	0.4808	TRINITY_DN370_c0_g1;TRINITY_DN449_c0_g1;TRINITY_DN48340_c0_g1;TRINITY_DN4845_c0_g1;TRINITY_DN49152_c0_g1;TRINITY_DN6438_c0_g1
7	GO:0016209	MF	antioxidant activity	7/ 1160	48/ 19334	0.145833	0.0234727	0.491181	TRINITY_DN1160_c0_g2;TRINITY_DN1282_c0_g1;TRINITY_DN13624_c0_g1;TRINITY_DN26100_c0_g1;TRINITY_DN4459_c0_g2;TRINITY_DN50979_c0_g1;TRINITY_DN5322_c0_g1
10	GO:0052689	MF	carboxylic ester hydrolase activity	10/ 1160	76/ 19334	0.131579	0.0240899	0.497239	TRINITY_DN13736_c0_g1;TRINITY_DN14369_c0_g1;TRINITY_DN1580_c0_g1;TRINITY_DN17969_c0_g2;TRINITY_DN18908_c0_g1;TRINITY_DN22181_c1_g1;TRINITY_DN32427_c0_g3;TRINITY_DN40343_c0_g1;TRINITY_DN4178_c0_g1;TRINITY_DN5618_c0_g2
44	GO:0008092	MF	cytoskeletal protein binding	44/ 1160	521/ 19334	0.084453	0.024155	0.497239	TRINITY_DN11699_c1_g1;TRINITY_DN12346_c0_g1;TRINITY_DN13492_c0_g2;TRINITY_DN13555_c0_g1;TRINITY_DN13873_c0_g1;TRINITY_DN142_c0_g1;TRINITY_DN14736_c1_g3;TRINITY_DN150_c2_g2;TRINITY_DN17137_c0_g1;TRINITY_DN171_c0_g1;TRINITY_DN181_c0_g2;TRINITY_DN2302_c1_g3;TRINITY_DN23572_c0_g1;TRINITY_DN23651_c0_g1;TRINITY_DN24152_c0_g1;TRINITY_DN24778_c0_g2;TRINITY_DN25421_c0_g1;TRINITY_DN25537_c0_g1;TRINITY_DN27…
91	GO:0016491	MF	oxidoreductase activity	91/ 1160	1211/ 19334	0.0751445	0.0243983	0.498197	TRINITY_DN100_c3_g4;TRINITY_DN10253_c0_g1;TRINITY_DN11321_c0_g1;TRINITY_DN1140_c0_g1;TRINITY_DN1160_c0_g2;TRINITY_DN12022_c0_g1;TRINITY_DN12057_c0_g1;TRINITY_DN12269_c0_g1;TRINITY_DN12346_c0_g1;TRINITY_DN12559_c0_g2;TRINITY_DN12564_c0_g1;TRINITY_DN1281_c0_g1;TRINITY_DN1282_c0_g1;TRINITY_DN1320_c1_g1;TRINITY_DN13294_c0_g2;TRINITY_DN1343_c0_g1;TRINITY_DN13624_c0_g1;TRINITY_DN14001_c0_g1;TRINITY_DN1…
52	GO:0009056	BP	catabolic process	52/ 1160	611/ 19334	0.0851064	0.0116999	0.500263	TRINITY_DN10211_c0_g1;TRINITY_DN10328_c5_g1;TRINITY_DN10615_c0_g2;TRINITY_DN10700_c0_g1;TRINITY_DN1111_c0_g2;TRINITY_DN112_c0_g1;TRINITY_DN11543_c0_g2;TRINITY_DN12043_c0_g1;TRINITY_DN12814_c0_g1;TRINITY_DN13583_c0_g1;TRINITY_DN14001_c0_g1;TRINITY_DN1421_c0_g1;TRINITY_DN14369_c0_g1;TRINITY_DN14427_c1_g1;TRINITY_DN1580_c0_g1;TRINITY_DN18576_c0_g1;TRINITY_DN18908_c0_g1;TRINITY_DN19364_c0_g2;TRINITY_…
8	GO:0007015	BP	actin filament organization	8/ 1160	52/ 19334	0.153846	0.0117138	0.500263	TRINITY_DN24152_c0_g1;TRINITY_DN27662_c0_g1;TRINITY_DN36529_c0_g1;TRINITY_DN48418_c0_g1;TRINITY_DN49351_c0_g1;TRINITY_DN51053_c0_g1;TRINITY_DN5890_c0_g1;TRINITY_DN7343_c0_g1
7	GO:0098655	BP	monoatomic cation transmembrane transport	7/ 1160	42/ 19334	0.166667	0.0117179	0.500263	TRINITY_DN167_c2_g1;TRINITY_DN2592_c1_g2;TRINITY_DN3702_c0_g1;TRINITY_DN468_c0_g1;TRINITY_DN5203_c0_g1;TRINITY_DN6732_c0_g1;TRINITY_DN703_c1_g1
7	GO:0098662	BP	inorganic cation transmembrane transport	7/ 1160	42/ 19334	0.166667	0.0117179	0.500263	TRINITY_DN167_c2_g1;TRINITY_DN2592_c1_g2;TRINITY_DN3702_c0_g1;TRINITY_DN468_c0_g1;TRINITY_DN5203_c0_g1;TRINITY_DN6732_c0_g1;TRINITY_DN703_c1_g1
3	GO:0016615	MF	malate dehydrogenase activity	3/ 1160	11/ 19334	0.272727	0.0247213	0.500754	TRINITY_DN48340_c0_g1;TRINITY_DN49152_c0_g1;TRINITY_DN5898_c0_g1
11	GO:0016810	MF	hydrolase activity, acting on carbon-nitrogen (but not peptide) bonds	11/ 1160	92/ 19334	0.119565	0.024983	0.50204	TRINITY_DN1088_c0_g1;TRINITY_DN1668_c7_g1;TRINITY_DN18576_c0_g1;TRINITY_DN21544_c0_g1;TRINITY_DN2706_c0_g1;TRINITY_DN3656_c1_g1;TRINITY_DN4384_c1_g1;TRINITY_DN4619_c0_g1;TRINITY_DN52323_c0_g1;TRINITY_DN56_c0_g1;TRINITY_DN836_c0_g1
6	GO:0005882	CC	intermediate filament	6/ 1160	33/ 19334	0.181818	0.0126355	0.507718	TRINITY_DN14737_c0_g2;TRINITY_DN18307_c0_g1;TRINITY_DN21842_c0_g3;TRINITY_DN38141_c0_g1;TRINITY_DN38753_c0_g3;TRINITY_DN469_c0_g2
5	GO:0030834	BP	regulation of actin filament depolymerization	5/ 1160	24/ 19334	0.208333	0.0125929	0.509295	TRINITY_DN11699_c1_g1;TRINITY_DN142_c0_g1;TRINITY_DN23572_c0_g1;TRINITY_DN48399_c0_g1;TRINITY_DN51028_c0_g1
5	GO:0030835	BP	negative regulation of actin filament depolymerization	5/ 1160	24/ 19334	0.208333	0.0125929	0.509295	TRINITY_DN11699_c1_g1;TRINITY_DN142_c0_g1;TRINITY_DN23572_c0_g1;TRINITY_DN48399_c0_g1;TRINITY_DN51028_c0_g1
5	GO:0051693	BP	actin filament capping	5/ 1160	24/ 19334	0.208333	0.0125929	0.509295	TRINITY_DN11699_c1_g1;TRINITY_DN142_c0_g1;TRINITY_DN23572_c0_g1;TRINITY_DN48399_c0_g1;TRINITY_DN51028_c0_g1
5	GO:1901880	BP	negative regulation of protein depolymerization	5/ 1160	24/ 19334	0.208333	0.0125929	0.509295	TRINITY_DN11699_c1_g1;TRINITY_DN142_c0_g1;TRINITY_DN23572_c0_g1;TRINITY_DN48399_c0_g1;TRINITY_DN51028_c0_g1
10	GO:0005179	MF	hormone activity	10/ 1160	79/ 19334	0.126582	0.0268806	0.532476	TRINITY_DN11267_c0_g1;TRINITY_DN18348_c0_g1;TRINITY_DN26954_c0_g1;TRINITY_DN40106_c0_g1;TRINITY_DN48333_c0_g1;TRINITY_DN51056_c0_g1;TRINITY_DN54_c1_g1;TRINITY_DN7670_c0_g1;TRINITY_DN8108_c0_g2;TRINITY_DN9086_c0_g1
5	GO:0008201	MF	heparin binding	5/ 1160	29/ 19334	0.172414	0.027498	0.539728	TRINITY_DN12816_c0_g1;TRINITY_DN3201_c0_g1;TRINITY_DN4420_c0_g1;TRINITY_DN6556_c0_g1;TRINITY_DN935_c0_g1
17	GO:0016829	MF	lyase activity	17/ 1160	161/ 19334	0.10559	0.0278254	0.541953	TRINITY_DN1083_c0_g1;TRINITY_DN12321_c0_g1;TRINITY_DN12867_c0_g3;TRINITY_DN20305_c0_g1;TRINITY_DN2212_c0_g1;TRINITY_DN22774_c0_g1;TRINITY_DN2296_c1_g1;TRINITY_DN279_c0_g1;TRINITY_DN3156_c0_g1;TRINITY_DN42045_c0_g1;TRINITY_DN4468_c0_g1;TRINITY_DN4643_c0_g1;TRINITY_DN4845_c0_g1;TRINITY_DN49409_c0_g1;TRINITY_DN5026_c0_g1;TRINITY_DN51357_c0_g1;TRINITY_DN6438_c0_g1
4	GO:0019825	MF	oxygen binding	4/ 1160	20/ 19334	0.2	0.0288877	0.554118	TRINITY_DN13082_c0_g1;TRINITY_DN27120_c0_g1;TRINITY_DN34280_c0_g1;TRINITY_DN3738_c0_g1
4	GO:0071949	MF	FAD binding	4/ 1160	20/ 19334	0.2	0.0288877	0.554118	TRINITY_DN14001_c0_g1;TRINITY_DN21307_c0_g1;TRINITY_DN32154_c0_g2;TRINITY_DN927_c0_g1
37	GO:0004175	MF	endopeptidase activity	37/ 1160	431/ 19334	0.0858469	0.0303747	0.578261	TRINITY_DN10615_c0_g2;TRINITY_DN10880_c0_g1;TRINITY_DN12814_c0_g1;TRINITY_DN13566_c0_g2;TRINITY_DN13919_c0_g1;TRINITY_DN14423_c0_g1;TRINITY_DN15_c0_g1;TRINITY_DN16465_c0_g1;TRINITY_DN17444_c0_g1;TRINITY_DN18394_c0_g1;TRINITY_DN209_c0_g1;TRINITY_DN21449_c0_g1;TRINITY_DN23024_c0_g1;TRINITY_DN23270_c0_g1;TRINITY_DN2402_c0_g1;TRINITY_DN24298_c0_g2;TRINITY_DN253_c0_g2;TRINITY_DN2745_c0_g1;TRINITY_DN28…
3	GO:0008271	MF	secondary active sulfate transmembrane transporter activity	3/ 1160	12/ 19334	0.25	0.03152	0.591175	TRINITY_DN14442_c0_g1;TRINITY_DN15433_c0_g1;TRINITY_DN18133_c0_g3
3	GO:0015116	MF	sulfate transmembrane transporter activity	3/ 1160	12/ 19334	0.25	0.03152	0.591175	TRINITY_DN14442_c0_g1;TRINITY_DN15433_c0_g1;TRINITY_DN18133_c0_g3
2	GO:0070573	MF	metallodipeptidase activity	2/ 1160	5/ 19334	0.4	0.0318496	0.592965	TRINITY_DN47778_c0_g1;TRINITY_DN48275_c0_g1
4	GO:0008376	MF	acetylgalactosaminyltransferase activity	4/ 1160	21/ 19334	0.190476	0.0340383	0.620036	TRINITY_DN28336_c0_g5;TRINITY_DN44080_c0_g4;TRINITY_DN5346_c1_g1;TRINITY_DN5857_c0_g1
5	GO:0004601	MF	peroxidase activity	5/ 1160	31/ 19334	0.16129	0.0356733	0.630657	TRINITY_DN1160_c0_g2;TRINITY_DN1282_c0_g1;TRINITY_DN13624_c0_g1;TRINITY_DN26100_c0_g1;TRINITY_DN4459_c0_g2
5	GO:0016769	MF	transferase activity, transferring nitrogenous groups	5/ 1160	31/ 19334	0.16129	0.0356733	0.630657	TRINITY_DN10328_c5_g1;TRINITY_DN15484_c0_g1;TRINITY_DN4169_c0_g1;TRINITY_DN48279_c0_g1;TRINITY_DN5335_c0_g1
5	GO:0016684	MF	oxidoreductase activity, acting on peroxide as acceptor	5/ 1160	31/ 19334	0.16129	0.0356733	0.630657	TRINITY_DN1160_c0_g2;TRINITY_DN1282_c0_g1;TRINITY_DN13624_c0_g1;TRINITY_DN26100_c0_g1;TRINITY_DN4459_c0_g2
5	GO:0001822	BP	kidney development	5/ 1160	26/ 19334	0.192308	0.0176542	0.653822	TRINITY_DN14432_c0_g2;TRINITY_DN2177_c0_g1;TRINITY_DN25833_c0_g2;TRINITY_DN33114_c0_g2;TRINITY_DN8964_c0_g1
5	GO:1901879	BP	regulation of protein depolymerization	5/ 1160	26/ 19334	0.192308	0.0176542	0.653822	TRINITY_DN11699_c1_g1;TRINITY_DN142_c0_g1;TRINITY_DN23572_c0_g1;TRINITY_DN48399_c0_g1;TRINITY_DN51028_c0_g1
5	GO:0043242	BP	negative regulation of protein-containing complex disassembly	5/ 1160	26/ 19334	0.192308	0.0176542	0.653822	TRINITY_DN11699_c1_g1;TRINITY_DN142_c0_g1;TRINITY_DN23572_c0_g1;TRINITY_DN48399_c0_g1;TRINITY_DN51028_c0_g1
3	GO:0030149	BP	sphingolipid catabolic process	3/ 1160	10/ 19334	0.3	0.0188044	0.653822	TRINITY_DN13583_c0_g1;TRINITY_DN3872_c0_g1;TRINITY_DN4619_c0_g1
3	GO:0046466	BP	membrane lipid catabolic process	3/ 1160	10/ 19334	0.3	0.0188044	0.653822	TRINITY_DN13583_c0_g1;TRINITY_DN3872_c0_g1;TRINITY_DN4619_c0_g1
7	GO:0046942	BP	carboxylic acid transport	7/ 1160	46/ 19334	0.152174	0.0189115	0.653822	TRINITY_DN13377_c1_g1;TRINITY_DN1358_c0_g3;TRINITY_DN17969_c0_g2;TRINITY_DN35174_c0_g1;TRINITY_DN51878_c0_g1;TRINITY_DN7898_c0_g1;TRINITY_DN9556_c0_g1
7	GO:0015849	BP	organic acid transport	7/ 1160	46/ 19334	0.152174	0.0189115	0.653822	TRINITY_DN13377_c1_g1;TRINITY_DN1358_c0_g3;TRINITY_DN17969_c0_g2;TRINITY_DN35174_c0_g1;TRINITY_DN51878_c0_g1;TRINITY_DN7898_c0_g1;TRINITY_DN9556_c0_g1
6	GO:0043244	BP	regulation of protein-containing complex disassembly	6/ 1160	36/ 19334	0.166667	0.0190884	0.653822	TRINITY_DN10700_c0_g1;TRINITY_DN11699_c1_g1;TRINITY_DN142_c0_g1;TRINITY_DN23572_c0_g1;TRINITY_DN48399_c0_g1;TRINITY_DN51028_c0_g1
2	GO:0016024	BP	CDP-diacylglycerol biosynthetic process	2/ 1160	4/ 19334	0.5	0.0198961	0.653822	TRINITY_DN10497_c0_g4;TRINITY_DN8201_c0_g2
2	GO:0015942	BP	formate metabolic process	2/ 1160	4/ 19334	0.5	0.0198961	0.653822	TRINITY_DN4845_c0_g1;TRINITY_DN6438_c0_g1
2	GO:0043606	BP	formamide metabolic process	2/ 1160	4/ 19334	0.5	0.0198961	0.653822	TRINITY_DN4845_c0_g1;TRINITY_DN6438_c0_g1
2	GO:0019557	BP	histidine catabolic process to glutamate and formate	2/ 1160	4/ 19334	0.5	0.0198961	0.653822	TRINITY_DN4845_c0_g1;TRINITY_DN6438_c0_g1
2	GO:0030199	BP	collagen fibril organization	2/ 1160	4/ 19334	0.5	0.0198961	0.653822	TRINITY_DN1022_c7_g1;TRINITY_DN15121_c0_g2
2	GO:0032367	BP	intracellular cholesterol transport	2/ 1160	4/ 19334	0.5	0.0198961	0.653822	TRINITY_DN11514_c0_g1;TRINITY_DN48094_c0_g1
2	GO:0043009	BP	chordate embryonic development	2/ 1160	4/ 19334	0.5	0.0198961	0.653822	TRINITY_DN3793_c0_g1;TRINITY_DN50114_c0_g1
2	GO:0046341	BP	CDP-diacylglycerol metabolic process	2/ 1160	4/ 19334	0.5	0.0198961	0.653822	TRINITY_DN10497_c0_g4;TRINITY_DN8201_c0_g2
2	GO:0042391	BP	regulation of membrane potential	2/ 1160	4/ 19334	0.5	0.0198961	0.653822	TRINITY_DN2592_c1_g2;TRINITY_DN6435_c0_g1
2	GO:0006572	BP	tyrosine catabolic process	2/ 1160	4/ 19334	0.5	0.0198961	0.653822	TRINITY_DN10211_c0_g1;TRINITY_DN42331_c0_g1
2	GO:0019556	BP	histidine catabolic process to glutamate and formamide	2/ 1160	4/ 19334	0.5	0.0198961	0.653822	TRINITY_DN4845_c0_g1;TRINITY_DN6438_c0_g1
5	GO:0004181	MF	metallocarboxypeptidase activity	5/ 1160	33/ 19334	0.151515	0.0451991	0.696857	TRINITY_DN14464_c0_g1;TRINITY_DN16453_c0_g1;TRINITY_DN2042_c0_g1;TRINITY_DN35429_c0_g1;TRINITY_DN4076_c0_g1
2	GO:0004129	MF	cytochrome-c oxidase activity	2/ 1160	6/ 19334	0.333333	0.0458964	0.696857	TRINITY_DN2767_c0_g1;TRINITY_DN49450_c0_g1
2	GO:0005520	MF	insulin-like growth factor binding	2/ 1160	6/ 19334	0.333333	0.0458964	0.696857	TRINITY_DN4142_c0_g1;TRINITY_DN48044_c0_g1
2	GO:0004383	MF	guanylate cyclase activity	2/ 1160	6/ 19334	0.333333	0.0458964	0.696857	TRINITY_DN22774_c0_g1;TRINITY_DN42045_c0_g1
2	GO:0034632	MF	retinol transmembrane transporter activity	2/ 1160	6/ 19334	0.333333	0.0458964	0.696857	TRINITY_DN3793_c0_g1;TRINITY_DN9364_c0_g1
2	GO:0016675	MF	oxidoreductase activity, acting on a heme group of donors	2/ 1160	6/ 19334	0.333333	0.0458964	0.696857	TRINITY_DN2767_c0_g1;TRINITY_DN49450_c0_g1
6	GO:0070160	CC	tight junction	6/ 1160	36/ 19334	0.166667	0.0190884	0.703088	TRINITY_DN18504_c0_g1;TRINITY_DN2996_c0_g1;TRINITY_DN48307_c0_g1;TRINITY_DN48439_c0_g1;TRINITY_DN6255_c0_g2;TRINITY_DN8382_c0_g1
6	GO:0005923	CC	bicellular tight junction	6/ 1160	36/ 19334	0.166667	0.0190884	0.703088	TRINITY_DN18504_c0_g1;TRINITY_DN2996_c0_g1;TRINITY_DN48307_c0_g1;TRINITY_DN48439_c0_g1;TRINITY_DN6255_c0_g2;TRINITY_DN8382_c0_g1
2	GO:0008290	CC	F-actin capping protein complex	2/ 1160	4/ 19334	0.5	0.0198961	0.703525	TRINITY_DN48399_c0_g1;TRINITY_DN51028_c0_g1
6	GO:0016324	CC	apical plasma membrane	6/ 1160	37/ 19334	0.162162	0.0216609	0.736472	TRINITY_DN10168_c0_g1;TRINITY_DN13133_c0_g2;TRINITY_DN14513_c0_g1;TRINITY_DN1555_c0_g1;TRINITY_DN4231_c0_g1;TRINITY_DN6784_c0_g1
4	GO:0034314	BP	Arp2/3 complex-mediated actin nucleation	4/ 1160	19/ 19334	0.210526	0.0242309	0.770914	TRINITY_DN48418_c0_g1;TRINITY_DN49351_c0_g1;TRINITY_DN51053_c0_g1;TRINITY_DN7343_c0_g1
4	GO:0010035	BP	response to inorganic substance	4/ 1160	19/ 19334	0.210526	0.0242309	0.770914	TRINITY_DN23270_c0_g1;TRINITY_DN50114_c0_g1;TRINITY_DN50513_c0_g1;TRINITY_DN50979_c0_g1
6	GO:0140352	BP	export from cell	6/ 1160	39/ 19334	0.153846	0.0274854	0.858061	TRINITY_DN11267_c0_g1;TRINITY_DN2592_c1_g2;TRINITY_DN32562_c0_g2;TRINITY_DN34707_c0_g1;TRINITY_DN39391_c0_g1;TRINITY_DN4099_c0_g1
7	GO:0010628	BP	positive regulation of gene expression	7/ 1160	50/ 19334	0.14	0.0287389	0.88068	TRINITY_DN11267_c0_g1;TRINITY_DN18634_c0_g2;TRINITY_DN28363_c1_g1;TRINITY_DN3684_c1_g2;TRINITY_DN40202_c0_g1;TRINITY_DN471_c0_g1;TRINITY_DN48279_c0_g1
4	GO:0005885	CC	Arp2/3 protein complex	4/ 1160	20/ 19334	0.2	0.0288877	0.898952	TRINITY_DN48418_c0_g1;TRINITY_DN49351_c0_g1;TRINITY_DN51053_c0_g1;TRINITY_DN7343_c0_g1
3	GO:0030141	CC	secretory granule	3/ 1160	12/ 19334	0.25	0.03152	0.898952	TRINITY_DN14517_c0_g1;TRINITY_DN1932_c0_g1;TRINITY_DN24101_c0_g1
2	GO:0000421	CC	autophagosome membrane	2/ 1160	5/ 19334	0.4	0.0318496	0.898952	TRINITY_DN10700_c0_g1;TRINITY_DN19364_c0_g2
4	GO:0099503	CC	secretory vesicle	4/ 1160	21/ 19334	0.190476	0.0340383	0.898952	TRINITY_DN14517_c0_g1;TRINITY_DN1932_c0_g1;TRINITY_DN24101_c0_g1;TRINITY_DN49671_c0_g1
3	GO:0005833	CC	hemoglobin complex	3/ 1160	13/ 19334	0.230769	0.03919	0.898952	TRINITY_DN13082_c0_g1;TRINITY_DN34280_c0_g1;TRINITY_DN3738_c0_g1
3	GO:0071944	CC	cell periphery	3/ 1160	13/ 19334	0.230769	0.03919	0.898952	TRINITY_DN12816_c0_g1;TRINITY_DN17170_c0_g1;TRINITY_DN3927_c0_g1
18	GO:0098590	CC	plasma membrane region	18/ 1160	184/ 19334	0.0978261	0.0405322	0.898952	TRINITY_DN10168_c0_g1;TRINITY_DN13133_c0_g2;TRINITY_DN13993_c0_g1;TRINITY_DN14513_c0_g1;TRINITY_DN1555_c0_g1;TRINITY_DN15846_c0_g1;TRINITY_DN1676_c1_g2;TRINITY_DN1888_c0_g1;TRINITY_DN209_c0_g1;TRINITY_DN3001_c0_g1;TRINITY_DN30970_c0_g1;TRINITY_DN37865_c0_g1;TRINITY_DN4231_c0_g1;TRINITY_DN45780_c0_g1;TRINITY_DN4672_c1_g1;TRINITY_DN49303_c0_g1;TRINITY_DN49397_c0_g1;TRINITY_DN6784_c0_g1
5	GO:0012505	CC	endomembrane system	5/ 1160	33/ 19334	0.151515	0.0451991	0.898952	TRINITY_DN14744_c0_g1;TRINITY_DN3206_c0_g1;TRINITY_DN4420_c0_g1;TRINITY_DN5708_c0_g1;TRINITY_DN935_c0_g1
21	GO:0005840	CC	ribosome	21/ 1160	224/ 19334	0.09375	0.0454922	0.898952	TRINITY_DN32229_c0_g1;TRINITY_DN34736_c0_g1;TRINITY_DN4361_c0_g1;TRINITY_DN47902_c0_g1;TRINITY_DN47930_c0_g1;TRINITY_DN48161_c0_g1;TRINITY_DN48438_c0_g1;TRINITY_DN48875_c0_g1;TRINITY_DN49390_c0_g1;TRINITY_DN49409_c0_g1;TRINITY_DN50115_c0_g1;TRINITY_DN50174_c0_g1;TRINITY_DN50175_c0_g1;TRINITY_DN50210_c0_g1;TRINITY_DN50396_c0_g1;TRINITY_DN50923_c0_g1;TRINITY_DN50956_c0_g1;TRINITY_DN51387_c0_g1;TRIN…
4	GO:0035861	CC	site of double-strand break	4/ 1160	23/ 19334	0.173913	0.0458375	0.898952	TRINITY_DN48418_c0_g1;TRINITY_DN49351_c0_g1;TRINITY_DN50114_c0_g1;TRINITY_DN51053_c0_g1
2	GO:0097433	CC	dense body	2/ 1160	6/ 19334	0.333333	0.0458964	0.898952	TRINITY_DN48439_c0_g1;TRINITY_DN51833_c0_g1
19	GO:0097708	CC	intracellular vesicle	19/ 1160	197/ 19334	0.0964467	0.047488	0.898952	TRINITY_DN10336_c0_g1;TRINITY_DN10700_c0_g1;TRINITY_DN1173_c0_g1;TRINITY_DN12814_c0_g1;TRINITY_DN13492_c0_g2;TRINITY_DN14369_c0_g1;TRINITY_DN14517_c0_g1;TRINITY_DN1932_c0_g1;TRINITY_DN20322_c0_g1;TRINITY_DN24101_c0_g1;TRINITY_DN26706_c0_g1;TRINITY_DN3339_c0_g1;TRINITY_DN3888_c0_g1;TRINITY_DN4672_c1_g1;TRINITY_DN48333_c0_g1;TRINITY_DN49671_c0_g1;TRINITY_DN51330_c0_g1;TRINITY_DN8048_c0_g2;TRINITY_D…
19	GO:0031410	CC	cytoplasmic vesicle	19/ 1160	197/ 19334	0.0964467	0.047488	0.898952	TRINITY_DN10336_c0_g1;TRINITY_DN10700_c0_g1;TRINITY_DN1173_c0_g1;TRINITY_DN12814_c0_g1;TRINITY_DN13492_c0_g2;TRINITY_DN14369_c0_g1;TRINITY_DN14517_c0_g1;TRINITY_DN1932_c0_g1;TRINITY_DN20322_c0_g1;TRINITY_DN24101_c0_g1;TRINITY_DN26706_c0_g1;TRINITY_DN3339_c0_g1;TRINITY_DN3888_c0_g1;TRINITY_DN4672_c1_g1;TRINITY_DN48333_c0_g1;TRINITY_DN49671_c0_g1;TRINITY_DN51330_c0_g1;TRINITY_DN8048_c0_g2;TRINITY_D…
3	GO:0032783	CC	super elongation complex	3/ 1160	14/ 19334	0.214286	0.0477117	0.898952	TRINITY_DN1657_c0_g1;TRINITY_DN19892_c0_g2;TRINITY_DN8611_c0_g1
3	GO:0030133	CC	transport vesicle	3/ 1160	14/ 19334	0.214286	0.0477117	0.898952	TRINITY_DN48333_c0_g1;TRINITY_DN49671_c0_g1;TRINITY_DN8084_c0_g1
6	GO:0046903	BP	secretion	6/ 1160	40/ 19334	0.15	0.0307508	0.927654	TRINITY_DN11267_c0_g1;TRINITY_DN17969_c0_g2;TRINITY_DN32562_c0_g2;TRINITY_DN34707_c0_g1;TRINITY_DN39391_c0_g1;TRINITY_DN4099_c0_g1
3	GO:0042157	BP	lipoprotein metabolic process	3/ 1160	12/ 19334	0.25	0.03152	0.927654	TRINITY_DN1266_c1_g1;TRINITY_DN14125_c0_g1;TRINITY_DN16070_c0_g3
3	GO:0009074	BP	aromatic amino acid family catabolic process	3/ 1160	12/ 19334	0.25	0.03152	0.927654	TRINITY_DN10211_c0_g1;TRINITY_DN42331_c0_g1;TRINITY_DN4636_c0_g1
2	GO:0006548	BP	histidine catabolic process	2/ 1160	5/ 19334	0.4	0.0318496	0.927654	TRINITY_DN4845_c0_g1;TRINITY_DN6438_c0_g1
2	GO:0032366	BP	intracellular sterol transport	2/ 1160	5/ 19334	0.4	0.0318496	0.927654	TRINITY_DN11514_c0_g1;TRINITY_DN48094_c0_g1
2	GO:0015889	BP	cobalamin transport	2/ 1160	5/ 19334	0.4	0.0318496	0.927654	TRINITY_DN167_c2_g1;TRINITY_DN468_c0_g1
2	GO:0006547	BP	histidine metabolic process	2/ 1160	5/ 19334	0.4	0.0318496	0.927654	TRINITY_DN4845_c0_g1;TRINITY_DN6438_c0_g1
2	GO:0009068	BP	aspartate family amino acid catabolic process	2/ 1160	5/ 19334	0.4	0.0318496	0.927654	TRINITY_DN3904_c0_g1;TRINITY_DN8026_c0_g1
5	GO:0006979	BP	response to oxidative stress	5/ 1160	31/ 19334	0.16129	0.0356733	1	TRINITY_DN1160_c0_g2;TRINITY_DN1282_c0_g1;TRINITY_DN13624_c0_g1;TRINITY_DN26100_c0_g1;TRINITY_DN50979_c0_g1
27	GO:0006518	BP	peptide metabolic process	27/ 1160	303/ 19334	0.0891089	0.0375802	1	TRINITY_DN20028_c0_g1;TRINITY_DN2212_c0_g1;TRINITY_DN32229_c0_g1;TRINITY_DN36742_c0_g2;TRINITY_DN41021_c0_g1;TRINITY_DN45_c3_g1;TRINITY_DN47902_c0_g1;TRINITY_DN48161_c0_g1;TRINITY_DN48438_c0_g1;TRINITY_DN48793_c0_g1;TRINITY_DN48875_c0_g1;TRINITY_DN49390_c0_g1;TRINITY_DN49409_c0_g1;TRINITY_DN49917_c0_g1;TRINITY_DN50115_c0_g1;TRINITY_DN50174_c0_g1;TRINITY_DN50175_c0_g1;TRINITY_DN50210_c0_g1;TRINITY…
3	GO:0015718	BP	monocarboxylic acid transport	3/ 1160	13/ 19334	0.230769	0.03919	1	TRINITY_DN17969_c0_g2;TRINITY_DN7898_c0_g1;TRINITY_DN9556_c0_g1
4	GO:0006839	BP	mitochondrial transport	4/ 1160	22/ 19334	0.181818	0.0396877	1	TRINITY_DN1857_c1_g1;TRINITY_DN2030_c0_g1;TRINITY_DN2285_c0_g1;TRINITY_DN24248_c0_g2
43	GO:1901575	BP	organic substance catabolic process	43/ 1160	526/ 19334	0.081749	0.039948	1	TRINITY_DN10211_c0_g1;TRINITY_DN11543_c0_g2;TRINITY_DN12043_c0_g1;TRINITY_DN13583_c0_g1;TRINITY_DN14001_c0_g1;TRINITY_DN1421_c0_g1;TRINITY_DN14369_c0_g1;TRINITY_DN14427_c1_g1;TRINITY_DN1580_c0_g1;TRINITY_DN18576_c0_g1;TRINITY_DN18908_c0_g1;TRINITY_DN21307_c0_g1;TRINITY_DN21427_c0_g1;TRINITY_DN23270_c0_g1;TRINITY_DN36122_c0_g2;TRINITY_DN3656_c1_g1;TRINITY_DN370_c0_g1;TRINITY_DN3872_c0_g1;TRINITY_D…
7	GO:0009064	BP	glutamine family amino acid metabolic process	7/ 1160	55/ 19334	0.127273	0.0452366	1	TRINITY_DN15484_c0_g1;TRINITY_DN1591_c0_g1;TRINITY_DN370_c0_g1;TRINITY_DN449_c0_g1;TRINITY_DN4845_c0_g1;TRINITY_DN52323_c0_g1;TRINITY_DN6438_c0_g1
2	GO:0010133	BP	proline catabolic process to glutamate	2/ 1160	6/ 19334	0.333333	0.0458964	1	TRINITY_DN370_c0_g1;TRINITY_DN449_c0_g1
2	GO:0032365	BP	intracellular lipid transport	2/ 1160	6/ 19334	0.333333	0.0458964	1	TRINITY_DN11514_c0_g1;TRINITY_DN48094_c0_g1
2	GO:0006824	BP	cobalt ion transport	2/ 1160	6/ 19334	0.333333	0.0458964	1	TRINITY_DN167_c2_g1;TRINITY_DN468_c0_g1
2	GO:0030041	BP	actin filament polymerization	2/ 1160	6/ 19334	0.333333	0.0458964	1	TRINITY_DN49351_c0_g1;TRINITY_DN51053_c0_g1
102	GO:0019538	BP	protein metabolic process	102/ 1160	1411/ 19334	0.0722892	0.0475887	1	TRINITY_DN10590_c0_g1;TRINITY_DN10615_c0_g2;TRINITY_DN10880_c0_g1;TRINITY_DN11226_c1_g1;TRINITY_DN12043_c0_g1;TRINITY_DN1266_c1_g1;TRINITY_DN12814_c0_g1;TRINITY_DN13566_c0_g2;TRINITY_DN13919_c0_g1;TRINITY_DN14125_c0_g1;TRINITY_DN14423_c0_g1;TRINITY_DN14464_c0_g1;TRINITY_DN14788_c0_g1;TRINITY_DN150_c2_g2;TRINITY_DN15230_c0_g1;TRINITY_DN15_c0_g1;TRINITY_DN16070_c0_g3;TRINITY_DN16453_c0_g1;TRINITY_D…
3	GO:0034755	BP	iron ion transmembrane transport	3/ 1160	14/ 19334	0.214286	0.0477117	1	TRINITY_DN3702_c0_g1;TRINITY_DN6732_c0_g1;TRINITY_DN703_c1_g1
3	GO:0009395	BP	phospholipid catabolic process	3/ 1160	14/ 19334	0.214286	0.0477117	1	TRINITY_DN13583_c0_g1;TRINITY_DN14369_c0_g1;TRINITY_DN18908_c0_g1
