# Supplementary material for: Multi-Omics Reveals Gut Microbiota Shifts and Hepatic Metabolic–Immune Alterations in “Short-Leg” Malformed Frog (Pelophylax nigromaculatus)
Source: Animals (Basel). 2026 Jul 4;16(13):2069. doi: 10.3390/ani16132069 (PMC13359810; doi:10.3390/ani16132069)
Supplement: Supplementary file 1 [file animals-16-02069-s001.zip › Table S5.xlsx]

## Sheet: All
Num	Pathway id	Description	Database	Ratio_in_study	Ratio_in_pop	Rich factor	Pvalue	Padjust	First Category	Second Category	Gene_ids
14	map00260	Glycine, serine and threonine metabolism	KEGG PATHWAY	14/ 1172	50/ 19840	0.28	7.36028e-07	0.000248041	Metabolism	Amino acid metabolism	TRINITY_DN5335_c0_g1,TRINITY_DN153_c0_g1,TRINITY_DN1200_c0_g1,TRINITY_DN4518_c0_g1,TRINITY_DN12321_c0_g1,TRINITY_DN23777_c1_g2,TRINITY_DN927_c0_g1,TRINITY_DN21427_c0_g1,TRINITY_DN2739_c3_g1,TRINITY_DN6757_c0_g1,TRINITY_DN102_c0_g1,TRINITY_DN1343_c0_g1,TRINITY_DN4169_c0_g1,TRINITY_DN3904_c0_g1
17	map04978	Mineral absorption	KEGG PATHWAY	17/ 1172	77/ 19840	0.220779	1.9437e-06	0.000327513	Organismal Systems	Digestive system	TRINITY_DN1312_c0_g1,TRINITY_DN48464_c0_g1,TRINITY_DN14442_c0_g1,TRINITY_DN45564_c0_g1,TRINITY_DN4231_c0_g1,TRINITY_DN37627_c0_g2,TRINITY_DN207_c0_g1,TRINITY_DN703_c1_g1,TRINITY_DN31037_c0_g1,TRINITY_DN10948_c0_g1,TRINITY_DN3868_c0_g1,TRINITY_DN2089_c0_g1,TRINITY_DN2592_c1_g2,TRINITY_DN39223_c0_g5,TRINITY_DN6784_c0_g1,TRINITY_DN2216_c0_g1,TRINITY_DN406_c0_g1
15	map04977	Vitamin digestion and absorption	KEGG PATHWAY	15/ 1172	64/ 19840	0.234375	3.51139e-06	0.000394446	Organismal Systems	Digestive system	TRINITY_DN40343_c0_g1,TRINITY_DN17143_c0_g1,TRINITY_DN1555_c0_g1,TRINITY_DN37627_c0_g2,TRINITY_DN468_c0_g1,TRINITY_DN45677_c0_g1,TRINITY_DN13736_c0_g1,TRINITY_DN1580_c0_g1,TRINITY_DN11390_c0_g2,TRINITY_DN167_c2_g1,TRINITY_DN3221_c1_g2,TRINITY_DN5618_c0_g2,TRINITY_DN5750_c0_g2,TRINITY_DN16070_c0_g3,TRINITY_DN37303_c0_g2
24	map04974	Protein digestion and absorption	KEGG PATHWAY	24/ 1172	149/ 19840	0.161074	6.86266e-06	0.000462544	Organismal Systems	Digestive system	TRINITY_DN19200_c0_g1,TRINITY_DN30319_c0_g1,TRINITY_DN474_c0_g1,TRINITY_DN3298_c0_g1,TRINITY_DN1358_c0_g3,TRINITY_DN19585_c0_g2,TRINITY_DN48464_c0_g1,TRINITY_DN21535_c0_g2,TRINITY_DN763_c0_g1,TRINITY_DN51878_c0_g1,TRINITY_DN5358_c0_g1,TRINITY_DN29249_c0_g2,TRINITY_DN4722_c0_g1,TRINITY_DN16453_c0_g1,TRINITY_DN5605_c0_g1,TRINITY_DN150_c2_g2,TRINITY_DN13377_c1_g1,TRINITY_DN3205_c0_g2,TRINITY_DN18719…
15	map00330	Arginine and proline metabolism	KEGG PATHWAY	15/ 1172	67/ 19840	0.223881	6.44148e-06	0.000542694	Metabolism	Amino acid metabolism	TRINITY_DN47778_c0_g1,TRINITY_DN370_c0_g1,TRINITY_DN1245_c0_g1,TRINITY_DN48275_c0_g1,TRINITY_DN449_c0_g1,TRINITY_DN52323_c0_g1,TRINITY_DN1140_c0_g1,TRINITY_DN15484_c0_g1,TRINITY_DN45_c3_g1,TRINITY_DN927_c0_g1,TRINITY_DN43459_c0_g1,TRINITY_DN1343_c0_g1,TRINITY_DN27_c7_g1,TRINITY_DN20028_c0_g1,TRINITY_DN1339_c0_g1
9	map00340	Histidine metabolism	KEGG PATHWAY	9/ 1172	28/ 19840	0.321429	2.10856e-05	0.00118431	Metabolism	Amino acid metabolism	TRINITY_DN4845_c0_g1,TRINITY_DN48275_c0_g1,TRINITY_DN47778_c0_g1,TRINITY_DN1140_c0_g1,TRINITY_DN6438_c0_g1,TRINITY_DN45_c3_g1,TRINITY_DN1343_c0_g1,TRINITY_DN27_c7_g1,TRINITY_DN20028_c0_g1
15	map00590	Arachidonic acid metabolism	KEGG PATHWAY	15/ 1172	83/ 19840	0.180723	9.32866e-05	0.0039297	Metabolism	Lipid metabolism	TRINITY_DN18908_c0_g1,TRINITY_DN41819_c0_g2,TRINITY_DN1320_c1_g1,TRINITY_DN1555_c0_g1,TRINITY_DN9369_c0_g2,TRINITY_DN49342_c0_g1,TRINITY_DN48585_c0_g1,TRINITY_DN12022_c0_g1,TRINITY_DN1015_c0_g1,TRINITY_DN185_c0_g2,TRINITY_DN7462_c0_g1,TRINITY_DN48376_c0_g1,TRINITY_DN17143_c0_g1,TRINITY_DN17969_c0_g2,TRINITY_DN14369_c0_g1
17	map03320	PPAR signaling pathway	KEGG PATHWAY	17/ 1172	101/ 19840	0.168317	8.28986e-05	0.00399098	Organismal Systems	Endocrine system	TRINITY_DN16111_c1_g1,TRINITY_DN1859_c0_g1,TRINITY_DN963_c0_g2,TRINITY_DN16070_c0_g3,TRINITY_DN3229_c0_g1,TRINITY_DN2085_c0_g1,TRINITY_DN45677_c0_g1,TRINITY_DN831_c1_g1,TRINITY_DN1413_c0_g1,TRINITY_DN1191_c0_g1,TRINITY_DN5898_c0_g1,TRINITY_DN890_c0_g1,TRINITY_DN12867_c0_g3,TRINITY_DN5750_c0_g2,TRINITY_DN12269_c0_g1,TRINITY_DN6592_c0_g1,TRINITY_DN5579_c0_g1
9	map00591	Linoleic acid metabolism	KEGG PATHWAY	9/ 1172	37/ 19840	0.243243	0.000234674	0.00878722	Metabolism	Lipid metabolism	TRINITY_DN18908_c0_g1,TRINITY_DN17143_c0_g1,TRINITY_DN1320_c1_g1,TRINITY_DN1555_c0_g1,TRINITY_DN7462_c0_g1,TRINITY_DN12022_c0_g1,TRINITY_DN4934_c0_g1,TRINITY_DN17969_c0_g2,TRINITY_DN14369_c0_g1
10	map04973	Carbohydrate digestion and absorption	KEGG PATHWAY	10/ 1172	49/ 19840	0.204082	0.000494596	0.0166679	Organismal Systems	Digestive system	TRINITY_DN529_c0_g1,TRINITY_DN9083_c0_g1,TRINITY_DN48464_c0_g1,TRINITY_DN11543_c0_g2,TRINITY_DN2062_c0_g3,TRINITY_DN3659_c0_g1,TRINITY_DN2592_c1_g2,TRINITY_DN22933_c0_g1,TRINITY_DN2216_c0_g1,TRINITY_DN3917_c0_g1
7	map04614	Renin-angiotensin system	KEGG PATHWAY	7/ 1172	29/ 19840	0.241379	0.00121982	0.0373709	Organismal Systems	Endocrine system	TRINITY_DN5512_c0_g1,TRINITY_DN11226_c1_g1,TRINITY_DN1384_c0_g1,TRINITY_DN16453_c0_g1,TRINITY_DN1818_c0_g1,TRINITY_DN10556_c0_g2,TRINITY_DN150_c2_g2
12	map00140	Steroid hormone biosynthesis	KEGG PATHWAY	12/ 1172	75/ 19840	0.16	0.00140795	0.0395398	Metabolism	Lipid metabolism	TRINITY_DN11321_c0_g1,TRINITY_DN12559_c0_g2,TRINITY_DN1320_c1_g1,TRINITY_DN8144_c0_g1,TRINITY_DN12022_c0_g1,TRINITY_DN1111_c0_g2,TRINITY_DN2831_c0_g1,TRINITY_DN1700_c3_g1,TRINITY_DN5467_c0_g1,TRINITY_DN4934_c0_g1,TRINITY_DN1675_c1_g1,TRINITY_DN11981_c0_g2
11	map04061	Viral protein interaction with cytokine and cytokine receptor	KEGG PATHWAY	11/ 1172	67/ 19840	0.164179	0.00177373	0.0459805	Environmental Information Processing	Signaling molecules and interaction	TRINITY_DN2543_c0_g1,TRINITY_DN48515_c0_g1,TRINITY_DN5323_c0_g2,TRINITY_DN26624_c0_g1,TRINITY_DN7688_c0_g1,TRINITY_DN24248_c0_g1,TRINITY_DN25572_c0_g1,TRINITY_DN40822_c0_g1,TRINITY_DN7492_c0_g1,TRINITY_DN17915_c0_g1,TRINITY_DN1781_c0_g1
27	map04024	cAMP signaling pathway	KEGG PATHWAY	27/ 1172	252/ 19840	0.107143	0.00205379	0.0461417	Environmental Information Processing	Signal transduction	TRINITY_DN5963_c0_g1,TRINITY_DN11267_c0_g1,TRINITY_DN10879_c0_g1,TRINITY_DN48295_c0_g1,TRINITY_DN1744_c0_g1,TRINITY_DN7878_c1_g1,TRINITY_DN48464_c0_g1,TRINITY_DN21147_c0_g1,TRINITY_DN23140_c0_g2,TRINITY_DN16513_c0_g1,TRINITY_DN49303_c0_g1,TRINITY_DN3585_c0_g1,TRINITY_DN18000_c0_g1,TRINITY_DN3146_c0_g2,TRINITY_DN27561_c0_g1,TRINITY_DN2592_c1_g2,TRINITY_DN8780_c0_g1,TRINITY_DN31010_c0_g1,TRINITY_DN…
9	map00500	Starch and sucrose metabolism	KEGG PATHWAY	9/ 1172	49/ 19840	0.183673	0.0020493	0.0493296	Metabolism	Carbohydrate metabolism	TRINITY_DN529_c0_g1,TRINITY_DN3917_c0_g1,TRINITY_DN3849_c1_g1,TRINITY_DN11543_c0_g2,TRINITY_DN12813_c0_g1,TRINITY_DN1106_c0_g1,TRINITY_DN11622_c0_g1,TRINITY_DN991_c0_g1,TRINITY_DN6281_c0_g1
9	map00601	Glycosphingolipid biosynthesis - lacto and neolacto series	KEGG PATHWAY	9/ 1172	50/ 19840	0.18	0.00237052	0.0499291	Metabolism	Glycan biosynthesis and metabolism	TRINITY_DN29748_c0_g1,TRINITY_DN15228_c0_g4,TRINITY_DN11936_c0_g1,TRINITY_DN5638_c0_g1,TRINITY_DN6589_c1_g2,TRINITY_DN8451_c0_g1,TRINITY_DN8451_c0_g2,TRINITY_DN7189_c1_g1,TRINITY_DN9446_c0_g1
11	map00561	Glycerolipid metabolism	KEGG PATHWAY	11/ 1172	76/ 19840	0.144737	0.00487926	0.0967241	Metabolism	Lipid metabolism	TRINITY_DN40343_c0_g1,TRINITY_DN47845_c0_g1,TRINITY_DN1200_c0_g1,TRINITY_DN10515_c0_g1,TRINITY_DN1580_c0_g1,TRINITY_DN13736_c0_g1,TRINITY_DN8201_c0_g2,TRINITY_DN10497_c0_g4,TRINITY_DN7014_c0_g1,TRINITY_DN5618_c0_g2,TRINITY_DN27_c7_g1
7	map00512	Mucin type O-glycan biosynthesis	KEGG PATHWAY	7/ 1172	38/ 19840	0.184211	0.00620694	0.110092	Metabolism	Glycan biosynthesis and metabolism	TRINITY_DN30826_c0_g1,TRINITY_DN11936_c0_g1,TRINITY_DN6921_c0_g1,TRINITY_DN5857_c0_g1,TRINITY_DN5346_c1_g1,TRINITY_DN28336_c0_g5,TRINITY_DN44080_c0_g4
6	map00592	alpha-Linolenic acid metabolism	KEGG PATHWAY	6/ 1172	29/ 19840	0.206897	0.00616583	0.115438	Metabolism	Lipid metabolism	TRINITY_DN18908_c0_g1,TRINITY_DN17143_c0_g1,TRINITY_DN1555_c0_g1,TRINITY_DN7462_c0_g1,TRINITY_DN14369_c0_g1,TRINITY_DN17969_c0_g2
9	map05204	Chemical carcinogenesis - DNA adducts	KEGG PATHWAY	9/ 1172	59/ 19840	0.152542	0.0074037	0.124752	Human Diseases	Cancer: overview	TRINITY_DN5322_c0_g1,TRINITY_DN1320_c1_g1,TRINITY_DN8144_c0_g1,TRINITY_DN17045_c0_g1,TRINITY_DN48585_c0_g1,TRINITY_DN12022_c0_g1,TRINITY_DN1015_c0_g1,TRINITY_DN4934_c0_g1,TRINITY_DN48376_c0_g1
28	map04810	Regulation of actin cytoskeleton	KEGG PATHWAY	28/ 1172	306/ 19840	0.0915033	0.0145437	0.158105	Cellular Processes	Cell motility	TRINITY_DN13873_c0_g1,TRINITY_DN48439_c0_g1,TRINITY_DN50962_c0_g1,TRINITY_DN3344_c0_g2,TRINITY_DN21147_c0_g1,TRINITY_DN7343_c0_g1,TRINITY_DN6169_c0_g1,TRINITY_DN51833_c0_g1,TRINITY_DN8048_c0_g2,TRINITY_DN49303_c0_g1,TRINITY_DN14270_c0_g1,TRINITY_DN15287_c0_g2,TRINITY_DN5923_c0_g1,TRINITY_DN27662_c0_g1,TRINITY_DN8780_c0_g1,TRINITY_DN20725_c1_g1,TRINITY_DN181_c0_g2,TRINITY_DN11839_c0_g1,TRINITY_DN4…
20	map04610	Complement and coagulation cascades	KEGG PATHWAY	20/ 1172	192/ 19840	0.104167	0.00985554	0.158158	Organismal Systems	Immune system	TRINITY_DN11991_c0_g1,TRINITY_DN3171_c0_g1,TRINITY_DN14246_c1_g1,TRINITY_DN1558_c0_g2,TRINITY_DN578_c0_g1,TRINITY_DN5117_c0_g1,TRINITY_DN21449_c0_g1,TRINITY_DN5058_c0_g1,TRINITY_DN5825_c1_g1,TRINITY_DN22845_c0_g1,TRINITY_DN7306_c0_g4,TRINITY_DN344_c0_g1,TRINITY_DN236_c0_g1,TRINITY_DN15_c0_g1,TRINITY_DN10819_c1_g1,TRINITY_DN2745_c0_g1,TRINITY_DN23024_c0_g1,TRINITY_DN496_c0_g1,TRINITY_DN334_c0_g1,T…
10	map00270	Cysteine and methionine metabolism	KEGG PATHWAY	10/ 1172	73/ 19840	0.136986	0.010424	0.159677	Metabolism	Amino acid metabolism	TRINITY_DN49282_c0_g1,TRINITY_DN5335_c0_g1,TRINITY_DN12321_c0_g1,TRINITY_DN1421_c0_g1,TRINITY_DN1188_c0_g1,TRINITY_DN21427_c0_g1,TRINITY_DN6757_c0_g1,TRINITY_DN48340_c0_g1,TRINITY_DN47797_c0_g1,TRINITY_DN49152_c0_g1
27	map03010	Ribosome	KEGG PATHWAY	27/ 1172	292/ 19840	0.0924658	0.0142978	0.160612	Genetic Information Processing	Translation	TRINITY_DN50396_c0_g1,TRINITY_DN50175_c0_g1,TRINITY_DN5866_c0_g1,TRINITY_DN32922_c0_g1,TRINITY_DN5866_c0_g2,TRINITY_DN50956_c0_g1,TRINITY_DN49409_c0_g1,TRINITY_DN48793_c0_g1,TRINITY_DN47902_c0_g1,TRINITY_DN51387_c0_g1,TRINITY_DN48438_c0_g1,TRINITY_DN48161_c0_g1,TRINITY_DN50174_c0_g1,TRINITY_DN50210_c0_g1,TRINITY_DN50286_c0_g1,TRINITY_DN51188_c0_g1,TRINITY_DN34736_c0_g1,TRINITY_DN41021_c0_g1,TRINI…
17	map04270	Vascular smooth muscle contraction	KEGG PATHWAY	17/ 1172	157/ 19840	0.10828	0.0115263	0.161848	Organismal Systems	Circulatory system	TRINITY_DN22774_c0_g1,TRINITY_DN18908_c0_g1,TRINITY_DN20108_c0_g1,TRINITY_DN8780_c0_g1,TRINITY_DN50413_c0_g1,TRINITY_DN18913_c0_g2,TRINITY_DN47034_c0_g1,TRINITY_DN10556_c0_g2,TRINITY_DN49303_c0_g1,TRINITY_DN48295_c0_g1,TRINITY_DN20725_c1_g1,TRINITY_DN181_c0_g2,TRINITY_DN11144_c0_g1,TRINITY_DN17969_c0_g2,TRINITY_DN20109_c0_g1,TRINITY_DN21147_c0_g1,TRINITY_DN14369_c0_g1
9	map00565	Ether lipid metabolism	KEGG PATHWAY	9/ 1172	64/ 19840	0.140625	0.0124922	0.161917	Metabolism	Lipid metabolism	TRINITY_DN18908_c0_g1,TRINITY_DN17143_c0_g1,TRINITY_DN1555_c0_g1,TRINITY_DN7462_c0_g1,TRINITY_DN29123_c0_g1,TRINITY_DN4178_c0_g1,TRINITY_DN1494_c2_g1,TRINITY_DN17969_c0_g2,TRINITY_DN14369_c0_g1
26	map04510	Focal adhesion	KEGG PATHWAY	26/ 1172	278/ 19840	0.0935252	0.0140035	0.16273	Cellular Processes	Cellular community - eukaryotes	TRINITY_DN12696_c0_g2,TRINITY_DN15027_c0_g1,TRINITY_DN48439_c0_g1,TRINITY_DN15846_c0_g1,TRINITY_DN5890_c0_g1,TRINITY_DN17249_c0_g2,TRINITY_DN11471_c0_g1,TRINITY_DN3201_c0_g1,TRINITY_DN3344_c0_g2,TRINITY_DN21147_c0_g1,TRINITY_DN5249_c0_g1,TRINITY_DN51833_c0_g1,TRINITY_DN49303_c0_g1,TRINITY_DN50962_c0_g1,TRINITY_DN15287_c0_g2,TRINITY_DN8780_c0_g1,TRINITY_DN20725_c1_g1,TRINITY_DN11839_c0_g1,TRINITY_…
15	map04972	Pancreatic secretion	KEGG PATHWAY	15/ 1172	135/ 19840	0.111111	0.0136357	0.164115	Organismal Systems	Digestive system	TRINITY_DN40343_c0_g1,TRINITY_DN529_c0_g1,TRINITY_DN48464_c0_g1,TRINITY_DN14442_c0_g1,TRINITY_DN41836_c0_g1,TRINITY_DN16453_c0_g1,TRINITY_DN3868_c0_g1,TRINITY_DN1580_c0_g1,TRINITY_DN13736_c0_g1,TRINITY_DN5605_c0_g1,TRINITY_DN2592_c1_g2,TRINITY_DN40106_c0_g1,TRINITY_DN5618_c0_g2,TRINITY_DN50934_c0_g1,TRINITY_DN17969_c0_g2
7	map00410	beta-Alanine metabolism	KEGG PATHWAY	7/ 1172	43/ 19840	0.162791	0.0122781	0.165509	Metabolism	Metabolism of other amino acids	TRINITY_DN48275_c0_g1,TRINITY_DN47778_c0_g1,TRINITY_DN2706_c0_g1,TRINITY_DN45_c3_g1,TRINITY_DN27_c7_g1,TRINITY_DN20028_c0_g1,TRINITY_DN10328_c5_g1
9	map00760	Nicotinate and nicotinamide metabolism	KEGG PATHWAY	9/ 1172	63/ 19840	0.142857	0.011311	0.16573	Metabolism	Metabolism of cofactors and vitamins	TRINITY_DN6281_c0_g1,TRINITY_DN32154_c0_g2,TRINITY_DN1106_c0_g1,TRINITY_DN231_c0_g3,TRINITY_DN27335_c0_g2,TRINITY_DN231_c0_g1,TRINITY_DN17363_c1_g1,TRINITY_DN27335_c1_g1,TRINITY_DN13502_c1_g1
8	map00630	Glyoxylate and dicarboxylate metabolism	KEGG PATHWAY	8/ 1172	54/ 19840	0.148148	0.0133805	0.167008	Metabolism	Carbohydrate metabolism	TRINITY_DN1591_c0_g1,TRINITY_DN153_c0_g1,TRINITY_DN1200_c0_g1,TRINITY_DN49152_c0_g1,TRINITY_DN23777_c1_g2,TRINITY_DN5986_c0_g4,TRINITY_DN48340_c0_g1,TRINITY_DN4169_c0_g1
8	map00250	Alanine, aspartate and glutamate metabolism	KEGG PATHWAY	8/ 1172	56/ 19840	0.142857	0.016479	0.173544	Metabolism	Amino acid metabolism	TRINITY_DN552_c4_g1,TRINITY_DN10328_c5_g1,TRINITY_DN1591_c0_g1,TRINITY_DN5335_c0_g1,TRINITY_DN14001_c0_g1,TRINITY_DN1088_c0_g1,TRINITY_DN3221_c1_g2,TRINITY_DN449_c0_g1
12	map04979	Cholesterol metabolism	KEGG PATHWAY	12/ 1172	102/ 19840	0.117647	0.017064	0.174259	Organismal Systems	Digestive system	TRINITY_DN44836_c0_g1,TRINITY_DN20732_c0_g1,TRINITY_DN36122_c0_g2,TRINITY_DN16070_c0_g3,TRINITY_DN2984_c0_g6,TRINITY_DN45677_c0_g1,TRINITY_DN48094_c0_g1,TRINITY_DN1413_c0_g1,TRINITY_DN14125_c0_g1,TRINITY_DN11514_c0_g1,TRINITY_DN5750_c0_g2,TRINITY_DN12269_c0_g1
17	map05134	Legionellosis	KEGG PATHWAY	17/ 1172	168/ 19840	0.10119	0.0212567	0.193608	Human Diseases	Infectious disease: bacterial	TRINITY_DN3171_c0_g1,TRINITY_DN14246_c1_g1,TRINITY_DN16968_c0_g2,TRINITY_DN344_c0_g1,TRINITY_DN18394_c0_g1,TRINITY_DN40882_c0_g1,TRINITY_DN1558_c0_g2,TRINITY_DN13491_c0_g3,TRINITY_DN6355_c0_g2,TRINITY_DN48392_c0_g1,TRINITY_DN236_c0_g1,TRINITY_DN24248_c0_g1,TRINITY_DN1513_c0_g1,TRINITY_DN49797_c0_g1,TRINITY_DN46101_c0_g1,TRINITY_DN1781_c0_g1,TRINITY_DN50114_c0_g1
12	map05410	Hypertrophic cardiomyopathy	KEGG PATHWAY	12/ 1172	104/ 19840	0.115385	0.0196273	0.194542	Human Diseases	Cardiovascular disease	TRINITY_DN3344_c0_g2,TRINITY_DN10729_c0_g5,TRINITY_DN3684_c1_g2,TRINITY_DN51833_c0_g1,TRINITY_DN1818_c0_g1,TRINITY_DN24248_c0_g1,TRINITY_DN2906_c0_g1,TRINITY_DN198_c0_g1,TRINITY_DN28363_c1_g1,TRINITY_DN11839_c0_g1,TRINITY_DN18064_c0_g1,TRINITY_DN15287_c0_g2
23	map05415	Diabetic cardiomyopathy	KEGG PATHWAY	23/ 1172	247/ 19840	0.0931174	0.0208645	0.195315	Human Diseases	Cardiovascular disease	TRINITY_DN50058_c0_g1,TRINITY_DN12814_c0_g1,TRINITY_DN4292_c0_g1,TRINITY_DN2722_c0_g1,TRINITY_DN963_c0_g2,TRINITY_DN51177_c0_g1,TRINITY_DN51132_c0_g1,TRINITY_DN1818_c0_g1,TRINITY_DN10556_c0_g2,TRINITY_DN49303_c0_g1,TRINITY_DN2822_c0_g1,TRINITY_DN50126_c0_g1,TRINITY_DN20109_c0_g1,TRINITY_DN51259_c0_g1,TRINITY_DN10615_c0_g2,TRINITY_DN1413_c0_g1,TRINITY_DN467_c0_g1,TRINITY_DN48279_c0_g1,TRINITY_DN24…
10	map00830	Retinol metabolism	KEGG PATHWAY	10/ 1172	81/ 19840	0.123457	0.0206903	0.199218	Metabolism	Metabolism of cofactors and vitamins	TRINITY_DN22452_c0_g1,TRINITY_DN1320_c1_g1,TRINITY_DN46143_c0_g1,TRINITY_DN32154_c0_g2,TRINITY_DN1951_c0_g1,TRINITY_DN12022_c0_g1,TRINITY_DN4934_c0_g1,TRINITY_DN564_c0_g1,TRINITY_DN28298_c0_g2,TRINITY_DN920_c0_g1
16	map04670	Leukocyte transendothelial migration	KEGG PATHWAY	16/ 1172	157/ 19840	0.101911	0.0234891	0.20297	Organismal Systems	Immune system	TRINITY_DN6255_c0_g2,TRINITY_DN5890_c0_g1,TRINITY_DN18504_c0_g1,TRINITY_DN8780_c0_g1,TRINITY_DN2996_c0_g1,TRINITY_DN10615_c0_g2,TRINITY_DN48307_c0_g1,TRINITY_DN51833_c0_g1,TRINITY_DN50934_c0_g1,TRINITY_DN21147_c0_g1,TRINITY_DN3171_c0_g1,TRINITY_DN48439_c0_g1,TRINITY_DN8382_c0_g1,TRINITY_DN12814_c0_g1,TRINITY_DN1281_c0_g1,TRINITY_DN50962_c0_g1
10	map04975	Fat digestion and absorption	KEGG PATHWAY	10/ 1172	83/ 19840	0.120482	0.0241272	0.203272	Organismal Systems	Digestive system	TRINITY_DN16111_c1_g1,TRINITY_DN40343_c0_g1,TRINITY_DN16070_c0_g3,TRINITY_DN45677_c0_g1,TRINITY_DN13736_c0_g1,TRINITY_DN1580_c0_g1,TRINITY_DN1413_c0_g1,TRINITY_DN5618_c0_g2,TRINITY_DN5750_c0_g2,TRINITY_DN17969_c0_g2
10	map04260	Cardiac muscle contraction	KEGG PATHWAY	10/ 1172	83/ 19840	0.120482	0.0241272	0.203272	Organismal Systems	Circulatory system	TRINITY_DN48464_c0_g1,TRINITY_DN3684_c1_g2,TRINITY_DN2592_c1_g2,TRINITY_DN467_c0_g1,TRINITY_DN198_c0_g1,TRINITY_DN28363_c1_g1,TRINITY_DN18064_c0_g1,TRINITY_DN24886_c0_g1,TRINITY_DN49450_c0_g1,TRINITY_DN2767_c0_g1
4	map00910	Nitrogen metabolism	KEGG PATHWAY	4/ 1172	19/ 19840	0.210526	0.0230285	0.204226	Metabolism	Energy metabolism	TRINITY_DN5026_c0_g1,TRINITY_DN4468_c0_g1,TRINITY_DN3156_c0_g1,TRINITY_DN1591_c0_g1
5	map00770	Pantothenate and CoA biosynthesis	KEGG PATHWAY	5/ 1172	29/ 19840	0.172414	0.0259212	0.207987	Metabolism	Metabolism of cofactors and vitamins	TRINITY_DN2706_c0_g1,TRINITY_DN56_c0_g1,TRINITY_DN27_c7_g1,TRINITY_DN6281_c0_g1,TRINITY_DN1106_c0_g1
2	map03265	Virion - Lyssavirus	KEGG PATHWAY	2/ 1172	5/ 19840	0.4	0.0309338	0.226624	Genetic Information Processing	Information processing in viruses	TRINITY_DN5342_c1_g1,TRINITY_DN30970_c0_g1
11	map04970	Salivary secretion	KEGG PATHWAY	11/ 1172	98/ 19840	0.112245	0.0297086	0.227541	Organismal Systems	Digestive system	TRINITY_DN3477_c0_g1,TRINITY_DN32935_c0_g1,TRINITY_DN48464_c0_g1,TRINITY_DN7259_c0_g1,TRINITY_DN21083_c0_g1,TRINITY_DN50413_c0_g1,TRINITY_DN529_c0_g1,TRINITY_DN22774_c0_g1,TRINITY_DN2592_c1_g2,TRINITY_DN48295_c0_g1,TRINITY_DN1489_c1_g1
11	map04976	Bile secretion	KEGG PATHWAY	11/ 1172	98/ 19840	0.112245	0.0297086	0.227541	Organismal Systems	Digestive system	TRINITY_DN48464_c0_g1,TRINITY_DN2592_c1_g2,TRINITY_DN50058_c0_g1,TRINITY_DN7147_c0_g1,TRINITY_DN9556_c0_g1,TRINITY_DN20476_c0_g3,TRINITY_DN20732_c0_g1,TRINITY_DN1101_c0_g1,TRINITY_DN5185_c0_g1,TRINITY_DN2216_c0_g1,TRINITY_DN1480_c0_g1
19	map05418	Fluid shear stress and atherosclerosis	KEGG PATHWAY	19/ 1172	201/ 19840	0.0945274	0.0292577	0.229298	Human Diseases	Cardiovascular disease	TRINITY_DN12696_c0_g2,TRINITY_DN5322_c0_g1,TRINITY_DN3201_c0_g1,TRINITY_DN50143_c0_g1,TRINITY_DN7240_c0_g2,TRINITY_DN50413_c0_g1,TRINITY_DN10615_c0_g2,TRINITY_DN2906_c0_g1,TRINITY_DN50934_c0_g1,TRINITY_DN48446_c0_g1,TRINITY_DN48295_c0_g1,TRINITY_DN51833_c0_g1,TRINITY_DN15846_c0_g1,TRINITY_DN12814_c0_g1,TRINITY_DN1281_c0_g1,TRINITY_DN46101_c0_g1,TRINITY_DN49071_c0_g1,TRINITY_DN406_c0_g1,TRINITY_DN…
7	map00052	Galactose metabolism	KEGG PATHWAY	7/ 1172	52/ 19840	0.134615	0.0323248	0.231776	Metabolism	Carbohydrate metabolism	TRINITY_DN11543_c0_g2,TRINITY_DN2062_c0_g3,TRINITY_DN12813_c0_g1,TRINITY_DN3659_c0_g1,TRINITY_DN22933_c0_g1,TRINITY_DN11622_c0_g1,TRINITY_DN3917_c0_g1
20	map05150	Staphylococcus aureus infection	KEGG PATHWAY	20/ 1172	218/ 19840	0.0917431	0.0339737	0.238523	Human Diseases	Infectious disease: bacterial	TRINITY_DN32935_c0_g1,TRINITY_DN3171_c0_g1,TRINITY_DN7259_c0_g1,TRINITY_DN1558_c0_g2,TRINITY_DN5117_c0_g1,TRINITY_DN21449_c0_g1,TRINITY_DN2745_c0_g1,TRINITY_DN38141_c0_g1,TRINITY_DN10819_c1_g1,TRINITY_DN21842_c0_g3,TRINITY_DN3477_c0_g1,TRINITY_DN236_c0_g1,TRINITY_DN15_c0_g1,TRINITY_DN16169_c0_g2,TRINITY_DN1489_c1_g1,TRINITY_DN22845_c0_g1,TRINITY_DN38753_c0_g3,TRINITY_DN334_c0_g1,TRINITY_DN18307_c…
15	map04066	HIF-1 signaling pathway	KEGG PATHWAY	15/ 1172	153/ 19840	0.0980392	0.0372276	0.256035	Environmental Information Processing	Signal transduction	TRINITY_DN3201_c0_g1,TRINITY_DN1312_c0_g1,TRINITY_DN45564_c0_g1,TRINITY_DN703_c1_g1,TRINITY_DN50058_c0_g1,TRINITY_DN11543_c0_g2,TRINITY_DN44268_c0_g1,TRINITY_DN15027_c0_g1,TRINITY_DN25249_c0_g1,TRINITY_DN24248_c0_g1,TRINITY_DN12059_c0_g1,TRINITY_DN48279_c0_g1,TRINITY_DN51357_c0_g1,TRINITY_DN4204_c0_g1,TRINITY_DN406_c0_g1
10	map00480	Glutathione metabolism	KEGG PATHWAY	10/ 1172	90/ 19840	0.111111	0.0393839	0.260243	Metabolism	Metabolism of other amino acids	TRINITY_DN5322_c0_g1,TRINITY_DN20368_c0_g1,TRINITY_DN1384_c0_g1,TRINITY_DN49342_c0_g1,TRINITY_DN9746_c0_g1,TRINITY_DN48585_c0_g1,TRINITY_DN1015_c0_g1,TRINITY_DN26100_c0_g1,TRINITY_DN48376_c0_g1,TRINITY_DN43459_c0_g1
23	map04613	Neutrophil extracellular trap formation	KEGG PATHWAY	23/ 1172	263/ 19840	0.0874525	0.0390798	0.263398	Organismal Systems	Immune system	TRINITY_DN13624_c0_g1,TRINITY_DN13491_c0_g3,TRINITY_DN1282_c0_g1,TRINITY_DN32935_c0_g1,TRINITY_DN7259_c0_g1,TRINITY_DN344_c0_g1,TRINITY_DN51833_c0_g1,TRINITY_DN3477_c0_g1,TRINITY_DN1558_c0_g2,TRINITY_DN2822_c0_g1,TRINITY_DN1160_c0_g2,TRINITY_DN49624_c0_g1,TRINITY_DN47862_c0_g1,TRINITY_DN51280_c0_g1,TRINITY_DN52041_c0_g1,TRINITY_DN1489_c1_g1,TRINITY_DN3171_c0_g1,TRINITY_DN14246_c1_g1,TRINITY_DN495…
47	map05171	Coronavirus disease - COVID-19	KEGG PATHWAY	47/ 1172	617/ 19840	0.076175	0.0444372	0.287987	Human Diseases	Infectious disease: viral	TRINITY_DN50396_c0_g1,TRINITY_DN50175_c0_g1,TRINITY_DN5866_c0_g1,TRINITY_DN32922_c0_g1,TRINITY_DN5866_c0_g2,TRINITY_DN50956_c0_g1,TRINITY_DN50115_c0_g1,TRINITY_DN48793_c0_g1,TRINITY_DN22845_c0_g1,TRINITY_DN334_c0_g1,TRINITY_DN47902_c0_g1,TRINITY_DN1781_c0_g1,TRINITY_DN51387_c0_g1,TRINITY_DN48438_c0_g1,TRINITY_DN48161_c0_g1,TRINITY_DN5117_c0_g1,TRINITY_DN21449_c0_g1,TRINITY_DN50174_c0_g1,TRINITY_D…
4	map00603	Glycosphingolipid biosynthesis - globo and isoglobo series	KEGG PATHWAY	4/ 1172	24/ 19840	0.166667	0.0500591	0.3183	Metabolism	Glycan biosynthesis and metabolism	TRINITY_DN8451_c0_g1,TRINITY_DN8451_c0_g2,TRINITY_DN15228_c0_g4,TRINITY_DN6589_c1_g2
12	map05034	Alcoholism	KEGG PATHWAY	12/ 1172	120/ 19840	0.1	0.0513309	0.320343	Human Diseases	Substance dependence	TRINITY_DN49624_c0_g1,TRINITY_DN47862_c0_g1,TRINITY_DN51280_c0_g1,TRINITY_DN52041_c0_g1,TRINITY_DN49572_c0_g1,TRINITY_DN1744_c0_g1,TRINITY_DN49303_c0_g1,TRINITY_DN48295_c0_g1,TRINITY_DN50413_c0_g1,TRINITY_DN27561_c0_g1,TRINITY_DN1343_c0_g1,TRINITY_DN2151_c0_g1
25	map04530	Tight junction	KEGG PATHWAY	25/ 1172	301/ 19840	0.0830565	0.0542487	0.320733	Cellular Processes	Cellular community - eukaryotes	TRINITY_DN18504_c0_g1,TRINITY_DN48439_c0_g1,TRINITY_DN50977_c0_g1,TRINITY_DN12511_c0_g2,TRINITY_DN8382_c0_g1,TRINITY_DN5890_c0_g1,TRINITY_DN4099_c0_g1,TRINITY_DN50962_c0_g1,TRINITY_DN7343_c0_g1,TRINITY_DN309_c0_g2,TRINITY_DN51833_c0_g1,TRINITY_DN21147_c0_g1,TRINITY_DN48307_c0_g1,TRINITY_DN8780_c0_g1,TRINITY_DN2996_c0_g1,TRINITY_DN47034_c0_g1,TRINITY_DN181_c0_g2,TRINITY_DN49351_c0_g1,TRINITY_DN625…
33	map04144	Endocytosis	KEGG PATHWAY	33/ 1172	417/ 19840	0.0791367	0.0538941	0.324327	Cellular Processes	Transport and catabolism	TRINITY_DN8559_c0_g2,TRINITY_DN1458_c0_g1,TRINITY_DN4670_c0_g1,TRINITY_DN12511_c0_g2,TRINITY_DN15846_c0_g1,TRINITY_DN49201_c0_g1,TRINITY_DN51028_c0_g1,TRINITY_DN32116_c0_g3,TRINITY_DN7343_c0_g1,TRINITY_DN9066_c0_g1,TRINITY_DN27330_c0_g2,TRINITY_DN48399_c0_g1,TRINITY_DN13983_c0_g1,TRINITY_DN1513_c0_g1,TRINITY_DN49351_c0_g1,TRINITY_DN19195_c1_g1,TRINITY_DN42009_c0_g1,TRINITY_DN8593_c0_g3,TRINITY_DN…
5	map04964	Proximal tubule bicarbonate reclamation	KEGG PATHWAY	5/ 1172	35/ 19840	0.142857	0.0531162	0.325457	Organismal Systems	Excretory system	TRINITY_DN5026_c0_g1,TRINITY_DN2592_c1_g2,TRINITY_DN12867_c0_g3,TRINITY_DN48464_c0_g1,TRINITY_DN48340_c0_g1
12	map00564	Glycerophospholipid metabolism	KEGG PATHWAY	12/ 1172	122/ 19840	0.0983607	0.0568912	0.330557	Metabolism	Lipid metabolism	TRINITY_DN18908_c0_g1,TRINITY_DN17143_c0_g1,TRINITY_DN1555_c0_g1,TRINITY_DN10515_c0_g1,TRINITY_DN7462_c0_g1,TRINITY_DN29123_c0_g1,TRINITY_DN10497_c0_g4,TRINITY_DN14427_c1_g1,TRINITY_DN7014_c0_g1,TRINITY_DN8201_c0_g2,TRINITY_DN17969_c0_g2,TRINITY_DN14369_c0_g1
2	map00470	D-Amino acid metabolism	KEGG PATHWAY	2/ 1172	7/ 19840	0.285714	0.0600412	0.337231	Metabolism	Metabolism of other amino acids	TRINITY_DN927_c0_g1,TRINITY_DN14001_c0_g1
1	map00311	Penicillin and cephalosporin biosynthesis	KEGG PATHWAY	1/ 1172	1/ 19840	1	0.0590726	0.337415	Metabolism	Biosynthesis of other secondary metabolites	TRINITY_DN927_c0_g1
3	map03266	Virion - Herpesvirus	KEGG PATHWAY	3/ 1172	16/ 19840	0.1875	0.0647184	0.357543	Genetic Information Processing	Information processing in viruses	TRINITY_DN3721_c0_g1,TRINITY_DN2543_c0_g1,TRINITY_DN6346_c0_g1
17	map05146	Amoebiasis	KEGG PATHWAY	17/ 1172	195/ 19840	0.0871795	0.0701008	0.381032	Human Diseases	Infectious disease: parasitic	TRINITY_DN11471_c0_g1,TRINITY_DN3089_c0_g1,TRINITY_DN22691_c0_g2,TRINITY_DN1781_c0_g1,TRINITY_DN52323_c0_g1,TRINITY_DN7844_c0_g1,TRINITY_DN17937_c0_g1,TRINITY_DN24248_c0_g1,TRINITY_DN3171_c0_g1,TRINITY_DN13491_c0_g3,TRINITY_DN48439_c0_g1,TRINITY_DN1144_c0_g1,TRINITY_DN28436_c0_g2,TRINITY_DN28436_c0_g1,TRINITY_DN46101_c0_g1,TRINITY_DN17249_c0_g2,TRINITY_DN12511_c0_g2
7	map00380	Tryptophan metabolism	KEGG PATHWAY	7/ 1172	62/ 19840	0.112903	0.0720962	0.385658	Metabolism	Amino acid metabolism	TRINITY_DN32562_c0_g2,TRINITY_DN32154_c0_g2,TRINITY_DN1421_c0_g1,TRINITY_DN231_c0_g1,TRINITY_DN1343_c0_g1,TRINITY_DN27_c7_g1,TRINITY_DN1140_c0_g1
15	map05226	Gastric cancer	KEGG PATHWAY	15/ 1172	169/ 19840	0.0887574	0.0754209	0.397138	Human Diseases	Cancer: specific types	TRINITY_DN963_c0_g1,TRINITY_DN7700_c0_g1,TRINITY_DN3089_c0_g1,TRINITY_DN13204_c0_g1,TRINITY_DN462_c0_g1,TRINITY_DN1144_c0_g1,TRINITY_DN6169_c0_g1,TRINITY_DN27145_c0_g2,TRINITY_DN8159_c0_g1,TRINITY_DN11629_c0_g2,TRINITY_DN178_c0_g1,TRINITY_DN28436_c0_g2,TRINITY_DN11631_c0_g1,TRINITY_DN28436_c0_g1,TRINITY_DN1388_c1_g2
18	map04060	Cytokine-cytokine receptor interaction	KEGG PATHWAY	18/ 1172	213/ 19840	0.084507	0.0805173	0.417451	Environmental Information Processing	Signaling molecules and interaction	TRINITY_DN26954_c0_g1,TRINITY_DN11548_c0_g1,TRINITY_DN2543_c0_g1,TRINITY_DN48515_c0_g1,TRINITY_DN18912_c0_g1,TRINITY_DN5323_c0_g2,TRINITY_DN7699_c1_g1,TRINITY_DN26624_c0_g1,TRINITY_DN7688_c0_g1,TRINITY_DN24248_c0_g1,TRINITY_DN16860_c0_g1,TRINITY_DN25572_c0_g1,TRINITY_DN40822_c0_g1,TRINITY_DN7492_c0_g1,TRINITY_DN46101_c0_g1,TRINITY_DN17915_c0_g1,TRINITY_DN1781_c0_g1,TRINITY_DN3746_c0_g1
7	map00982	Drug metabolism - cytochrome P450	KEGG PATHWAY	7/ 1172	66/ 19840	0.106061	0.0936767	0.47118	Metabolism	Xenobiotics biodegradation and metabolism	TRINITY_DN5322_c0_g1,TRINITY_DN4627_c0_g1,TRINITY_DN32154_c0_g2,TRINITY_DN1015_c0_g1,TRINITY_DN48585_c0_g1,TRINITY_DN48376_c0_g1,TRINITY_DN1343_c0_g1
23	map05205	Proteoglycans in cancer	KEGG PATHWAY	23/ 1172	290/ 19840	0.0793103	0.0928126	0.473907	Human Diseases	Cancer: overview	TRINITY_DN12696_c0_g2,TRINITY_DN50143_c0_g1,TRINITY_DN51833_c0_g1,TRINITY_DN15846_c0_g1,TRINITY_DN12814_c0_g1,TRINITY_DN1388_c1_g2,TRINITY_DN3201_c0_g1,TRINITY_DN54_c1_g1,TRINITY_DN5825_c1_g1,TRINITY_DN7699_c1_g1,TRINITY_DN27145_c0_g2,TRINITY_DN48446_c0_g1,TRINITY_DN49303_c0_g1,TRINITY_DN15287_c0_g2,TRINITY_DN7700_c0_g1,TRINITY_DN4787_c0_g1,TRINITY_DN8780_c0_g1,TRINITY_DN7240_c0_g2,TRINITY_DN1061…
6	map00350	Tyrosine metabolism	KEGG PATHWAY	6/ 1172	54/ 19840	0.111111	0.0976663	0.484023	Metabolism	Amino acid metabolism	TRINITY_DN4636_c0_g1,TRINITY_DN10211_c0_g1,TRINITY_DN1111_c0_g2,TRINITY_DN32154_c0_g2,TRINITY_DN42331_c0_g1,TRINITY_DN1343_c0_g1
8	map04911	Insulin secretion	KEGG PATHWAY	8/ 1172	81/ 19840	0.0987654	0.104981	0.512733	Organismal Systems	Endocrine system	TRINITY_DN11185_c0_g1,TRINITY_DN48464_c0_g1,TRINITY_DN50058_c0_g1,TRINITY_DN2592_c1_g2,TRINITY_DN40106_c0_g1,TRINITY_DN11144_c0_g1,TRINITY_DN27561_c0_g1,TRINITY_DN18348_c0_g1
9	map00620	Pyruvate metabolism	KEGG PATHWAY	9/ 1172	95/ 19840	0.0947368	0.108334	0.521548	Metabolism	Carbohydrate metabolism	TRINITY_DN47845_c0_g1,TRINITY_DN153_c0_g1,TRINITY_DN49152_c0_g1,TRINITY_DN23777_c1_g2,TRINITY_DN5898_c0_g1,TRINITY_DN5986_c0_g4,TRINITY_DN48340_c0_g1,TRINITY_DN12867_c0_g3,TRINITY_DN27_c7_g1
13	map04137	Mitophagy - animal	KEGG PATHWAY	13/ 1172	153/ 19840	0.0849673	0.119477	0.529788	Cellular Processes	Transport and catabolism	TRINITY_DN16968_c0_g2,TRINITY_DN25101_c0_g1,TRINITY_DN4498_c0_g1,TRINITY_DN10590_c0_g1,TRINITY_DN24248_c0_g2,TRINITY_DN1741_c0_g1,TRINITY_DN1191_c0_g1,TRINITY_DN10700_c0_g1,TRINITY_DN50114_c0_g1,TRINITY_DN21767_c0_g1,TRINITY_DN49254_c0_g1,TRINITY_DN32229_c0_g1,TRINITY_DN26021_c0_g1
7	map00600	Sphingolipid metabolism	KEGG PATHWAY	7/ 1172	69/ 19840	0.101449	0.111971	0.531466	Metabolism	Lipid metabolism	TRINITY_DN1924_c0_g1,TRINITY_DN3872_c0_g1,TRINITY_DN12838_c0_g2,TRINITY_DN18699_c0_g1,TRINITY_DN1494_c2_g1,TRINITY_DN5515_c1_g2,TRINITY_DN4619_c0_g1
6	map05031	Amphetamine addiction	KEGG PATHWAY	6/ 1172	57/ 19840	0.105263	0.118763	0.533644	Human Diseases	Substance dependence	TRINITY_DN50413_c0_g1,TRINITY_DN1744_c0_g1,TRINITY_DN49303_c0_g1,TRINITY_DN48295_c0_g1,TRINITY_DN27561_c0_g1,TRINITY_DN1343_c0_g1
4	map00120	Primary bile acid biosynthesis	KEGG PATHWAY	4/ 1172	32/ 19840	0.125	0.117615	0.535623	Metabolism	Lipid metabolism	TRINITY_DN1101_c0_g1,TRINITY_DN12559_c0_g2,TRINITY_DN12269_c0_g1,TRINITY_DN44368_c0_g3
8	map04924	Renin secretion	KEGG PATHWAY	8/ 1172	84/ 19840	0.0952381	0.122536	0.536294	Organismal Systems	Endocrine system	TRINITY_DN10556_c0_g2,TRINITY_DN5963_c0_g1,TRINITY_DN41836_c0_g1,TRINITY_DN50413_c0_g1,TRINITY_DN1818_c0_g1,TRINITY_DN22774_c0_g1,TRINITY_DN20108_c0_g1,TRINITY_DN48295_c0_g1
1	map00660	C5-Branched dibasic acid metabolism	KEGG PATHWAY	1/ 1172	2/ 19840	0.5	0.114658	0.536665	Metabolism	Carbohydrate metabolism	TRINITY_DN1083_c0_g1
8	map05144	Malaria	KEGG PATHWAY	8/ 1172	83/ 19840	0.0963855	0.116521	0.537913	Human Diseases	Infectious disease: parasitic	TRINITY_DN14246_c1_g1,TRINITY_DN344_c0_g1,TRINITY_DN13491_c0_g3,TRINITY_DN1413_c0_g1,TRINITY_DN24248_c0_g1,TRINITY_DN16169_c0_g2,TRINITY_DN46101_c0_g1,TRINITY_DN1781_c0_g1
36	map05130	Pathogenic Escherichia coli infection	KEGG PATHWAY	36/ 1172	499/ 19840	0.0721443	0.124865	0.539482	Human Diseases	Infectious disease: bacterial	TRINITY_DN18504_c0_g1,TRINITY_DN48279_c0_g1,TRINITY_DN49409_c0_g1,TRINITY_DN50977_c0_g1,TRINITY_DN8382_c0_g1,TRINITY_DN4015_c0_g1,TRINITY_DN1781_c0_g1,TRINITY_DN7343_c0_g1,TRINITY_DN7699_c1_g1,TRINITY_DN51833_c0_g1,TRINITY_DN8048_c0_g2,TRINITY_DN24248_c0_g1,TRINITY_DN2996_c0_g1,TRINITY_DN7492_c0_g1,TRINITY_DN48307_c0_g1,TRINITY_DN8780_c0_g1,TRINITY_DN24778_c0_g2,TRINITY_DN35779_c0_g1,TRINITY_DN34…
2	map04744	Phototransduction	KEGG PATHWAY	2/ 1172	11/ 19840	0.181818	0.134681	0.574527	Organismal Systems	Sensory system	TRINITY_DN48295_c0_g1,TRINITY_DN50413_c0_g1
15	map04666	Fc gamma R-mediated phagocytosis	KEGG PATHWAY	15/ 1172	186/ 19840	0.0806452	0.1373	0.578375	Organismal Systems	Immune system	TRINITY_DN49351_c0_g1,TRINITY_DN18908_c0_g1,TRINITY_DN13873_c0_g1,TRINITY_DN27662_c0_g1,TRINITY_DN19195_c1_g1,TRINITY_DN15306_c0_g1,TRINITY_DN7343_c0_g1,TRINITY_DN2672_c0_g1,TRINITY_DN50934_c0_g1,TRINITY_DN20109_c0_g1,TRINITY_DN48418_c0_g1,TRINITY_DN51053_c0_g1,TRINITY_DN5890_c0_g1,TRINITY_DN48466_c0_g1,TRINITY_DN14369_c0_g1
12	map04261	Adrenergic signaling in cardiomyocytes	KEGG PATHWAY	12/ 1172	143/ 19840	0.0839161	0.139503	0.5804	Organismal Systems	Circulatory system	TRINITY_DN48464_c0_g1,TRINITY_DN2592_c1_g2,TRINITY_DN50413_c0_g1,TRINITY_DN3684_c1_g2,TRINITY_DN23140_c0_g2,TRINITY_DN10556_c0_g2,TRINITY_DN49303_c0_g1,TRINITY_DN48295_c0_g1,TRINITY_DN198_c0_g1,TRINITY_DN28363_c1_g1,TRINITY_DN18064_c0_g1,TRINITY_DN27561_c0_g1
8	map04920	Adipocytokine signaling pathway	KEGG PATHWAY	8/ 1172	87/ 19840	0.091954	0.141532	0.58166	Organismal Systems	Endocrine system	TRINITY_DN1859_c0_g1,TRINITY_DN963_c0_g2,TRINITY_DN1718_c1_g1,TRINITY_DN50058_c0_g1,TRINITY_DN733_c0_g1,TRINITY_DN1413_c0_g1,TRINITY_DN12867_c0_g3,TRINITY_DN6592_c0_g1
2	map00740	Riboflavin metabolism	KEGG PATHWAY	2/ 1172	12/ 19840	0.166667	0.155563	0.631621	Metabolism	Metabolism of cofactors and vitamins	TRINITY_DN6281_c0_g1,TRINITY_DN1106_c0_g1
24	map04080	Neuroactive ligand-receptor interaction	KEGG PATHWAY	24/ 1172	328/ 19840	0.0731707	0.164241	0.658919	Environmental Information Processing	Signaling molecules and interaction	TRINITY_DN5963_c0_g1,TRINITY_DN11267_c0_g1,TRINITY_DN51056_c0_g1,TRINITY_DN48333_c0_g1,TRINITY_DN7670_c0_g1,TRINITY_DN8048_c0_g2,TRINITY_DN236_c0_g1,TRINITY_DN7215_c0_g1,TRINITY_DN10556_c0_g2,TRINITY_DN1558_c0_g2,TRINITY_DN15_c0_g1,TRINITY_DN30970_c0_g1,TRINITY_DN15396_c1_g2,TRINITY_DN31010_c0_g1,TRINITY_DN3153_c0_g1,TRINITY_DN7768_c0_g1,TRINITY_DN40106_c0_g1,TRINITY_DN20534_c0_g3,TRINITY_DN7306_…
1	map03267	Virion - Adenovirus	KEGG PATHWAY	1/ 1172	3/ 19840	0.333333	0.166963	0.66196	Genetic Information Processing	Information processing in viruses	TRINITY_DN26589_c0_g1
23	map05152	Tuberculosis	KEGG PATHWAY	23/ 1172	315/ 19840	0.0730159	0.172819	0.669424	Human Diseases	Infectious disease: bacterial	TRINITY_DN48392_c0_g1,TRINITY_DN48295_c0_g1,TRINITY_DN9937_c0_g2,TRINITY_DN32935_c0_g1,TRINITY_DN4313_c0_g1,TRINITY_DN7259_c0_g1,TRINITY_DN344_c0_g1,TRINITY_DN3477_c0_g1,TRINITY_DN1558_c0_g2,TRINITY_DN24248_c0_g1,TRINITY_DN50413_c0_g1,TRINITY_DN12059_c0_g1,TRINITY_DN1489_c1_g1,TRINITY_DN50066_c0_g1,TRINITY_DN3171_c0_g1,TRINITY_DN14246_c1_g1,TRINITY_DN18394_c0_g1,TRINITY_DN5323_c0_g2,TRINITY_DN134…
5	map01523	Antifolate resistance	KEGG PATHWAY	5/ 1172	50/ 19840	0.1	0.171376	0.671555	Human Diseases	Drug resistance: antineoplastic	TRINITY_DN20487_c0_g2,TRINITY_DN37627_c0_g2,TRINITY_DN20716_c0_g1,TRINITY_DN46101_c0_g1,TRINITY_DN24248_c0_g1
13	map04520	Adherens junction	KEGG PATHWAY	13/ 1172	166/ 19840	0.0783133	0.183393	0.702313	Cellular Processes	Cellular community - eukaryotes	TRINITY_DN8780_c0_g1,TRINITY_DN6346_c0_g1,TRINITY_DN2085_c0_g1,TRINITY_DN51833_c0_g1,TRINITY_DN50934_c0_g1,TRINITY_DN14894_c0_g1,TRINITY_DN21147_c0_g1,TRINITY_DN3721_c0_g1,TRINITY_DN12059_c0_g1,TRINITY_DN48439_c0_g1,TRINITY_DN31606_c0_g1,TRINITY_DN48466_c0_g1,TRINITY_DN50962_c0_g1
11	map04931	Insulin resistance	KEGG PATHWAY	11/ 1172	139/ 19840	0.0791367	0.199141	0.745673	Human Diseases	Endocrine and metabolic disease	TRINITY_DN963_c0_g2,TRINITY_DN25101_c0_g1,TRINITY_DN50058_c0_g1,TRINITY_DN831_c1_g1,TRINITY_DN1413_c0_g1,TRINITY_DN49303_c0_g1,TRINITY_DN24248_c0_g1,TRINITY_DN12867_c0_g3,TRINITY_DN27561_c0_g1,TRINITY_DN20109_c0_g1,TRINITY_DN4361_c0_g1
2	map00730	Thiamine metabolism	KEGG PATHWAY	2/ 1172	14/ 19840	0.142857	0.198849	0.752945	Metabolism	Metabolism of cofactors and vitamins	TRINITY_DN4113_c0_g1,TRINITY_DN2869_c0_g1
14	map05323	Rheumatoid arthritis	KEGG PATHWAY	14/ 1172	186/ 19840	0.0752688	0.210884	0.780966	Human Diseases	Immune disease	TRINITY_DN3201_c0_g1,TRINITY_DN14513_c0_g1,TRINITY_DN18912_c0_g1,TRINITY_DN50143_c0_g1,TRINITY_DN7240_c0_g2,TRINITY_DN15027_c0_g1,TRINITY_DN13491_c0_g3,TRINITY_DN48446_c0_g1,TRINITY_DN24248_c0_g1,TRINITY_DN16860_c0_g1,TRINITY_DN16169_c0_g2,TRINITY_DN33589_c0_g1,TRINITY_DN46101_c0_g1,TRINITY_DN1781_c0_g1
22	map05202	Transcriptional misregulation in cancer	KEGG PATHWAY	22/ 1172	312/ 19840	0.0705128	0.224005	0.811718	Human Diseases	Cancer: overview	TRINITY_DN31_c0_g3,TRINITY_DN13624_c0_g1,TRINITY_DN276_c0_g1,TRINITY_DN7720_c0_g1,TRINITY_DN16169_c0_g2,TRINITY_DN1282_c0_g1,TRINITY_DN12814_c0_g1,TRINITY_DN1781_c0_g1,TRINITY_DN5825_c1_g1,TRINITY_DN24248_c0_g1,TRINITY_DN32538_c0_g1,TRINITY_DN1160_c0_g2,TRINITY_DN47862_c0_g1,TRINITY_DN51280_c0_g1,TRINITY_DN10615_c0_g2,TRINITY_DN15027_c0_g1,TRINITY_DN10618_c0_g2,TRINITY_DN26021_c0_g1,TRINITY_DN317…
8	map04330	Notch signaling pathway	KEGG PATHWAY	8/ 1172	98/ 19840	0.0816327	0.222119	0.813633	Environmental Information Processing	Signal transduction	TRINITY_DN7623_c0_g1,TRINITY_DN36742_c0_g2,TRINITY_DN8228_c0_g1,TRINITY_DN12059_c0_g1,TRINITY_DN23869_c0_g3,TRINITY_DN14788_c0_g1,TRINITY_DN14730_c0_g1,TRINITY_DN2034_c0_g2
20	map04514	Cell adhesion molecules	KEGG PATHWAY	20/ 1172	282/ 19840	0.070922	0.229474	0.81403	Environmental Information Processing	Signaling molecules and interaction	TRINITY_DN48307_c0_g1,TRINITY_DN3171_c0_g1,TRINITY_DN16615_c0_g1,TRINITY_DN10729_c0_g5,TRINITY_DN12124_c0_g1,TRINITY_DN2996_c0_g1,TRINITY_DN6346_c0_g1,TRINITY_DN2672_c0_g1,TRINITY_DN6255_c0_g2,TRINITY_DN17494_c0_g2,TRINITY_DN8593_c0_g3,TRINITY_DN3721_c0_g1,TRINITY_DN16169_c0_g2,TRINITY_DN8290_c0_g1,TRINITY_DN8382_c0_g1,TRINITY_DN3752_c0_g1,TRINITY_DN18504_c0_g1,TRINITY_DN4696_c0_g2,TRINITY_DN5342…
3	map00450	Selenocompound metabolism	KEGG PATHWAY	3/ 1172	28/ 19840	0.107143	0.227721	0.816406	Metabolism	Metabolism of other amino acids	TRINITY_DN50979_c0_g1,TRINITY_DN231_c0_g1,TRINITY_DN1421_c0_g1
10	map04750	Inflammatory mediator regulation of TRP channels	KEGG PATHWAY	10/ 1172	130/ 19840	0.0769231	0.239075	0.822124	Organismal Systems	Sensory system	TRINITY_DN18908_c0_g1,TRINITY_DN5963_c0_g1,TRINITY_DN1320_c1_g1,TRINITY_DN12022_c0_g1,TRINITY_DN20109_c0_g1,TRINITY_DN50413_c0_g1,TRINITY_DN49303_c0_g1,TRINITY_DN48295_c0_g1,TRINITY_DN46101_c0_g1,TRINITY_DN14369_c0_g1
8	map04657	IL-17 signaling pathway	KEGG PATHWAY	8/ 1172	100/ 19840	0.08	0.238336	0.828034	Organismal Systems	Immune system	TRINITY_DN18394_c0_g1,TRINITY_DN10615_c0_g2,TRINITY_DN24248_c0_g1,TRINITY_DN9775_c0_g3,TRINITY_DN12814_c0_g1,TRINITY_DN46101_c0_g1,TRINITY_DN1781_c0_g1,TRINITY_DN52334_c0_g1
7	map04216	Ferroptosis	KEGG PATHWAY	7/ 1172	85/ 19840	0.0823529	0.236096	0.828796	Cellular Processes	Cell growth and death	TRINITY_DN1859_c0_g1,TRINITY_DN45564_c0_g1,TRINITY_DN703_c1_g1,TRINITY_DN22204_c1_g1,TRINITY_DN1312_c0_g1,TRINITY_DN23817_c0_g3,TRINITY_DN406_c0_g1
3	map00430	Taurine and hypotaurine metabolism	KEGG PATHWAY	3/ 1172	29/ 19840	0.103448	0.243729	0.829663	Metabolism	Metabolism of other amino acids	TRINITY_DN1101_c0_g1,TRINITY_DN4627_c0_g1,TRINITY_DN49342_c0_g1
13	map04921	Oxytocin signaling pathway	KEGG PATHWAY	13/ 1172	177/ 19840	0.0734463	0.24782	0.835155	Organismal Systems	Endocrine system	TRINITY_DN22774_c0_g1,TRINITY_DN18908_c0_g1,TRINITY_DN21147_c0_g1,TRINITY_DN8780_c0_g1,TRINITY_DN50413_c0_g1,TRINITY_DN47034_c0_g1,TRINITY_DN8609_c0_g1,TRINITY_DN49303_c0_g1,TRINITY_DN48295_c0_g1,TRINITY_DN20725_c1_g1,TRINITY_DN51833_c0_g1,TRINITY_DN18064_c0_g1,TRINITY_DN14369_c0_g1
12	map05142	Chagas disease	KEGG PATHWAY	12/ 1172	164/ 19840	0.0731707	0.263223	0.836851	Human Diseases	Infectious disease: parasitic	TRINITY_DN236_c0_g1,TRINITY_DN17937_c0_g1,TRINITY_DN18394_c0_g1,TRINITY_DN7699_c1_g1,TRINITY_DN13491_c0_g3,TRINITY_DN1818_c0_g1,TRINITY_DN1558_c0_g2,TRINITY_DN24248_c0_g1,TRINITY_DN16169_c0_g2,TRINITY_DN11752_c0_g1,TRINITY_DN46101_c0_g1,TRINITY_DN1781_c0_g1
12	map04640	Hematopoietic cell lineage	KEGG PATHWAY	12/ 1172	165/ 19840	0.0727273	0.269909	0.842217	Organismal Systems	Immune system	TRINITY_DN3171_c0_g1,TRINITY_DN14246_c1_g1,TRINITY_DN344_c0_g1,TRINITY_DN8434_c0_g1,TRINITY_DN1384_c0_g1,TRINITY_DN24248_c0_g1,TRINITY_DN2906_c0_g1,TRINITY_DN1413_c0_g1,TRINITY_DN12124_c0_g1,TRINITY_DN12511_c0_g2,TRINITY_DN11752_c0_g1,TRINITY_DN46101_c0_g1
1	map00981	Insect hormone biosynthesis	KEGG PATHWAY	1/ 1172	5/ 19840	0.2	0.262492	0.842474	Metabolism	Metabolism of terpenoids and polyketides	TRINITY_DN27_c7_g1
11	map04512	ECM-receptor interaction	KEGG PATHWAY	11/ 1172	150/ 19840	0.0733333	0.272965	0.843938	Environmental Information Processing	Signaling molecules and interaction	TRINITY_DN11471_c0_g1,TRINITY_DN3344_c0_g2,TRINITY_DN4787_c0_g1,TRINITY_DN10729_c0_g5,TRINITY_DN22691_c0_g2,TRINITY_DN2906_c0_g1,TRINITY_DN1413_c0_g1,TRINITY_DN2368_c0_g1,TRINITY_DN11839_c0_g1,TRINITY_DN15287_c0_g2,TRINITY_DN17249_c0_g2
5	map04727	GABAergic synapse	KEGG PATHWAY	5/ 1172	59/ 19840	0.0847458	0.26855	0.845808	Organismal Systems	Nervous system	TRINITY_DN21767_c0_g1,TRINITY_DN2151_c0_g1,TRINITY_DN21678_c0_g2,TRINITY_DN10328_c5_g1,TRINITY_DN1591_c0_g1
9	map04933	AGE-RAGE signaling pathway in diabetic complications	KEGG PATHWAY	9/ 1172	117/ 19840	0.0769231	0.254631	0.84961	Human Diseases	Endocrine and metabolic disease	TRINITY_DN3201_c0_g1,TRINITY_DN20109_c0_g1,TRINITY_DN7831_c0_g1,TRINITY_DN50934_c0_g1,TRINITY_DN10556_c0_g2,TRINITY_DN24248_c0_g1,TRINITY_DN11991_c0_g1,TRINITY_DN46101_c0_g1,TRINITY_DN1781_c0_g1
9	map05100	Bacterial invasion of epithelial cells	KEGG PATHWAY	9/ 1172	118/ 19840	0.0762712	0.262477	0.850527	Human Diseases	Infectious disease: bacterial	TRINITY_DN49351_c0_g1,TRINITY_DN7343_c0_g1,TRINITY_DN51833_c0_g1,TRINITY_DN50934_c0_g1,TRINITY_DN48418_c0_g1,TRINITY_DN15846_c0_g1,TRINITY_DN51053_c0_g1,TRINITY_DN29114_c0_g1,TRINITY_DN48466_c0_g1
4	map04960	Aldosterone-regulated sodium reabsorption	KEGG PATHWAY	4/ 1172	44/ 19840	0.0909091	0.260936	0.853743	Organismal Systems	Excretory system	TRINITY_DN2592_c1_g2,TRINITY_DN1685_c0_g1,TRINITY_DN48464_c0_g1,TRINITY_DN1700_c3_g1
9	map00010	Glycolysis / Gluconeogenesis	KEGG PATHWAY	9/ 1172	121/ 19840	0.0743802	0.286445	0.854265	Metabolism	Carbohydrate metabolism	TRINITY_DN47845_c0_g1,TRINITY_DN48279_c0_g1,TRINITY_DN11543_c0_g2,TRINITY_DN44268_c0_g1,TRINITY_DN5986_c0_g4,TRINITY_DN51357_c0_g1,TRINITY_DN12867_c0_g3,TRINITY_DN11622_c0_g1,TRINITY_DN27_c7_g1
32	map05131	Shigellosis	KEGG PATHWAY	32/ 1172	479/ 19840	0.0668058	0.259387	0.856994	Human Diseases	Infectious disease: bacterial	TRINITY_DN48439_c0_g1,TRINITY_DN50962_c0_g1,TRINITY_DN1558_c0_g2,TRINITY_DN572_c0_g1,TRINITY_DN5249_c0_g1,TRINITY_DN1286_c0_g1,TRINITY_DN14532_c0_g1,TRINITY_DN51833_c0_g1,TRINITY_DN21147_c0_g1,TRINITY_DN1191_c0_g1,TRINITY_DN1781_c0_g1,TRINITY_DN47862_c0_g1,TRINITY_DN16968_c0_g2,TRINITY_DN51280_c0_g1,TRINITY_DN8780_c0_g1,TRINITY_DN11543_c0_g2,TRINITY_DN112_c0_g1,TRINITY_DN7343_c0_g1,TRINITY_DN1070…
3	map04745	Phototransduction - fly	KEGG PATHWAY	3/ 1172	32/ 19840	0.09375	0.292626	0.857523	Organismal Systems	Sensory system	TRINITY_DN48295_c0_g1,TRINITY_DN50413_c0_g1,TRINITY_DN51833_c0_g1
9	map04728	Dopaminergic synapse	KEGG PATHWAY	9/ 1172	124/ 19840	0.0725806	0.310966	0.858981	Organismal Systems	Nervous system	TRINITY_DN1111_c0_g2,TRINITY_DN50413_c0_g1,TRINITY_DN1744_c0_g1,TRINITY_DN49303_c0_g1,TRINITY_DN48295_c0_g1,TRINITY_DN2302_c1_g3,TRINITY_DN2151_c0_g1,TRINITY_DN27561_c0_g1,TRINITY_DN1343_c0_g1
14	map04936	Alcoholic liver disease	KEGG PATHWAY	14/ 1172	203/ 19840	0.0689655	0.313675	0.859419	Human Diseases	Endocrine and metabolic disease	TRINITY_DN16111_c1_g1,TRINITY_DN963_c0_g2,TRINITY_DN1718_c1_g1,TRINITY_DN236_c0_g1,TRINITY_DN5117_c0_g1,TRINITY_DN18394_c0_g1,TRINITY_DN1286_c0_g1,TRINITY_DN7699_c1_g1,TRINITY_DN10819_c1_g1,TRINITY_DN1558_c0_g2,TRINITY_DN24248_c0_g1,TRINITY_DN46101_c0_g1,TRINITY_DN27_c7_g1,TRINITY_DN1781_c0_g1
43	map05200	Pathways in cancer	KEGG PATHWAY	43/ 1172	669/ 19840	0.064275	0.303509	0.859517	Human Diseases	Cancer: overview	TRINITY_DN5963_c0_g1,TRINITY_DN18912_c0_g1,TRINITY_DN50058_c0_g1,TRINITY_DN276_c0_g1,TRINITY_DN48295_c0_g1,TRINITY_DN27145_c0_g2,TRINITY_DN198_c0_g1,TRINITY_DN14730_c0_g1,TRINITY_DN12814_c0_g1,TRINITY_DN17249_c0_g2,TRINITY_DN1388_c1_g2,TRINITY_DN11471_c0_g1,TRINITY_DN10556_c0_g2,TRINITY_DN54_c1_g1,TRINITY_DN6169_c0_g1,TRINITY_DN7699_c1_g1,TRINITY_DN7215_c0_g1,TRINITY_DN16513_c0_g1,TRINITY_DN24248…
4	map00030	Pentose phosphate pathway	KEGG PATHWAY	4/ 1172	47/ 19840	0.0851064	0.301133	0.860015	Metabolism	Carbohydrate metabolism	TRINITY_DN1200_c0_g1,TRINITY_DN39073_c0_g1,TRINITY_DN11622_c0_g1,TRINITY_DN51357_c0_g1
12	map04915	Estrogen signaling pathway	KEGG PATHWAY	12/ 1172	167/ 19840	0.0718563	0.283445	0.86055	Organismal Systems	Endocrine system	TRINITY_DN20109_c0_g1,TRINITY_DN50413_c0_g1,TRINITY_DN10615_c0_g2,TRINITY_DN38141_c0_g1,TRINITY_DN21842_c0_g3,TRINITY_DN48295_c0_g1,TRINITY_DN38753_c0_g3,TRINITY_DN1513_c0_g1,TRINITY_DN18307_c0_g1,TRINITY_DN12814_c0_g1,TRINITY_DN27561_c0_g1,TRINITY_DN51177_c0_g1
3	map05030	Cocaine addiction	KEGG PATHWAY	3/ 1172	33/ 19840	0.0909091	0.309095	0.860867	Human Diseases	Substance dependence	TRINITY_DN27561_c0_g1,TRINITY_DN1343_c0_g1,TRINITY_DN1744_c0_g1
13	map05322	Systemic lupus erythematosus	KEGG PATHWAY	13/ 1172	183/ 19840	0.0710383	0.286116	0.860901	Human Diseases	Immune disease	TRINITY_DN49624_c0_g1,TRINITY_DN47862_c0_g1,TRINITY_DN51280_c0_g1,TRINITY_DN1558_c0_g2,TRINITY_DN52041_c0_g1,TRINITY_DN5117_c0_g1,TRINITY_DN21449_c0_g1,TRINITY_DN49572_c0_g1,TRINITY_DN48439_c0_g1,TRINITY_DN236_c0_g1,TRINITY_DN16169_c0_g2,TRINITY_DN10819_c1_g1,TRINITY_DN618_c0_g1
8	map05231	Choline metabolism in cancer	KEGG PATHWAY	8/ 1172	108/ 19840	0.0740741	0.30666	0.861205	Human Diseases	Cancer: overview	TRINITY_DN5923_c0_g1,TRINITY_DN18908_c0_g1,TRINITY_DN28712_c0_g1,TRINITY_DN15306_c0_g1,TRINITY_DN50934_c0_g1,TRINITY_DN7014_c0_g1,TRINITY_DN48466_c0_g1,TRINITY_DN14369_c0_g1
5	map05217	Basal cell carcinoma	KEGG PATHWAY	5/ 1172	61/ 19840	0.0819672	0.291669	0.862213	Human Diseases	Cancer: specific types	TRINITY_DN16513_c0_g1,TRINITY_DN7700_c0_g1,TRINITY_DN11629_c0_g2,TRINITY_DN27145_c0_g2,TRINITY_DN1388_c1_g2
31	map04145	Phagosome	KEGG PATHWAY	31/ 1172	473/ 19840	0.0655391	0.299603	0.862958	Cellular Processes	Transport and catabolism	TRINITY_DN14513_c0_g1,TRINITY_DN50143_c0_g1,TRINITY_DN13624_c0_g1,TRINITY_DN50977_c0_g1,TRINITY_DN9937_c0_g2,TRINITY_DN12511_c0_g2,TRINITY_DN22845_c0_g1,TRINITY_DN1282_c0_g1,TRINITY_DN334_c0_g1,TRINITY_DN50934_c0_g1,TRINITY_DN4313_c0_g1,TRINITY_DN1344_c0_g3,TRINITY_DN21449_c0_g1,TRINITY_DN51833_c0_g1,TRINITY_DN48446_c0_g1,TRINITY_DN1558_c0_g2,TRINITY_DN33589_c0_g1,TRINITY_DN1160_c0_g2,TRINITY_DN1…
18	map05133	Pertussis	KEGG PATHWAY	18/ 1172	261/ 19840	0.0689655	0.282114	0.864293	Human Diseases	Infectious disease: bacterial	TRINITY_DN24248_c0_g1,TRINITY_DN50413_c0_g1,TRINITY_DN5058_c0_g1,TRINITY_DN5117_c0_g1,TRINITY_DN21449_c0_g1,TRINITY_DN27662_c0_g1,TRINITY_DN1286_c0_g1,TRINITY_DN1558_c0_g2,TRINITY_DN10819_c1_g1,TRINITY_DN236_c0_g1,TRINITY_DN48295_c0_g1,TRINITY_DN3171_c0_g1,TRINITY_DN3466_c0_g3,TRINITY_DN8950_c0_g1,TRINITY_DN618_c0_g1,TRINITY_DN6729_c0_g3,TRINITY_DN46101_c0_g1,TRINITY_DN1781_c0_g1
8	map04726	Serotonergic synapse	KEGG PATHWAY	8/ 1172	107/ 19840	0.0747664	0.297872	0.865371	Organismal Systems	Nervous system	TRINITY_DN11321_c0_g1,TRINITY_DN18908_c0_g1,TRINITY_DN1320_c1_g1,TRINITY_DN32562_c0_g2,TRINITY_DN12022_c0_g1,TRINITY_DN2151_c0_g1,TRINITY_DN1343_c0_g1,TRINITY_DN14369_c0_g1
3	map00100	Steroid biosynthesis	KEGG PATHWAY	3/ 1172	34/ 19840	0.0882353	0.325591	0.884872	Metabolism	Lipid metabolism	TRINITY_DN36122_c0_g2,TRINITY_DN2984_c0_g6,TRINITY_DN44836_c0_g1
6	map00514	Other types of O-glycan biosynthesis	KEGG PATHWAY	6/ 1172	80/ 19840	0.075	0.334397	0.901535	Metabolism	Glycan biosynthesis and metabolism	TRINITY_DN1471_c0_g1,TRINITY_DN30826_c0_g1,TRINITY_DN5346_c1_g1,TRINITY_DN5857_c0_g1,TRINITY_DN28336_c0_g5,TRINITY_DN44080_c0_g4
8	map04620	Toll-like receptor signaling pathway	KEGG PATHWAY	8/ 1172	112/ 19840	0.0714286	0.342306	0.908325	Organismal Systems	Immune system	TRINITY_DN18394_c0_g1,TRINITY_DN1286_c0_g1,TRINITY_DN13491_c0_g3,TRINITY_DN50934_c0_g1,TRINITY_DN7688_c0_g1,TRINITY_DN24248_c0_g1,TRINITY_DN46101_c0_g1,TRINITY_DN1781_c0_g1
3	map00220	Arginine biosynthesis	KEGG PATHWAY	3/ 1172	35/ 19840	0.0857143	0.342084	0.914938	Metabolism	Amino acid metabolism	TRINITY_DN552_c4_g1,TRINITY_DN52323_c0_g1,TRINITY_DN1591_c0_g1
8	map00983	Drug metabolism - other enzymes	KEGG PATHWAY	8/ 1172	113/ 19840	0.0707965	0.351315	0.924946	Metabolism	Xenobiotics biodegradation and metabolism	TRINITY_DN3847_c0_g1,TRINITY_DN5322_c0_g1,TRINITY_DN13624_c0_g1,TRINITY_DN8035_c0_g1,TRINITY_DN1282_c0_g1,TRINITY_DN1160_c0_g2,TRINITY_DN2706_c0_g1,TRINITY_DN32580_c0_g1
5	map00980	Metabolism of xenobiotics by cytochrome P450	KEGG PATHWAY	5/ 1172	67/ 19840	0.0746269	0.362581	0.939923	Metabolism	Xenobiotics biodegradation and metabolism	TRINITY_DN48376_c0_g1,TRINITY_DN1015_c0_g1,TRINITY_DN5322_c0_g1,TRINITY_DN48585_c0_g1,TRINITY_DN8144_c0_g1
13	map04932	Non-alcoholic fatty liver disease	KEGG PATHWAY	13/ 1172	194/ 19840	0.0670103	0.360275	0.941184	Human Diseases	Endocrine and metabolic disease	TRINITY_DN18394_c0_g1,TRINITY_DN1781_c0_g1,TRINITY_DN1718_c1_g1,TRINITY_DN7699_c1_g1,TRINITY_DN51132_c0_g1,TRINITY_DN276_c0_g1,TRINITY_DN24248_c0_g1,TRINITY_DN467_c0_g1,TRINITY_DN24886_c0_g1,TRINITY_DN50934_c0_g1,TRINITY_DN46101_c0_g1,TRINITY_DN49450_c0_g1,TRINITY_DN2767_c0_g1
6	map04971	Gastric acid secretion	KEGG PATHWAY	6/ 1172	84/ 19840	0.0714286	0.377091	0.948356	Organismal Systems	Digestive system	TRINITY_DN48464_c0_g1,TRINITY_DN50413_c0_g1,TRINITY_DN38071_c0_g1,TRINITY_DN51833_c0_g1,TRINITY_DN2592_c1_g2,TRINITY_DN48295_c0_g1
2	map04950	Maturity onset diabetes of the young	KEGG PATHWAY	2/ 1172	22/ 19840	0.0909091	0.376274	0.953415	Human Diseases	Endocrine and metabolic disease	TRINITY_DN13270_c0_g1,TRINITY_DN15333_c0_g2
20	map05208	Chemical carcinogenesis - reactive oxygen species	KEGG PATHWAY	20/ 1172	310/ 19840	0.0645161	0.37452	0.956162	Human Diseases	Cancer: overview	TRINITY_DN3201_c0_g1,TRINITY_DN467_c0_g1,TRINITY_DN5322_c0_g1,TRINITY_DN406_c0_g1,TRINITY_DN18133_c0_g3,TRINITY_DN12559_c0_g2,TRINITY_DN4292_c0_g1,TRINITY_DN51259_c0_g1,TRINITY_DN51132_c0_g1,TRINITY_DN50126_c0_g1,TRINITY_DN49658_c0_g1,TRINITY_DN20109_c0_g1,TRINITY_DN2822_c0_g1,TRINITY_DN47845_c0_g1,TRINITY_DN2722_c0_g1,TRINITY_DN24886_c0_g1,TRINITY_DN1281_c0_g1,TRINITY_DN50934_c0_g1,TRINITY_DN494…
29	map04151	PI3K-Akt signaling pathway	KEGG PATHWAY	29/ 1172	457/ 19840	0.0634573	0.371707	0.956223	Environmental Information Processing	Signal transduction	TRINITY_DN12696_c0_g2,TRINITY_DN15027_c0_g1,TRINITY_DN2906_c0_g1,TRINITY_DN2151_c0_g1,TRINITY_DN17249_c0_g2,TRINITY_DN11471_c0_g1,TRINITY_DN3201_c0_g1,TRINITY_DN3344_c0_g2,TRINITY_DN54_c1_g1,TRINITY_DN6169_c0_g1,TRINITY_DN7699_c1_g1,TRINITY_DN7215_c0_g1,TRINITY_DN8048_c0_g2,TRINITY_DN24248_c0_g1,TRINITY_DN48023_c0_g1,TRINITY_DN2368_c0_g1,TRINITY_DN15287_c0_g2,TRINITY_DN27561_c0_g1,TRINITY_DN6310_…
12	map00190	Oxidative phosphorylation	KEGG PATHWAY	12/ 1172	182/ 19840	0.0659341	0.389933	0.959178	Metabolism	Energy metabolism	TRINITY_DN50126_c0_g1,TRINITY_DN14513_c0_g1,TRINITY_DN4292_c0_g1,TRINITY_DN51259_c0_g1,TRINITY_DN51132_c0_g1,TRINITY_DN33589_c0_g1,TRINITY_DN467_c0_g1,TRINITY_DN2722_c0_g1,TRINITY_DN51971_c0_g1,TRINITY_DN24886_c0_g1,TRINITY_DN49450_c0_g1,TRINITY_DN2767_c0_g1
7	map04925	Aldosterone synthesis and secretion	KEGG PATHWAY	7/ 1172	101/ 19840	0.0693069	0.388033	0.961522	Organismal Systems	Endocrine system	TRINITY_DN8609_c0_g1,TRINITY_DN48464_c0_g1,TRINITY_DN50413_c0_g1,TRINITY_DN10556_c0_g2,TRINITY_DN2592_c1_g2,TRINITY_DN48295_c0_g1,TRINITY_DN27561_c0_g1
1	map00524	Neomycin, kanamycin and gentamicin biosynthesis	KEGG PATHWAY	1/ 1172	8/ 19840	0.125	0.385658	0.962716	Metabolism	Biosynthesis of other secondary metabolites	TRINITY_DN11543_c0_g2
7	map05412	Arrhythmogenic right ventricular cardiomyopathy	KEGG PATHWAY	7/ 1172	102/ 19840	0.0686275	0.397839	0.971536	Human Diseases	Cardiovascular disease	TRINITY_DN3344_c0_g2,TRINITY_DN10729_c0_g5,TRINITY_DN51833_c0_g1,TRINITY_DN2906_c0_g1,TRINITY_DN11839_c0_g1,TRINITY_DN18064_c0_g1,TRINITY_DN15287_c0_g2
10	map05414	Dilated cardiomyopathy	KEGG PATHWAY	10/ 1172	151/ 19840	0.0662252	0.401607	0.973681	Human Diseases	Cardiovascular disease	TRINITY_DN3344_c0_g2,TRINITY_DN10729_c0_g5,TRINITY_DN3684_c1_g2,TRINITY_DN51833_c0_g1,TRINITY_DN2906_c0_g1,TRINITY_DN198_c0_g1,TRINITY_DN28363_c1_g1,TRINITY_DN11839_c0_g1,TRINITY_DN18064_c0_g1,TRINITY_DN15287_c0_g2
4	map00860	Porphyrin metabolism	KEGG PATHWAY	4/ 1172	55/ 19840	0.0727273	0.410072	0.980102	Metabolism	Metabolism of cofactors and vitamins	TRINITY_DN4643_c0_g1,TRINITY_DN23817_c0_g3,TRINITY_DN4518_c0_g1,TRINITY_DN406_c0_g1
24	map04814	Motor proteins	KEGG PATHWAY	24/ 1172	385/ 19840	0.0623377	0.422603	0.982187	Cellular Processes	Cell motility	TRINITY_DN27560_c0_g5,TRINITY_DN7951_c0_g1,TRINITY_DN47034_c0_g1,TRINITY_DN50977_c0_g1,TRINITY_DN198_c0_g1,TRINITY_DN4015_c0_g1,TRINITY_DN27560_c0_g9,TRINITY_DN51028_c0_g1,TRINITY_DN50962_c0_g1,TRINITY_DN7878_c1_g1,TRINITY_DN51833_c0_g1,TRINITY_DN21147_c0_g1,TRINITY_DN48399_c0_g1,TRINITY_DN6639_c1_g1,TRINITY_DN24778_c0_g2,TRINITY_DN3684_c1_g2,TRINITY_DN35779_c0_g1,TRINITY_DN2302_c1_g3,TRINITY_DN1…
6	map05143	African trypanosomiasis	KEGG PATHWAY	6/ 1172	87/ 19840	0.0689655	0.409202	0.985008	Human Diseases	Infectious disease: parasitic	TRINITY_DN16070_c0_g3,TRINITY_DN45677_c0_g1,TRINITY_DN7699_c1_g1,TRINITY_DN24248_c0_g1,TRINITY_DN5750_c0_g2,TRINITY_DN46101_c0_g1
1	map00750	Vitamin B6 metabolism	KEGG PATHWAY	1/ 1172	9/ 19840	0.111111	0.421963	0.987511	Metabolism	Metabolism of cofactors and vitamins	TRINITY_DN32154_c0_g2
6	map04713	Circadian entrainment	KEGG PATHWAY	6/ 1172	88/ 19840	0.0681818	0.41988	0.989509	Organismal Systems	Environmental adaptation	TRINITY_DN50413_c0_g1,TRINITY_DN22774_c0_g1,TRINITY_DN1572_c0_g2,TRINITY_DN48295_c0_g1,TRINITY_DN2151_c0_g1,TRINITY_DN5674_c0_g1
9	map04668	TNF signaling pathway	KEGG PATHWAY	9/ 1172	138/ 19840	0.0652174	0.429321	0.990967	Environmental Information Processing	Signal transduction	TRINITY_DN18912_c0_g1,TRINITY_DN10615_c0_g2,TRINITY_DN18394_c0_g1,TRINITY_DN4177_c0_g1,TRINITY_DN24248_c0_g1,TRINITY_DN25572_c0_g1,TRINITY_DN12814_c0_g1,TRINITY_DN27561_c0_g1,TRINITY_DN46101_c0_g1
2	map00511	Other glycan degradation	KEGG PATHWAY	2/ 1172	24/ 19840	0.0833333	0.4187	0.993676	Metabolism	Glycan biosynthesis and metabolism	TRINITY_DN1924_c0_g1,TRINITY_DN3991_c1_g1
24	map05417	Lipid and atherosclerosis	KEGG PATHWAY	24/ 1172	390/ 19840	0.0615385	0.448077	1	Human Diseases	Cardiovascular disease	TRINITY_DN45677_c0_g1,TRINITY_DN48392_c0_g1,TRINITY_DN48295_c0_g1,TRINITY_DN12814_c0_g1,TRINITY_DN1781_c0_g1,TRINITY_DN1286_c0_g1,TRINITY_DN7699_c1_g1,TRINITY_DN24248_c0_g1,TRINITY_DN7492_c0_g1,TRINITY_DN8780_c0_g1,TRINITY_DN16070_c0_g3,TRINITY_DN50413_c0_g1,TRINITY_DN10615_c0_g2,TRINITY_DN1413_c0_g1,TRINITY_DN3466_c0_g3,TRINITY_DN8950_c0_g1,TRINITY_DN6729_c0_g3,TRINITY_DN1281_c0_g1,TRINITY_DN183…
10	map01240	Biosynthesis of cofactors	KEGG PATHWAY	10/ 1172	158/ 19840	0.0632911	0.457898	1	Metabolism	Global and overview maps	TRINITY_DN4643_c0_g1,TRINITY_DN4518_c0_g1,TRINITY_DN4113_c0_g1,TRINITY_DN1951_c0_g1,TRINITY_DN47845_c0_g1,TRINITY_DN2869_c0_g1,TRINITY_DN564_c0_g1,TRINITY_DN47797_c0_g1,TRINITY_DN27_c7_g1,TRINITY_DN32580_c0_g1
27	map05020	Prion disease	KEGG PATHWAY	27/ 1172	443/ 19840	0.0609481	0.461767	1	Human Diseases	Neurodegenerative disease	TRINITY_DN50977_c0_g1,TRINITY_DN5342_c1_g1,TRINITY_DN22204_c1_g1,TRINITY_DN15846_c0_g1,TRINITY_DN2722_c0_g1,TRINITY_DN51132_c0_g1,TRINITY_DN4292_c0_g1,TRINITY_DN24248_c0_g1,TRINITY_DN2822_c0_g1,TRINITY_DN27561_c0_g1,TRINITY_DN49450_c0_g1,TRINITY_DN50126_c0_g1,TRINITY_DN47834_c0_g1,TRINITY_DN20109_c0_g1,TRINITY_DN51259_c0_g1,TRINITY_DN47858_c0_g1,TRINITY_DN2302_c1_g3,TRINITY_DN24886_c0_g1,TRINITY_…
33	map05132	Salmonella infection	KEGG PATHWAY	33/ 1172	545/ 19840	0.0605505	0.467389	1	Human Diseases	Infectious disease: bacterial	TRINITY_DN48279_c0_g1,TRINITY_DN2672_c0_g1,TRINITY_DN50977_c0_g1,TRINITY_DN50962_c0_g1,TRINITY_DN7343_c0_g1,TRINITY_DN4177_c0_g1,TRINITY_DN51833_c0_g1,TRINITY_DN21147_c0_g1,TRINITY_DN24248_c0_g1,TRINITY_DN1781_c0_g1,TRINITY_DN7492_c0_g1,TRINITY_DN48801_c0_g1,TRINITY_DN6639_c1_g1,TRINITY_DN8780_c0_g1,TRINITY_DN49409_c0_g1,TRINITY_DN3579_c1_g1,TRINITY_DN3466_c0_g3,TRINITY_DN2302_c1_g3,TRINITY_DN895…
2	map00053	Ascorbate and aldarate metabolism	KEGG PATHWAY	2/ 1172	27/ 19840	0.0740741	0.47942	1	Metabolism	Carbohydrate metabolism	TRINITY_DN27_c7_g1,TRINITY_DN47845_c0_g1
5	map04720	Long-term potentiation	KEGG PATHWAY	5/ 1172	77/ 19840	0.0649351	0.480423	1	Organismal Systems	Nervous system	TRINITY_DN49303_c0_g1,TRINITY_DN48295_c0_g1,TRINITY_DN50413_c0_g1,TRINITY_DN12059_c0_g1,TRINITY_DN4361_c0_g1
10	map00230	Purine metabolism	KEGG PATHWAY	10/ 1172	161/ 19840	0.0621118	0.481821	1	Metabolism	Nucleotide metabolism	TRINITY_DN836_c0_g1,TRINITY_DN42045_c0_g1,TRINITY_DN1106_c0_g1,TRINITY_DN22774_c0_g1,TRINITY_DN4113_c0_g1,TRINITY_DN6281_c0_g1,TRINITY_DN21544_c0_g1,TRINITY_DN3656_c1_g1,TRINITY_DN11622_c0_g1,TRINITY_DN32580_c0_g1
9	map04550	Signaling pathways regulating pluripotency of stem cells	KEGG PATHWAY	9/ 1172	145/ 19840	0.062069	0.488502	1	Cellular Processes	Cellular community - eukaryotes	TRINITY_DN26954_c0_g1,TRINITY_DN2726_c0_g1,TRINITY_DN50432_c0_g1,TRINITY_DN9328_c0_g2,TRINITY_DN11629_c0_g2,TRINITY_DN178_c0_g1,TRINITY_DN27145_c0_g2,TRINITY_DN5188_c0_g2,TRINITY_DN1388_c1_g2
5	map04370	VEGF signaling pathway	KEGG PATHWAY	5/ 1172	78/ 19840	0.0641026	0.491873	1	Environmental Information Processing	Signal transduction	TRINITY_DN12696_c0_g2,TRINITY_DN18908_c0_g1,TRINITY_DN14369_c0_g1,TRINITY_DN3201_c0_g1,TRINITY_DN50934_c0_g1
4	map00020	Citrate cycle (TCA cycle)	KEGG PATHWAY	4/ 1172	62/ 19840	0.0645161	0.502437	1	Metabolism	Carbohydrate metabolism	TRINITY_DN48340_c0_g1,TRINITY_DN12867_c0_g3,TRINITY_DN49152_c0_g1,TRINITY_DN51132_c0_g1
7	map03015	mRNA surveillance pathway	KEGG PATHWAY	7/ 1172	114/ 19840	0.0614035	0.513752	1	Genetic Information Processing	Translation	TRINITY_DN3300_c1_g2,TRINITY_DN45031_c0_g1,TRINITY_DN17092_c0_g1,TRINITY_DN49303_c0_g1,TRINITY_DN7028_c0_g1,TRINITY_DN24380_c0_g1,TRINITY_DN29718_c0_g1
1	map00920	Sulfur metabolism	KEGG PATHWAY	1/ 1172	12/ 19840	0.0833333	0.518515	1	Metabolism	Energy metabolism	TRINITY_DN5581_c0_g1
13	map04022	cGMP-PKG signaling pathway	KEGG PATHWAY	13/ 1172	217/ 19840	0.0599078	0.5201	1	Environmental Information Processing	Signal transduction	TRINITY_DN22774_c0_g1,TRINITY_DN27561_c0_g1,TRINITY_DN48464_c0_g1,TRINITY_DN21147_c0_g1,TRINITY_DN8780_c0_g1,TRINITY_DN50413_c0_g1,TRINITY_DN10556_c0_g2,TRINITY_DN49303_c0_g1,TRINITY_DN48295_c0_g1,TRINITY_DN2822_c0_g1,TRINITY_DN11144_c0_g1,TRINITY_DN5890_c0_g1,TRINITY_DN2592_c1_g2
11	map04390	Hippo signaling pathway	KEGG PATHWAY	11/ 1172	183/ 19840	0.0601093	0.520713	1	Environmental Information Processing	Signal transduction	TRINITY_DN13017_c0_g1,TRINITY_DN51833_c0_g1,TRINITY_DN13131_c0_g2,TRINITY_DN49303_c0_g1,TRINITY_DN11629_c0_g2,TRINITY_DN48023_c0_g1,TRINITY_DN27145_c0_g2,TRINITY_DN31606_c0_g1,TRINITY_DN16423_c1_g1,TRINITY_DN4099_c0_g1,TRINITY_DN1388_c1_g2
17	map04714	Thermogenesis	KEGG PATHWAY	17/ 1172	286/ 19840	0.0594406	0.525353	1	Organismal Systems	Environmental adaptation	TRINITY_DN51833_c0_g1,TRINITY_DN4361_c0_g1,TRINITY_DN467_c0_g1,TRINITY_DN963_c0_g2,TRINITY_DN2722_c0_g1,TRINITY_DN4292_c0_g1,TRINITY_DN26557_c0_g3,TRINITY_DN51259_c0_g1,TRINITY_DN14532_c0_g1,TRINITY_DN51132_c0_g1,TRINITY_DN50126_c0_g1,TRINITY_DN1859_c0_g1,TRINITY_DN4774_c0_g1,TRINITY_DN24886_c0_g1,TRINITY_DN27561_c0_g1,TRINITY_DN49450_c0_g1,TRINITY_DN2767_c0_g1
2	map03060	Protein export	KEGG PATHWAY	2/ 1172	30/ 19840	0.0666667	0.536087	1	Genetic Information Processing	Folding, sorting and degradation	TRINITY_DN49917_c0_g1,TRINITY_DN910_c0_g1
18	map04217	Necroptosis	KEGG PATHWAY	18/ 1172	305/ 19840	0.0590164	0.536581	1	Cellular Processes	Cell growth and death	TRINITY_DN49624_c0_g1,TRINITY_DN18908_c0_g1,TRINITY_DN7492_c0_g1,TRINITY_DN18535_c0_g1,TRINITY_DN8559_c0_g2,TRINITY_DN5249_c0_g1,TRINITY_DN4177_c0_g1,TRINITY_DN7699_c1_g1,TRINITY_DN15185_c0_g1,TRINITY_DN1591_c0_g1,TRINITY_DN18394_c0_g1,TRINITY_DN3466_c0_g3,TRINITY_DN2822_c0_g1,TRINITY_DN10961_c0_g1,TRINITY_DN8950_c0_g1,TRINITY_DN6729_c0_g3,TRINITY_DN46101_c0_g1,TRINITY_DN14369_c0_g1
9	map04068	FoxO signaling pathway	KEGG PATHWAY	9/ 1172	151/ 19840	0.0596026	0.537942	1	Environmental Information Processing	Signal transduction	TRINITY_DN13204_c0_g1,TRINITY_DN16968_c0_g2,TRINITY_DN21767_c0_g1,TRINITY_DN1685_c0_g1,TRINITY_DN7699_c1_g1,TRINITY_DN24248_c0_g1,TRINITY_DN12059_c0_g1,TRINITY_DN6310_c1_g1,TRINITY_DN12867_c0_g3
21	map05135	Yersinia infection	KEGG PATHWAY	21/ 1172	357/ 19840	0.0588235	0.540429	1	Human Diseases	Infectious disease: bacterial	TRINITY_DN49351_c0_g1,TRINITY_DN8950_c0_g1,TRINITY_DN14180_c0_g1,TRINITY_DN8780_c0_g1,TRINITY_DN15306_c0_g1,TRINITY_DN7343_c0_g1,TRINITY_DN1286_c0_g1,TRINITY_DN24248_c0_g1,TRINITY_DN51833_c0_g1,TRINITY_DN50934_c0_g1,TRINITY_DN12124_c0_g1,TRINITY_DN48466_c0_g1,TRINITY_DN3466_c0_g3,TRINITY_DN48418_c0_g1,TRINITY_DN238_c0_g1,TRINITY_DN51053_c0_g1,TRINITY_DN16169_c0_g2,TRINITY_DN6729_c0_g3,TRINITY_DN4…
15	map04141	Protein processing in endoplasmic reticulum	KEGG PATHWAY	15/ 1172	255/ 19840	0.0588235	0.54484	1	Genetic Information Processing	Folding, sorting and degradation	TRINITY_DN3300_c1_g2,TRINITY_DN10049_c0_g2,TRINITY_DN25742_c0_g1,TRINITY_DN25101_c0_g1,TRINITY_DN5249_c0_g1,TRINITY_DN910_c0_g1,TRINITY_DN47743_c0_g1,TRINITY_DN5751_c0_g1,TRINITY_DN1971_c0_g1,TRINITY_DN1513_c0_g1,TRINITY_DN338_c0_g1,TRINITY_DN49797_c0_g1,TRINITY_DN10618_c0_g2,TRINITY_DN18157_c0_g2,TRINITY_DN50114_c0_g1
7	map05211	Renal cell carcinoma	KEGG PATHWAY	7/ 1172	118/ 19840	0.059322	0.55075	1	Human Diseases	Cancer: specific types	TRINITY_DN3201_c0_g1,TRINITY_DN50058_c0_g1,TRINITY_DN4204_c0_g1,TRINITY_DN12059_c0_g1,TRINITY_DN10618_c0_g2,TRINITY_DN50934_c0_g1,TRINITY_DN26021_c0_g1
2	map00790	Folate biosynthesis	KEGG PATHWAY	2/ 1172	31/ 19840	0.0645161	0.554009	1	Metabolism	Metabolism of cofactors and vitamins	TRINITY_DN2869_c0_g1,TRINITY_DN32562_c0_g2
2	map00061	Fatty acid biosynthesis	KEGG PATHWAY	2/ 1172	31/ 19840	0.0645161	0.554009	1	Metabolism	Lipid metabolism	TRINITY_DN1859_c0_g1,TRINITY_DN6592_c0_g1
6	map04721	Synaptic vesicle cycle	KEGG PATHWAY	6/ 1172	101/ 19840	0.0594059	0.55405	1	Organismal Systems	Nervous system	TRINITY_DN14513_c0_g1,TRINITY_DN35174_c0_g1,TRINITY_DN39391_c0_g1,TRINITY_DN13377_c1_g1,TRINITY_DN33589_c0_g1,TRINITY_DN21678_c0_g2
6	map04724	Glutamatergic synapse	KEGG PATHWAY	6/ 1172	101/ 19840	0.0594059	0.55405	1	Organismal Systems	Nervous system	TRINITY_DN18908_c0_g1,TRINITY_DN1591_c0_g1,TRINITY_DN35174_c0_g1,TRINITY_DN13377_c1_g1,TRINITY_DN2151_c0_g1,TRINITY_DN14369_c0_g1
9	map04350	TGF-beta signaling pathway	KEGG PATHWAY	9/ 1172	154/ 19840	0.0584416	0.561995	1	Environmental Information Processing	Signal transduction	TRINITY_DN26954_c0_g1,TRINITY_DN13204_c0_g1,TRINITY_DN25944_c0_g1,TRINITY_DN45564_c0_g1,TRINITY_DN703_c1_g1,TRINITY_DN6814_c0_g4,TRINITY_DN12059_c0_g1,TRINITY_DN1312_c0_g1,TRINITY_DN4639_c0_g1
8	map04152	AMPK signaling pathway	KEGG PATHWAY	8/ 1172	139/ 19840	0.057554	0.581686	1	Environmental Information Processing	Signal transduction	TRINITY_DN963_c0_g2,TRINITY_DN1718_c1_g1,TRINITY_DN51330_c0_g1,TRINITY_DN14532_c0_g1,TRINITY_DN1413_c0_g1,TRINITY_DN50620_c0_g1,TRINITY_DN12867_c0_g3,TRINITY_DN27561_c0_g1
12	map05161	Hepatitis B	KEGG PATHWAY	12/ 1172	209/ 19840	0.0574163	0.582707	1	Human Diseases	Infectious disease: viral	TRINITY_DN4787_c0_g1,TRINITY_DN18394_c0_g1,TRINITY_DN10615_c0_g2,TRINITY_DN1286_c0_g1,TRINITY_DN7699_c1_g1,TRINITY_DN13491_c0_g3,TRINITY_DN24248_c0_g1,TRINITY_DN12059_c0_g1,TRINITY_DN12814_c0_g1,TRINITY_DN27561_c0_g1,TRINITY_DN48023_c0_g1,TRINITY_DN1781_c0_g1
3	map01250	Biosynthesis of nucleotide sugars	KEGG PATHWAY	3/ 1172	51/ 19840	0.0588235	0.586822	1	Metabolism	Global and overview maps	TRINITY_DN11543_c0_g2,TRINITY_DN52159_c0_g1,TRINITY_DN11622_c0_g1
18	map04010	MAPK signaling pathway	KEGG PATHWAY	18/ 1172	314/ 19840	0.0573248	0.587194	1	Environmental Information Processing	Signal transduction	TRINITY_DN5923_c0_g1,TRINITY_DN12696_c0_g2,TRINITY_DN18908_c0_g1,TRINITY_DN3201_c0_g1,TRINITY_DN54_c1_g1,TRINITY_DN28516_c0_g2,TRINITY_DN6169_c0_g1,TRINITY_DN49513_c0_g1,TRINITY_DN15027_c0_g1,TRINITY_DN7699_c1_g1,TRINITY_DN13131_c0_g2,TRINITY_DN178_c0_g1,TRINITY_DN1513_c0_g1,TRINITY_DN18064_c0_g1,TRINITY_DN4361_c0_g1,TRINITY_DN46101_c0_g1,TRINITY_DN50934_c0_g1,TRINITY_DN14369_c0_g1
4	map05219	Bladder cancer	KEGG PATHWAY	4/ 1172	70/ 19840	0.0571429	0.599368	1	Human Diseases	Cancer: specific types	TRINITY_DN3201_c0_g1,TRINITY_DN12814_c0_g1,TRINITY_DN10615_c0_g2,TRINITY_DN1781_c0_g1
11	map04062	Chemokine signaling pathway	KEGG PATHWAY	11/ 1172	194/ 19840	0.056701	0.59963	1	Organismal Systems	Immune system	TRINITY_DN7688_c0_g1,TRINITY_DN48515_c0_g1,TRINITY_DN20109_c0_g1,TRINITY_DN26624_c0_g1,TRINITY_DN50934_c0_g1,TRINITY_DN40822_c0_g1,TRINITY_DN8780_c0_g1,TRINITY_DN48466_c0_g1,TRINITY_DN2151_c0_g1,TRINITY_DN17915_c0_g1,TRINITY_DN1781_c0_g1
4	map00240	Pyrimidine metabolism	KEGG PATHWAY	4/ 1172	71/ 19840	0.056338	0.610662	1	Metabolism	Nucleotide metabolism	TRINITY_DN2706_c0_g1,TRINITY_DN6281_c0_g1,TRINITY_DN32580_c0_g1,TRINITY_DN1106_c0_g1
10	map05207	Chemical carcinogenesis - receptor activation	KEGG PATHWAY	10/ 1172	178/ 19840	0.0561798	0.610863	1	Human Diseases	Cancer: overview	TRINITY_DN3201_c0_g1,TRINITY_DN51198_c0_g1,TRINITY_DN5322_c0_g1,TRINITY_DN7785_c0_g1,TRINITY_DN2726_c0_g1,TRINITY_DN4934_c0_g1,TRINITY_DN615_c0_g1,TRINITY_DN14730_c0_g1,TRINITY_DN27561_c0_g1,TRINITY_DN4361_c0_g1
6	map01232	Nucleotide metabolism	KEGG PATHWAY	6/ 1172	107/ 19840	0.0560748	0.61101	1	Metabolism	Global and overview maps	TRINITY_DN1106_c0_g1,TRINITY_DN4113_c0_g1,TRINITY_DN32580_c0_g1,TRINITY_DN21544_c0_g1,TRINITY_DN3656_c1_g1,TRINITY_DN6281_c0_g1
20	map04621	NOD-like receptor signaling pathway	KEGG PATHWAY	20/ 1172	354/ 19840	0.0564972	0.614727	1	Organismal Systems	Immune system	TRINITY_DN3477_c0_g1,TRINITY_DN32935_c0_g1,TRINITY_DN6729_c0_g3,TRINITY_DN7259_c0_g1,TRINITY_DN18394_c0_g1,TRINITY_DN20109_c0_g1,TRINITY_DN21767_c0_g1,TRINITY_DN4177_c0_g1,TRINITY_DN10683_c0_g1,TRINITY_DN3114_c0_g1,TRINITY_DN24248_c0_g1,TRINITY_DN3466_c0_g3,TRINITY_DN1489_c1_g1,TRINITY_DN1286_c0_g1,TRINITY_DN8950_c0_g1,TRINITY_DN1281_c0_g1,TRINITY_DN46101_c0_g1,TRINITY_DN49071_c0_g1,TRINITY_DN178…
6	map04912	GnRH signaling pathway	KEGG PATHWAY	6/ 1172	108/ 19840	0.0555556	0.620103	1	Organismal Systems	Endocrine system	TRINITY_DN18908_c0_g1,TRINITY_DN20109_c0_g1,TRINITY_DN50413_c0_g1,TRINITY_DN48295_c0_g1,TRINITY_DN7768_c0_g1,TRINITY_DN14369_c0_g1
1	map00604	Glycosphingolipid biosynthesis - ganglio series	KEGG PATHWAY	1/ 1172	16/ 19840	0.0625	0.62266	1	Metabolism	Glycan biosynthesis and metabolism	TRINITY_DN12838_c0_g2
12	map04360	Axon guidance	KEGG PATHWAY	12/ 1172	216/ 19840	0.0555556	0.628676	1	Organismal Systems	Development and regeneration	TRINITY_DN7700_c0_g1,TRINITY_DN4326_c0_g1,TRINITY_DN27662_c0_g1,TRINITY_DN8780_c0_g1,TRINITY_DN17494_c0_g2,TRINITY_DN50934_c0_g1,TRINITY_DN21147_c0_g1,TRINITY_DN4156_c0_g1,TRINITY_DN27145_c0_g2,TRINITY_DN4639_c0_g1,TRINITY_DN50962_c0_g1,TRINITY_DN1388_c1_g2
6	map04916	Melanogenesis	KEGG PATHWAY	6/ 1172	109/ 19840	0.0550459	0.629074	1	Organismal Systems	Endocrine system	TRINITY_DN50413_c0_g1,TRINITY_DN27145_c0_g2,TRINITY_DN48295_c0_g1,TRINITY_DN12059_c0_g1,TRINITY_DN27561_c0_g1,TRINITY_DN1388_c1_g2
26	map05012	Parkinson disease	KEGG PATHWAY	26/ 1172	462/ 19840	0.0562771	0.630401	1	Human Diseases	Neurodegenerative disease	TRINITY_DN50977_c0_g1,TRINITY_DN48295_c0_g1,TRINITY_DN32229_c0_g1,TRINITY_DN2722_c0_g1,TRINITY_DN207_c0_g1,TRINITY_DN51132_c0_g1,TRINITY_DN1191_c0_g1,TRINITY_DN2822_c0_g1,TRINITY_DN49450_c0_g1,TRINITY_DN48801_c0_g1,TRINITY_DN47834_c0_g1,TRINITY_DN25101_c0_g1,TRINITY_DN4292_c0_g1,TRINITY_DN50413_c0_g1,TRINITY_DN51259_c0_g1,TRINITY_DN47858_c0_g1,TRINITY_DN2302_c1_g3,TRINITY_DN24886_c0_g1,TRINITY_DN…
4	map00280	Valine, leucine and isoleucine degradation	KEGG PATHWAY	4/ 1172	73/ 19840	0.0547945	0.632651	1	Metabolism	Amino acid metabolism	TRINITY_DN5335_c0_g1,TRINITY_DN27_c7_g1,TRINITY_DN32154_c0_g2,TRINITY_DN10328_c5_g1
4	map05230	Central carbon metabolism in cancer	KEGG PATHWAY	4/ 1172	73/ 19840	0.0547945	0.632651	1	Human Diseases	Cancer: overview	TRINITY_DN50058_c0_g1,TRINITY_DN11543_c0_g2,TRINITY_DN178_c0_g1,TRINITY_DN5923_c0_g1
1	map00440	Phosphonate and phosphinate metabolism	KEGG PATHWAY	1/ 1172	17/ 19840	0.0588235	0.644968	1	Metabolism	Metabolism of other amino acids	TRINITY_DN29123_c0_g1
5	map01521	EGFR tyrosine kinase inhibitor resistance	KEGG PATHWAY	5/ 1172	93/ 19840	0.0537634	0.649165	1	Human Diseases	Drug resistance: antineoplastic	TRINITY_DN5923_c0_g1,TRINITY_DN12696_c0_g2,TRINITY_DN24248_c0_g1,TRINITY_DN178_c0_g1,TRINITY_DN3201_c0_g1
7	map05332	Graft-versus-host disease	KEGG PATHWAY	7/ 1172	130/ 19840	0.0538462	0.653407	1	Human Diseases	Immune disease	TRINITY_DN7699_c1_g1,TRINITY_DN49348_c0_g1,TRINITY_DN8593_c0_g3,TRINITY_DN24248_c0_g1,TRINITY_DN16169_c0_g2,TRINITY_DN12511_c0_g2,TRINITY_DN46101_c0_g1
7	map05215	Prostate cancer	KEGG PATHWAY	7/ 1172	130/ 19840	0.0538462	0.653407	1	Human Diseases	Cancer: specific types	TRINITY_DN5923_c0_g1,TRINITY_DN5825_c1_g1,TRINITY_DN10615_c0_g2,TRINITY_DN12059_c0_g1,TRINITY_DN178_c0_g1,TRINITY_DN12814_c0_g1,TRINITY_DN27561_c0_g1
10	map03040	Spliceosome	KEGG PATHWAY	10/ 1172	185/ 19840	0.0540541	0.659144	1	Genetic Information Processing	Transcription	TRINITY_DN7967_c0_g1,TRINITY_DN45031_c0_g1,TRINITY_DN29718_c0_g1,TRINITY_DN394_c0_g1,TRINITY_DN405_c0_g1,TRINITY_DN1513_c0_g1,TRINITY_DN24380_c0_g1,TRINITY_DN6232_c0_g1,TRINITY_DN52334_c0_g1,TRINITY_DN50994_c0_g1
10	map05160	Hepatitis C	KEGG PATHWAY	10/ 1172	185/ 19840	0.0540541	0.659144	1	Human Diseases	Infectious disease: viral	TRINITY_DN48307_c0_g1,TRINITY_DN18394_c0_g1,TRINITY_DN2996_c0_g1,TRINITY_DN1286_c0_g1,TRINITY_DN6255_c0_g2,TRINITY_DN7699_c1_g1,TRINITY_DN48023_c0_g1,TRINITY_DN50064_c0_g1,TRINITY_DN8382_c0_g1,TRINITY_DN18504_c0_g1
9	map05140	Leishmaniasis	KEGG PATHWAY	9/ 1172	167/ 19840	0.0538922	0.659289	1	Human Diseases	Infectious disease: parasitic	TRINITY_DN3171_c0_g1,TRINITY_DN14246_c1_g1,TRINITY_DN344_c0_g1,TRINITY_DN1558_c0_g2,TRINITY_DN13491_c0_g3,TRINITY_DN6355_c0_g2,TRINITY_DN236_c0_g1,TRINITY_DN1281_c0_g1,TRINITY_DN46101_c0_g1
8	map04722	Neurotrophin signaling pathway	KEGG PATHWAY	8/ 1172	149/ 19840	0.0536913	0.65994	1	Organismal Systems	Nervous system	TRINITY_DN36742_c0_g2,TRINITY_DN20109_c0_g1,TRINITY_DN733_c0_g1,TRINITY_DN50413_c0_g1,TRINITY_DN7699_c1_g1,TRINITY_DN50934_c0_g1,TRINITY_DN48295_c0_g1,TRINITY_DN4361_c0_g1
1	map03264	Virion - Flavivirus	KEGG PATHWAY	1/ 1172	18/ 19840	0.0555556	0.665959	1	Genetic Information Processing	Information processing in viruses	TRINITY_DN14034_c0_g1
5	map05321	Inflammatory bowel disease	KEGG PATHWAY	5/ 1172	95/ 19840	0.0526316	0.667653	1	Human Diseases	Immune disease	TRINITY_DN46101_c0_g1,TRINITY_DN25572_c0_g1,TRINITY_DN24248_c0_g1,TRINITY_DN16169_c0_g2,TRINITY_DN13491_c0_g3
5	map05221	Acute myeloid leukemia	KEGG PATHWAY	5/ 1172	95/ 19840	0.0526316	0.667653	1	Human Diseases	Cancer: specific types	TRINITY_DN1282_c0_g1,TRINITY_DN1160_c0_g2,TRINITY_DN13624_c0_g1,TRINITY_DN3171_c0_g1,TRINITY_DN276_c0_g1
3	map04913	Ovarian steroidogenesis	KEGG PATHWAY	3/ 1172	58/ 19840	0.0517241	0.673964	1	Organismal Systems	Endocrine system	TRINITY_DN5467_c0_g1,TRINITY_DN18908_c0_g1,TRINITY_DN14369_c0_g1
17	map04014	Ras signaling pathway	KEGG PATHWAY	17/ 1172	313/ 19840	0.0543131	0.674998	1	Environmental Information Processing	Signal transduction	TRINITY_DN5923_c0_g1,TRINITY_DN12696_c0_g2,TRINITY_DN18908_c0_g1,TRINITY_DN50413_c0_g1,TRINITY_DN3201_c0_g1,TRINITY_DN54_c1_g1,TRINITY_DN6169_c0_g1,TRINITY_DN17969_c0_g2,TRINITY_DN15027_c0_g1,TRINITY_DN7462_c0_g1,TRINITY_DN7699_c1_g1,TRINITY_DN48295_c0_g1,TRINITY_DN16169_c0_g2,TRINITY_DN178_c0_g1,TRINITY_DN2151_c0_g1,TRINITY_DN50934_c0_g1,TRINITY_DN14369_c0_g1
2	map01040	Biosynthesis of unsaturated fatty acids	KEGG PATHWAY	2/ 1172	39/ 19840	0.0512821	0.679429	1	Metabolism	Lipid metabolism	TRINITY_DN1101_c0_g1,TRINITY_DN4836_c0_g1
6	map04361	Axon regeneration	KEGG PATHWAY	6/ 1172	115/ 19840	0.0521739	0.680221	1	Organismal Systems	Development and regeneration	TRINITY_DN36742_c0_g2,TRINITY_DN20109_c0_g1,TRINITY_DN32562_c0_g2,TRINITY_DN50934_c0_g1,TRINITY_DN5893_c0_g1,TRINITY_DN7014_c0_g1
4	map00970	Aminoacyl-tRNA biosynthesis	KEGG PATHWAY	4/ 1172	78/ 19840	0.0512821	0.684015	1	Genetic Information Processing	Translation	TRINITY_DN51867_c0_g1,TRINITY_DN33784_c0_g1,TRINITY_DN49186_c0_g1,TRINITY_DN23586_c0_g2
1	map00670	One carbon pool by folate	KEGG PATHWAY	1/ 1172	19/ 19840	0.0526316	0.68571	1	Metabolism	Metabolism of cofactors and vitamins	TRINITY_DN4169_c0_g1
6	map04146	Peroxisome	KEGG PATHWAY	6/ 1172	116/ 19840	0.0517241	0.688285	1	Cellular Processes	Transport and catabolism	TRINITY_DN1859_c0_g1,TRINITY_DN1101_c0_g1,TRINITY_DN14001_c0_g1,TRINITY_DN831_c1_g1,TRINITY_DN755_c0_g1,TRINITY_DN927_c0_g1
13	map04142	Lysosome	KEGG PATHWAY	13/ 1172	245/ 19840	0.0530612	0.694749	1	Cellular Processes	Transport and catabolism	TRINITY_DN50062_c0_g1,TRINITY_DN1924_c0_g1,TRINITY_DN50143_c0_g1,TRINITY_DN49397_c0_g1,TRINITY_DN7240_c0_g2,TRINITY_DN12813_c0_g1,TRINITY_DN48094_c0_g1,TRINITY_DN48446_c0_g1,TRINITY_DN5834_c0_g2,TRINITY_DN11514_c0_g1,TRINITY_DN36122_c0_g2,TRINITY_DN157_c0_g1,TRINITY_DN51177_c0_g1
4	map00071	Fatty acid degradation	KEGG PATHWAY	4/ 1172	80/ 19840	0.05	0.703087	1	Metabolism	Lipid metabolism	TRINITY_DN1859_c0_g1,TRINITY_DN963_c0_g2,TRINITY_DN27_c7_g1,TRINITY_DN6592_c0_g1
1	map00360	Phenylalanine metabolism	KEGG PATHWAY	1/ 1172	20/ 19840	0.05	0.704293	1	Metabolism	Amino acid metabolism	TRINITY_DN1343_c0_g1
18	map05163	Human cytomegalovirus infection	KEGG PATHWAY	18/ 1172	337/ 19840	0.0534125	0.704667	1	Human Diseases	Infectious disease: viral	TRINITY_DN5923_c0_g1,TRINITY_DN3201_c0_g1,TRINITY_DN27561_c0_g1,TRINITY_DN5963_c0_g1,TRINITY_DN18394_c0_g1,TRINITY_DN8780_c0_g1,TRINITY_DN5323_c0_g2,TRINITY_DN50413_c0_g1,TRINITY_DN1286_c0_g1,TRINITY_DN7699_c1_g1,TRINITY_DN50934_c0_g1,TRINITY_DN8593_c0_g3,TRINITY_DN48295_c0_g1,TRINITY_DN12511_c0_g2,TRINITY_DN2151_c0_g1,TRINITY_DN24248_c0_g1,TRINITY_DN46101_c0_g1,TRINITY_DN1781_c0_g1
8	map05145	Toxoplasmosis	KEGG PATHWAY	8/ 1172	156/ 19840	0.0512821	0.709212	1	Human Diseases	Infectious disease: parasitic	TRINITY_DN11471_c0_g1,TRINITY_DN18394_c0_g1,TRINITY_DN22691_c0_g2,TRINITY_DN13491_c0_g3,TRINITY_DN2822_c0_g1,TRINITY_DN5323_c0_g2,TRINITY_DN17249_c0_g2,TRINITY_DN1513_c0_g1
3	map04730	Long-term depression	KEGG PATHWAY	3/ 1172	62/ 19840	0.0483871	0.717303	1	Organismal Systems	Nervous system	TRINITY_DN22774_c0_g1,TRINITY_DN18908_c0_g1,TRINITY_DN14369_c0_g1
2	map04710	Circadian rhythm	KEGG PATHWAY	2/ 1172	42/ 19840	0.047619	0.71843	1	Organismal Systems	Environmental adaptation	TRINITY_DN1572_c0_g2,TRINITY_DN5674_c0_g1
9	map04611	Platelet activation	KEGG PATHWAY	9/ 1172	176/ 19840	0.0511364	0.718703	1	Organismal Systems	Immune system	TRINITY_DN18908_c0_g1,TRINITY_DN8780_c0_g1,TRINITY_DN2906_c0_g1,TRINITY_DN22774_c0_g1,TRINITY_DN49303_c0_g1,TRINITY_DN51833_c0_g1,TRINITY_DN5890_c0_g1,TRINITY_DN50962_c0_g1,TRINITY_DN14369_c0_g1
4	map04213	Longevity regulating pathway - multiple species	KEGG PATHWAY	4/ 1172	82/ 19840	0.0487805	0.721313	1	Organismal Systems	Aging	TRINITY_DN18157_c0_g2,TRINITY_DN1971_c0_g1,TRINITY_DN1513_c0_g1,TRINITY_DN14532_c0_g1
7	map04940	Type I diabetes mellitus	KEGG PATHWAY	7/ 1172	140/ 19840	0.05	0.727278	1	Human Diseases	Endocrine and metabolic disease	TRINITY_DN8593_c0_g3,TRINITY_DN7699_c1_g1,TRINITY_DN49348_c0_g1,TRINITY_DN48392_c0_g1,TRINITY_DN16169_c0_g2,TRINITY_DN12511_c0_g2,TRINITY_DN46101_c0_g1
7	map04922	Glucagon signaling pathway	KEGG PATHWAY	7/ 1172	141/ 19840	0.0496454	0.734031	1	Organismal Systems	Endocrine system	TRINITY_DN963_c0_g2,TRINITY_DN50058_c0_g1,TRINITY_DN50413_c0_g1,TRINITY_DN48295_c0_g1,TRINITY_DN12059_c0_g1,TRINITY_DN12867_c0_g3,TRINITY_DN27561_c0_g1
8	map04622	RIG-I-like receptor signaling pathway	KEGG PATHWAY	8/ 1172	160/ 19840	0.05	0.735171	1	Organismal Systems	Immune system	TRINITY_DN17704_c0_g1,TRINITY_DN8342_c0_g1,TRINITY_DN27997_c1_g1,TRINITY_DN18394_c0_g1,TRINITY_DN1286_c0_g1,TRINITY_DN10613_c0_g1,TRINITY_DN1781_c0_g1,TRINITY_DN6388_c0_g1
2	map00051	Fructose and mannose metabolism	KEGG PATHWAY	2/ 1172	44/ 19840	0.0454545	0.742151	1	Metabolism	Carbohydrate metabolism	TRINITY_DN11543_c0_g2,TRINITY_DN51357_c0_g1
2	map04966	Collecting duct acid secretion	KEGG PATHWAY	2/ 1172	44/ 19840	0.0454545	0.742151	1	Organismal Systems	Excretory system	TRINITY_DN33589_c0_g1,TRINITY_DN14513_c0_g1
10	map05162	Measles	KEGG PATHWAY	10/ 1172	199/ 19840	0.0502513	0.744658	1	Human Diseases	Infectious disease: viral	TRINITY_DN18394_c0_g1,TRINITY_DN1286_c0_g1,TRINITY_DN7699_c1_g1,TRINITY_DN13491_c0_g3,TRINITY_DN24248_c0_g1,TRINITY_DN16169_c0_g2,TRINITY_DN1513_c0_g1,TRINITY_DN11752_c0_g1,TRINITY_DN47930_c0_g1,TRINITY_DN46101_c0_g1
5	map04672	Intestinal immune network for IgA production	KEGG PATHWAY	5/ 1172	105/ 19840	0.047619	0.75023	1	Organismal Systems	Immune system	TRINITY_DN16860_c0_g1,TRINITY_DN24248_c0_g1,TRINITY_DN18912_c0_g1,TRINITY_DN16169_c0_g2,TRINITY_DN10729_c0_g5
2	map04624	Toll and Imd signaling pathway	KEGG PATHWAY	2/ 1172	45/ 19840	0.0444444	0.753357	1	Organismal Systems	Immune system	TRINITY_DN18576_c0_g1,TRINITY_DN18394_c0_g1
4	map05340	Primary immunodeficiency	KEGG PATHWAY	4/ 1172	86/ 19840	0.0465116	0.755246	1	Human Diseases	Immune disease	TRINITY_DN11752_c0_g1,TRINITY_DN2672_c0_g1,TRINITY_DN12124_c0_g1,TRINITY_DN14180_c0_g1
12	map04140	Autophagy - animal	KEGG PATHWAY	12/ 1172	240/ 19840	0.05	0.764059	1	Cellular Processes	Transport and catabolism	TRINITY_DN16968_c0_g2,TRINITY_DN20109_c0_g1,TRINITY_DN50143_c0_g1,TRINITY_DN7240_c0_g2,TRINITY_DN40882_c0_g1,TRINITY_DN14532_c0_g1,TRINITY_DN48446_c0_g1,TRINITY_DN1191_c0_g1,TRINITY_DN10700_c0_g1,TRINITY_DN21767_c0_g1,TRINITY_DN32229_c0_g1,TRINITY_DN51177_c0_g1
9	map04623	Cytosolic DNA-sensing pathway	KEGG PATHWAY	9/ 1172	184/ 19840	0.048913	0.76546	1	Organismal Systems	Immune system	TRINITY_DN10961_c0_g1,TRINITY_DN18394_c0_g1,TRINITY_DN1286_c0_g1,TRINITY_DN4177_c0_g1,TRINITY_DN24248_c0_g1,TRINITY_DN3466_c0_g3,TRINITY_DN8950_c0_g1,TRINITY_DN6729_c0_g3,TRINITY_DN46101_c0_g1
21	map05164	Influenza A	KEGG PATHWAY	21/ 1172	406/ 19840	0.0517241	0.766507	1	Human Diseases	Infectious disease: viral	TRINITY_DN3466_c0_g3,TRINITY_DN17704_c0_g1,TRINITY_DN8342_c0_g1,TRINITY_DN27997_c1_g1,TRINITY_DN7492_c0_g1,TRINITY_DN13919_c0_g1,TRINITY_DN18394_c0_g1,TRINITY_DN1286_c0_g1,TRINITY_DN7699_c1_g1,TRINITY_DN51833_c0_g1,TRINITY_DN10613_c0_g1,TRINITY_DN24248_c0_g1,TRINITY_DN12059_c0_g1,TRINITY_DN10700_c0_g1,TRINITY_DN1781_c0_g1,TRINITY_DN15_c0_g1,TRINITY_DN15488_c0_g1,TRINITY_DN8950_c0_g1,TRINITY_DN672…
1	map00785	Lipoic acid metabolism	KEGG PATHWAY	1/ 1172	24/ 19840	0.0416667	0.768278	1	Metabolism	Metabolism of cofactors and vitamins	TRINITY_DN4169_c0_g1
16	map04015	Rap1 signaling pathway	KEGG PATHWAY	16/ 1172	315/ 19840	0.0507937	0.76842	1	Environmental Information Processing	Signal transduction	TRINITY_DN5923_c0_g1,TRINITY_DN12696_c0_g2,TRINITY_DN50413_c0_g1,TRINITY_DN3201_c0_g1,TRINITY_DN6169_c0_g1,TRINITY_DN15027_c0_g1,TRINITY_DN2906_c0_g1,TRINITY_DN50934_c0_g1,TRINITY_DN8048_c0_g2,TRINITY_DN48295_c0_g1,TRINITY_DN3171_c0_g1,TRINITY_DN16169_c0_g2,TRINITY_DN51833_c0_g1,TRINITY_DN238_c0_g1,TRINITY_DN178_c0_g1,TRINITY_DN5890_c0_g1
3	map04961	Endocrine and other factor-regulated calcium reabsorption	KEGG PATHWAY	3/ 1172	68/ 19840	0.0441176	0.773736	1	Organismal Systems	Excretory system	TRINITY_DN2592_c1_g2,TRINITY_DN18431_c0_g1,TRINITY_DN48464_c0_g1
2	map04930	Type II diabetes mellitus	KEGG PATHWAY	2/ 1172	47/ 19840	0.0425532	0.77451	1	Human Diseases	Endocrine and metabolic disease	TRINITY_DN20109_c0_g1,TRINITY_DN11543_c0_g2
4	map05214	Glioma	KEGG PATHWAY	4/ 1172	90/ 19840	0.0444444	0.785899	1	Human Diseases	Cancer: specific types	TRINITY_DN8609_c0_g1,TRINITY_DN5923_c0_g1,TRINITY_DN48295_c0_g1,TRINITY_DN50413_c0_g1
6	map04926	Relaxin signaling pathway	KEGG PATHWAY	6/ 1172	130/ 19840	0.0461538	0.786865	1	Organismal Systems	Endocrine system	TRINITY_DN3201_c0_g1,TRINITY_DN10615_c0_g2,TRINITY_DN9775_c0_g3,TRINITY_DN12814_c0_g1,TRINITY_DN27561_c0_g1,TRINITY_DN2151_c0_g1
10	map04310	Wnt signaling pathway	KEGG PATHWAY	10/ 1172	208/ 19840	0.0480769	0.791286	1	Environmental Information Processing	Signal transduction	TRINITY_DN49327_c0_g1,TRINITY_DN36742_c0_g2,TRINITY_DN8780_c0_g1,TRINITY_DN27145_c0_g2,TRINITY_DN50934_c0_g1,TRINITY_DN11629_c0_g2,TRINITY_DN12059_c0_g1,TRINITY_DN26777_c0_g2,TRINITY_DN9775_c0_g3,TRINITY_DN1388_c1_g2
4	map04391	Hippo signaling pathway - fly	KEGG PATHWAY	4/ 1172	91/ 19840	0.043956	0.793065	1	Environmental Information Processing	Signal transduction	TRINITY_DN16423_c1_g1,TRINITY_DN48023_c0_g1,TRINITY_DN4099_c0_g1,TRINITY_DN51833_c0_g1
2	map00640	Propanoate metabolism	KEGG PATHWAY	2/ 1172	49/ 19840	0.0408163	0.794061	1	Metabolism	Carbohydrate metabolism	TRINITY_DN10328_c5_g1,TRINITY_DN5986_c0_g4
14	map04020	Calcium signaling pathway	KEGG PATHWAY	14/ 1172	285/ 19840	0.0491228	0.797961	1	Environmental Information Processing	Signal transduction	TRINITY_DN5923_c0_g1,TRINITY_DN12696_c0_g2,TRINITY_DN50413_c0_g1,TRINITY_DN8609_c0_g1,TRINITY_DN3201_c0_g1,TRINITY_DN17937_c0_g1,TRINITY_DN7831_c0_g1,TRINITY_DN6169_c0_g1,TRINITY_DN15027_c0_g1,TRINITY_DN10556_c0_g2,TRINITY_DN48295_c0_g1,TRINITY_DN16169_c0_g2,TRINITY_DN2822_c0_g1,TRINITY_DN178_c0_g1
3	map00520	Amino sugar and nucleotide sugar metabolism	KEGG PATHWAY	3/ 1172	71/ 19840	0.0422535	0.798298	1	Metabolism	Carbohydrate metabolism	TRINITY_DN11543_c0_g2,TRINITY_DN52159_c0_g1,TRINITY_DN11622_c0_g1
6	map00310	Lysine degradation	KEGG PATHWAY	6/ 1172	134/ 19840	0.0447761	0.810189	1	Metabolism	Amino acid metabolism	TRINITY_DN15474_c0_g1,TRINITY_DN8026_c0_g1,TRINITY_DN15121_c0_g2,TRINITY_DN191_c0_g1,TRINITY_DN7720_c0_g1,TRINITY_DN27_c7_g1
2	map05216	Thyroid cancer	KEGG PATHWAY	2/ 1172	53/ 19840	0.0377358	0.828708	1	Human Diseases	Cancer: specific types	TRINITY_DN198_c0_g1,TRINITY_DN49338_c0_g1
4	map04918	Thyroid hormone synthesis	KEGG PATHWAY	4/ 1172	97/ 19840	0.0412371	0.832086	1	Organismal Systems	Endocrine system	TRINITY_DN2592_c1_g2,TRINITY_DN27561_c0_g1,TRINITY_DN48464_c0_g1,TRINITY_DN26100_c0_g1
9	map05225	Hepatocellular carcinoma	KEGG PATHWAY	9/ 1172	198/ 19840	0.0454545	0.833464	1	Human Diseases	Cancer: specific types	TRINITY_DN51833_c0_g1,TRINITY_DN5322_c0_g1,TRINITY_DN54_c1_g1,TRINITY_DN27145_c0_g2,TRINITY_DN11629_c0_g2,TRINITY_DN4774_c0_g1,TRINITY_DN50979_c0_g1,TRINITY_DN406_c0_g1,TRINITY_DN1388_c1_g2
38	map05022	Pathways of neurodegeneration - multiple diseases	KEGG PATHWAY	38/ 1172	738/ 19840	0.0514905	0.833791	1	Human Diseases	Neurodegenerative disease	TRINITY_DN26100_c0_g1,TRINITY_DN36742_c0_g2,TRINITY_DN50977_c0_g1,TRINITY_DN48295_c0_g1,TRINITY_DN22204_c1_g1,TRINITY_DN27145_c0_g2,TRINITY_DN24886_c0_g1,TRINITY_DN2722_c0_g1,TRINITY_DN1388_c1_g2,TRINITY_DN7878_c1_g1,TRINITY_DN5249_c0_g1,TRINITY_DN7699_c1_g1,TRINITY_DN51132_c0_g1,TRINITY_DN24248_c0_g1,TRINITY_DN1191_c0_g1,TRINITY_DN50114_c0_g1,TRINITY_DN49450_c0_g1,TRINITY_DN2822_c0_g1,TRINITY_DN…
10	map03013	Nucleocytoplasmic transport	KEGG PATHWAY	10/ 1172	218/ 19840	0.0458716	0.835459	1	Genetic Information Processing	Translation	TRINITY_DN3300_c1_g2,TRINITY_DN45031_c0_g1,TRINITY_DN405_c0_g1,TRINITY_DN17092_c0_g1,TRINITY_DN7028_c0_g1,TRINITY_DN24380_c0_g1,TRINITY_DN15488_c0_g1,TRINITY_DN6355_c0_g2,TRINITY_DN4256_c0_g2,TRINITY_DN29718_c0_g1
6	map04070	Phosphatidylinositol signaling system	KEGG PATHWAY	6/ 1172	139/ 19840	0.0431655	0.836476	1	Environmental Information Processing	Signal transduction	TRINITY_DN15306_c0_g1,TRINITY_DN7831_c0_g1,TRINITY_DN50413_c0_g1,TRINITY_DN48295_c0_g1,TRINITY_DN7014_c0_g1,TRINITY_DN6053_c0_g1
2	map00513	Various types of N-glycan biosynthesis	KEGG PATHWAY	2/ 1172	54/ 19840	0.037037	0.836508	1	Metabolism	Glycan biosynthesis and metabolism	TRINITY_DN22037_c0_g1,TRINITY_DN3991_c1_g1
1	map00040	Pentose and glucuronate interconversions	KEGG PATHWAY	1/ 1172	30/ 19840	0.0333333	0.839274	1	Metabolism	Carbohydrate metabolism	TRINITY_DN47845_c0_g1
9	map04612	Antigen processing and presentation	KEGG PATHWAY	9/ 1172	200/ 19840	0.045	0.841794	1	Organismal Systems	Immune system	TRINITY_DN8593_c0_g3,TRINITY_DN50143_c0_g1,TRINITY_DN7240_c0_g2,TRINITY_DN48446_c0_g1,TRINITY_DN12124_c0_g1,TRINITY_DN16169_c0_g2,TRINITY_DN12511_c0_g2,TRINITY_DN50064_c0_g1,TRINITY_DN1513_c0_g1
16	map05167	Kaposi sarcoma-associated herpesvirus infection	KEGG PATHWAY	16/ 1172	335/ 19840	0.0477612	0.842396	1	Human Diseases	Infectious disease: viral	TRINITY_DN3201_c0_g1,TRINITY_DN18394_c0_g1,TRINITY_DN12059_c0_g1,TRINITY_DN50413_c0_g1,TRINITY_DN1286_c0_g1,TRINITY_DN1558_c0_g2,TRINITY_DN50934_c0_g1,TRINITY_DN8593_c0_g3,TRINITY_DN236_c0_g1,TRINITY_DN48295_c0_g1,TRINITY_DN1191_c0_g1,TRINITY_DN12511_c0_g2,TRINITY_DN32229_c0_g1,TRINITY_DN24248_c0_g1,TRINITY_DN2151_c0_g1,TRINITY_DN1781_c0_g1
2	map00515	Mannose type O-glycan biosynthesis	KEGG PATHWAY	2/ 1172	55/ 19840	0.0363636	0.843985	1	Metabolism	Glycan biosynthesis and metabolism	TRINITY_DN1471_c0_g1,TRINITY_DN7189_c1_g1
16	map05203	Viral carcinogenesis	KEGG PATHWAY	16/ 1172	336/ 19840	0.047619	0.845567	1	Human Diseases	Cancer: overview	TRINITY_DN13204_c0_g1,TRINITY_DN13873_c0_g1,TRINITY_DN18394_c0_g1,TRINITY_DN52041_c0_g1,TRINITY_DN12059_c0_g1,TRINITY_DN49572_c0_g1,TRINITY_DN1286_c0_g1,TRINITY_DN1558_c0_g2,TRINITY_DN48439_c0_g1,TRINITY_DN7720_c0_g1,TRINITY_DN8593_c0_g3,TRINITY_DN236_c0_g1,TRINITY_DN48023_c0_g1,TRINITY_DN12511_c0_g2,TRINITY_DN27561_c0_g1,TRINITY_DN50934_c0_g1
30	map05010	Alzheimer disease	KEGG PATHWAY	30/ 1172	598/ 19840	0.0501672	0.848096	1	Human Diseases	Neurodegenerative disease	TRINITY_DN36742_c0_g2,TRINITY_DN48279_c0_g1,TRINITY_DN50977_c0_g1,TRINITY_DN48295_c0_g1,TRINITY_DN27145_c0_g2,TRINITY_DN2722_c0_g1,TRINITY_DN1388_c1_g2,TRINITY_DN207_c0_g1,TRINITY_DN5249_c0_g1,TRINITY_DN51132_c0_g1,TRINITY_DN24248_c0_g1,TRINITY_DN2822_c0_g1,TRINITY_DN14125_c0_g1,TRINITY_DN49450_c0_g1,TRINITY_DN47834_c0_g1,TRINITY_DN4292_c0_g1,TRINITY_DN50413_c0_g1,TRINITY_DN51259_c0_g1,TRINITY_DN…
1	map00650	Butanoate metabolism	KEGG PATHWAY	1/ 1172	31/ 19840	0.0322581	0.848783	1	Metabolism	Carbohydrate metabolism	TRINITY_DN10328_c5_g1
4	map04740	Olfactory transduction	KEGG PATHWAY	4/ 1172	101/ 19840	0.039604	0.854538	1	Organismal Systems	Sensory system	TRINITY_DN18000_c0_g1,TRINITY_DN48295_c0_g1,TRINITY_DN30424_c0_g1,TRINITY_DN50413_c0_g1
3	map04214	Apoptosis - fly	KEGG PATHWAY	3/ 1172	80/ 19840	0.0375	0.858909	1	Cellular Processes	Cell growth and death	TRINITY_DN49157_c0_g1,TRINITY_DN4459_c0_g2,TRINITY_DN18394_c0_g1
3	map02010	ABC transporters	KEGG PATHWAY	3/ 1172	81/ 19840	0.037037	0.864548	1	Environmental Information Processing	Membrane transport	TRINITY_DN20732_c0_g1,TRINITY_DN20487_c0_g2,TRINITY_DN538_c0_g1
10	map04072	Phospholipase D signaling pathway	KEGG PATHWAY	10/ 1172	226/ 19840	0.0442478	0.865304	1	Environmental Information Processing	Signal transduction	TRINITY_DN5923_c0_g1,TRINITY_DN10556_c0_g2,TRINITY_DN18908_c0_g1,TRINITY_DN15306_c0_g1,TRINITY_DN10515_c0_g1,TRINITY_DN7215_c0_g1,TRINITY_DN8048_c0_g2,TRINITY_DN7014_c0_g1,TRINITY_DN1781_c0_g1,TRINITY_DN14369_c0_g1
5	map04013	MAPK signaling pathway - fly	KEGG PATHWAY	5/ 1172	126/ 19840	0.0396825	0.872284	1	Environmental Information Processing	Signal transduction	TRINITY_DN49513_c0_g1,TRINITY_DN36571_c0_g1,TRINITY_DN48023_c0_g1,TRINITY_DN28233_c0_g1,TRINITY_DN50934_c0_g1
25	map05165	Human papillomavirus infection	KEGG PATHWAY	25/ 1172	520/ 19840	0.0480769	0.881797	1	Human Diseases	Infectious disease: viral	TRINITY_DN36742_c0_g2,TRINITY_DN14513_c0_g1,TRINITY_DN7720_c0_g1,TRINITY_DN12511_c0_g2,TRINITY_DN4099_c0_g1,TRINITY_DN17249_c0_g2,TRINITY_DN1388_c1_g2,TRINITY_DN11471_c0_g1,TRINITY_DN3201_c0_g1,TRINITY_DN3344_c0_g2,TRINITY_DN1286_c0_g1,TRINITY_DN7699_c1_g1,TRINITY_DN27145_c0_g2,TRINITY_DN33589_c0_g1,TRINITY_DN15287_c0_g2,TRINITY_DN27561_c0_g1,TRINITY_DN8593_c0_g3,TRINITY_DN12059_c0_g1,TRINITY_DN1…
1	map04215	Apoptosis - multiple species	KEGG PATHWAY	1/ 1172	36/ 19840	0.0277778	0.888531	1	Cellular Processes	Cell growth and death	TRINITY_DN18394_c0_g1
5	map05222	Small cell lung cancer	KEGG PATHWAY	5/ 1172	130/ 19840	0.0384615	0.888658	1	Human Diseases	Cancer: specific types	TRINITY_DN11471_c0_g1,TRINITY_DN22691_c0_g2,TRINITY_DN17249_c0_g2,TRINITY_DN2906_c0_g1,TRINITY_DN13204_c0_g1
3	map03440	Homologous recombination	KEGG PATHWAY	3/ 1172	86/ 19840	0.0348837	0.889859	1	Genetic Information Processing	Replication and repair	TRINITY_DN17897_c0_g2,TRINITY_DN18864_c0_g2,TRINITY_DN7720_c0_g1
10	map04625	C-type lectin receptor signaling pathway	KEGG PATHWAY	10/ 1172	234/ 19840	0.042735	0.890654	1	Organismal Systems	Immune system	TRINITY_DN18394_c0_g1,TRINITY_DN20109_c0_g1,TRINITY_DN50413_c0_g1,TRINITY_DN24248_c0_g1,TRINITY_DN3114_c0_g1,TRINITY_DN48295_c0_g1,TRINITY_DN3466_c0_g3,TRINITY_DN8950_c0_g1,TRINITY_DN6729_c0_g3,TRINITY_DN46101_c0_g1
3	map03250	Viral life cycle - HIV-1	KEGG PATHWAY	3/ 1172	88/ 19840	0.0340909	0.898737	1	Genetic Information Processing	Information processing in viruses	TRINITY_DN12059_c0_g1,TRINITY_DN2822_c0_g1,TRINITY_DN18535_c0_g1
7	map04660	T cell receptor signaling pathway	KEGG PATHWAY	7/ 1172	177/ 19840	0.039548	0.904056	1	Organismal Systems	Immune system	TRINITY_DN733_c0_g1,TRINITY_DN28875_c0_g2,TRINITY_DN2672_c0_g1,TRINITY_DN12124_c0_g1,TRINITY_DN16169_c0_g2,TRINITY_DN11752_c0_g1,TRINITY_DN14180_c0_g1
6	map04659	Th17 cell differentiation	KEGG PATHWAY	6/ 1172	156/ 19840	0.0384615	0.904607	1	Organismal Systems	Immune system	TRINITY_DN733_c0_g1,TRINITY_DN24248_c0_g1,TRINITY_DN16169_c0_g2,TRINITY_DN11752_c0_g1,TRINITY_DN46101_c0_g1,TRINITY_DN14180_c0_g1
5	map04658	Th1 and Th2 cell differentiation	KEGG PATHWAY	5/ 1172	135/ 19840	0.037037	0.90656	1	Organismal Systems	Immune system	TRINITY_DN14730_c0_g1,TRINITY_DN11752_c0_g1,TRINITY_DN16169_c0_g2,TRINITY_DN14180_c0_g1,TRINITY_DN733_c0_g1
3	map03050	Proteasome	KEGG PATHWAY	3/ 1172	90/ 19840	0.0333333	0.906966	1	Genetic Information Processing	Folding, sorting and degradation	TRINITY_DN47858_c0_g1,TRINITY_DN50064_c0_g1,TRINITY_DN47834_c0_g1
2	map04340	Hedgehog signaling pathway	KEGG PATHWAY	2/ 1172	66/ 19840	0.030303	0.907905	1	Environmental Information Processing	Signal transduction	TRINITY_DN16513_c0_g1,TRINITY_DN7700_c0_g1
4	map00562	Inositol phosphate metabolism	KEGG PATHWAY	4/ 1172	114/ 19840	0.0350877	0.910658	1	Metabolism	Carbohydrate metabolism	TRINITY_DN15306_c0_g1,TRINITY_DN19684_c0_g1,TRINITY_DN7831_c0_g1,TRINITY_DN6053_c0_g1
6	map03082	ATP-dependent chromatin remodeling	KEGG PATHWAY	6/ 1172	158/ 19840	0.0379747	0.910737	1	Genetic Information Processing	Chromosome	TRINITY_DN49624_c0_g1,TRINITY_DN12043_c0_g1,TRINITY_DN51833_c0_g1,TRINITY_DN7720_c0_g1,TRINITY_DN4774_c0_g1,TRINITY_DN51971_c0_g1
1	map04136	Autophagy - other	KEGG PATHWAY	1/ 1172	40/ 19840	0.025	0.912668	1	Cellular Processes	Transport and catabolism	TRINITY_DN21767_c0_g1
7	map04150	mTOR signaling pathway	KEGG PATHWAY	7/ 1172	181/ 19840	0.038674	0.915398	1	Environmental Information Processing	Signal transduction	TRINITY_DN14513_c0_g1,TRINITY_DN1685_c0_g1,TRINITY_DN14532_c0_g1,TRINITY_DN27145_c0_g2,TRINITY_DN33589_c0_g1,TRINITY_DN1388_c1_g2,TRINITY_DN4361_c0_g1
12	map04064	NF-kappa B signaling pathway	KEGG PATHWAY	12/ 1172	285/ 19840	0.0421053	0.917414	1	Environmental Information Processing	Signal transduction	TRINITY_DN17704_c0_g1,TRINITY_DN8342_c0_g1,TRINITY_DN27997_c1_g1,TRINITY_DN48515_c0_g1,TRINITY_DN28875_c0_g2,TRINITY_DN5825_c1_g1,TRINITY_DN6388_c0_g1,TRINITY_DN10613_c0_g1,TRINITY_DN16169_c0_g2,TRINITY_DN1781_c0_g1,TRINITY_DN46101_c0_g1,TRINITY_DN14180_c0_g1
1	map04392	Hippo signaling pathway - multiple species	KEGG PATHWAY	1/ 1172	41/ 19840	0.0243902	0.917838	1	Environmental Information Processing	Signal transduction	TRINITY_DN13017_c0_g1
3	map05110	Vibrio cholerae infection	KEGG PATHWAY	3/ 1172	93/ 19840	0.0322581	0.918176	1	Human Diseases	Infectious disease: bacterial	TRINITY_DN33589_c0_g1,TRINITY_DN51833_c0_g1,TRINITY_DN14513_c0_g1
5	map04114	Oocyte meiosis	KEGG PATHWAY	5/ 1172	139/ 19840	0.0359712	0.919019	1	Cellular Processes	Cell growth and death	TRINITY_DN49303_c0_g1,TRINITY_DN48295_c0_g1,TRINITY_DN48023_c0_g1,TRINITY_DN50413_c0_g1,TRINITY_DN4361_c0_g1
14	map04210	Apoptosis	KEGG PATHWAY	14/ 1172	327/ 19840	0.0428135	0.921171	1	Cellular Processes	Cell growth and death	TRINITY_DN50977_c0_g1,TRINITY_DN7240_c0_g2,TRINITY_DN18394_c0_g1,TRINITY_DN50143_c0_g1,TRINITY_DN3937_c0_g2,TRINITY_DN5249_c0_g1,TRINITY_DN7699_c1_g1,TRINITY_DN51833_c0_g1,TRINITY_DN48446_c0_g1,TRINITY_DN50062_c0_g1,TRINITY_DN18242_c1_g1,TRINITY_DN49348_c0_g1,TRINITY_DN7492_c0_g1,TRINITY_DN51177_c0_g1
6	map04630	JAK-STAT signaling pathway	KEGG PATHWAY	6/ 1172	162/ 19840	0.037037	0.921979	1	Environmental Information Processing	Signal transduction	TRINITY_DN5923_c0_g1,TRINITY_DN18912_c0_g1,TRINITY_DN5323_c0_g2,TRINITY_DN32154_c0_g2,TRINITY_DN24248_c0_g1,TRINITY_DN12059_c0_g1
4	map01522	Endocrine resistance	KEGG PATHWAY	4/ 1172	118/ 19840	0.0338983	0.92355	1	Human Diseases	Drug resistance: antineoplastic	TRINITY_DN20732_c0_g1,TRINITY_DN14730_c0_g1,TRINITY_DN12814_c0_g1,TRINITY_DN10615_c0_g2
2	map04927	Cortisol synthesis and secretion	KEGG PATHWAY	2/ 1172	70/ 19840	0.0285714	0.924338	1	Organismal Systems	Endocrine system	TRINITY_DN10556_c0_g2,TRINITY_DN27561_c0_g1
6	map04934	Cushing syndrome	KEGG PATHWAY	6/ 1172	164/ 19840	0.0365854	0.927121	1	Human Diseases	Endocrine and metabolic disease	TRINITY_DN13204_c0_g1,TRINITY_DN27145_c0_g2,TRINITY_DN10556_c0_g2,TRINITY_DN11629_c0_g2,TRINITY_DN27561_c0_g1,TRINITY_DN1388_c1_g2
9	map05206	MicroRNAs in cancer	KEGG PATHWAY	9/ 1172	229/ 19840	0.0393013	0.929277	1	Human Diseases	Cancer: overview	TRINITY_DN5923_c0_g1,TRINITY_DN3201_c0_g1,TRINITY_DN10615_c0_g2,TRINITY_DN5825_c1_g1,TRINITY_DN12059_c0_g1,TRINITY_DN2368_c0_g1,TRINITY_DN198_c0_g1,TRINITY_DN12814_c0_g1,TRINITY_DN406_c0_g1
4	map01524	Platinum drug resistance	KEGG PATHWAY	4/ 1172	120/ 19840	0.0333333	0.929347	1	Human Diseases	Drug resistance: antineoplastic	TRINITY_DN18394_c0_g1,TRINITY_DN5322_c0_g1,TRINITY_DN7699_c1_g1,TRINITY_DN41338_c0_g1
7	map04919	Thyroid hormone signaling pathway	KEGG PATHWAY	7/ 1172	187/ 19840	0.0374332	0.930237	1	Organismal Systems	Endocrine system	TRINITY_DN48464_c0_g1,TRINITY_DN50058_c0_g1,TRINITY_DN7831_c0_g1,TRINITY_DN30319_c0_g1,TRINITY_DN51833_c0_g1,TRINITY_DN2592_c1_g2,TRINITY_DN12059_c0_g1
1	map04742	Taste transduction	KEGG PATHWAY	1/ 1172	44/ 19840	0.0227273	0.931582	1	Organismal Systems	Sensory system	TRINITY_DN9083_c0_g1
5	map04212	Longevity regulating pathway - worm	KEGG PATHWAY	5/ 1172	146/ 19840	0.0342466	0.937324	1	Organismal Systems	Aging	TRINITY_DN48392_c0_g1,TRINITY_DN21767_c0_g1,TRINITY_DN5322_c0_g1,TRINITY_DN1204_c0_g3,TRINITY_DN48023_c0_g1
2	map05218	Melanoma	KEGG PATHWAY	2/ 1172	74/ 19840	0.027027	0.937976	1	Human Diseases	Cancer: specific types	TRINITY_DN5923_c0_g1,TRINITY_DN6169_c0_g1
25	map05016	Huntington disease	KEGG PATHWAY	25/ 1172	554/ 19840	0.0451264	0.93836	1	Human Diseases	Neurodegenerative disease	TRINITY_DN26100_c0_g1,TRINITY_DN25590_c0_g1,TRINITY_DN50977_c0_g1,TRINITY_DN2722_c0_g1,TRINITY_DN7878_c1_g1,TRINITY_DN51132_c0_g1,TRINITY_DN2822_c0_g1,TRINITY_DN27561_c0_g1,TRINITY_DN50126_c0_g1,TRINITY_DN47834_c0_g1,TRINITY_DN4292_c0_g1,TRINITY_DN51259_c0_g1,TRINITY_DN47858_c0_g1,TRINITY_DN12059_c0_g1,TRINITY_DN13377_c1_g1,TRINITY_DN2302_c1_g3,TRINITY_DN24886_c0_g1,TRINITY_DN47801_c0_g1,TRINITY_…
5	map04380	Osteoclast differentiation	KEGG PATHWAY	5/ 1172	147/ 19840	0.0340136	0.939612	1	Organismal Systems	Development and regeneration	TRINITY_DN1281_c0_g1,TRINITY_DN46101_c0_g1,TRINITY_DN1283_c2_g1,TRINITY_DN14180_c0_g1,TRINITY_DN50934_c0_g1
5	map05235	PD-L1 expression and PD-1 checkpoint pathway in cancer	KEGG PATHWAY	5/ 1172	147/ 19840	0.0340136	0.939612	1	Human Diseases	Cancer: overview	TRINITY_DN733_c0_g1,TRINITY_DN11752_c0_g1,TRINITY_DN16169_c0_g2,TRINITY_DN14180_c0_g1,TRINITY_DN13491_c0_g3
5	map04071	Sphingolipid signaling pathway	KEGG PATHWAY	5/ 1172	148/ 19840	0.0337838	0.941824	1	Environmental Information Processing	Signal transduction	TRINITY_DN8780_c0_g1,TRINITY_DN4619_c0_g1,TRINITY_DN50934_c0_g1,TRINITY_DN27454_c0_g1,TRINITY_DN51177_c0_g1
4	map04723	Retrograde endocannabinoid signaling	KEGG PATHWAY	4/ 1172	125/ 19840	0.032	0.942141	1	Organismal Systems	Nervous system	TRINITY_DN4292_c0_g1,TRINITY_DN2151_c0_g1,TRINITY_DN39391_c0_g1,TRINITY_DN2722_c0_g1
6	map04540	Gap junction	KEGG PATHWAY	6/ 1172	171/ 19840	0.0350877	0.94284	1	Cellular Processes	Cellular community - eukaryotes	TRINITY_DN5923_c0_g1,TRINITY_DN50977_c0_g1,TRINITY_DN3937_c0_g2,TRINITY_DN22774_c0_g1,TRINITY_DN18242_c1_g1,TRINITY_DN47801_c0_g1
3	map05210	Colorectal cancer	KEGG PATHWAY	3/ 1172	102/ 19840	0.0294118	0.944804	1	Human Diseases	Cancer: specific types	TRINITY_DN13131_c0_g2,TRINITY_DN11629_c0_g2,TRINITY_DN50934_c0_g1
14	map05170	Human immunodeficiency virus 1 infection	KEGG PATHWAY	14/ 1172	342/ 19840	0.0409357	0.946064	1	Human Diseases	Infectious disease: viral	TRINITY_DN27662_c0_g1,TRINITY_DN49397_c0_g1,TRINITY_DN50413_c0_g1,TRINITY_DN1286_c0_g1,TRINITY_DN7699_c1_g1,TRINITY_DN13491_c0_g3,TRINITY_DN50934_c0_g1,TRINITY_DN8593_c0_g3,TRINITY_DN48295_c0_g1,TRINITY_DN18394_c0_g1,TRINITY_DN16169_c0_g2,TRINITY_DN12511_c0_g2,TRINITY_DN11752_c0_g1,TRINITY_DN2151_c0_g1
29	map05014	Amyotrophic lateral sclerosis	KEGG PATHWAY	29/ 1172	639/ 19840	0.0453834	0.947153	1	Human Diseases	Neurodegenerative disease	TRINITY_DN26100_c0_g1,TRINITY_DN50977_c0_g1,TRINITY_DN51132_c0_g1,TRINITY_DN2722_c0_g1,TRINITY_DN7878_c1_g1,TRINITY_DN51833_c0_g1,TRINITY_DN50114_c0_g1,TRINITY_DN4256_c0_g2,TRINITY_DN49450_c0_g1,TRINITY_DN29718_c0_g1,TRINITY_DN47834_c0_g1,TRINITY_DN25101_c0_g1,TRINITY_DN4292_c0_g1,TRINITY_DN51259_c0_g1,TRINITY_DN47858_c0_g1,TRINITY_DN2302_c1_g3,TRINITY_DN24886_c0_g1,TRINITY_DN14737_c0_g2,TRINITY_…
8	map05416	Viral myocarditis	KEGG PATHWAY	8/ 1172	218/ 19840	0.0366972	0.948523	1	Human Diseases	Cardiovascular disease	TRINITY_DN18394_c0_g1,TRINITY_DN51833_c0_g1,TRINITY_DN50934_c0_g1,TRINITY_DN8593_c0_g3,TRINITY_DN16169_c0_g2,TRINITY_DN12511_c0_g2,TRINITY_DN15846_c0_g1,TRINITY_DN26589_c0_g1
3	map04211	Longevity regulating pathway	KEGG PATHWAY	3/ 1172	105/ 19840	0.0285714	0.951718	1	Organismal Systems	Aging	TRINITY_DN27561_c0_g1,TRINITY_DN14532_c0_g1,TRINITY_DN1718_c1_g1
5	map04650	Natural killer cell mediated cytotoxicity	KEGG PATHWAY	5/ 1172	154/ 19840	0.0324675	0.953628	1	Organismal Systems	Immune system	TRINITY_DN7492_c0_g1,TRINITY_DN49348_c0_g1,TRINITY_DN7699_c1_g1,TRINITY_DN14180_c0_g1,TRINITY_DN50934_c0_g1
1	map04962	Vasopressin-regulated water reabsorption	KEGG PATHWAY	1/ 1172	51/ 19840	0.0196078	0.955372	1	Organismal Systems	Excretory system	TRINITY_DN27561_c0_g1
6	map04910	Insulin signaling pathway	KEGG PATHWAY	6/ 1172	179/ 19840	0.0335196	0.957038	1	Organismal Systems	Endocrine system	TRINITY_DN11543_c0_g2,TRINITY_DN50413_c0_g1,TRINITY_DN2085_c0_g1,TRINITY_DN49303_c0_g1,TRINITY_DN48295_c0_g1,TRINITY_DN12867_c0_g3
5	map05224	Breast cancer	KEGG PATHWAY	5/ 1172	157/ 19840	0.0318471	0.958673	1	Human Diseases	Cancer: specific types	TRINITY_DN14730_c0_g1,TRINITY_DN11629_c0_g2,TRINITY_DN6169_c0_g1,TRINITY_DN27145_c0_g2,TRINITY_DN1388_c1_g2
4	map04928	Parathyroid hormone synthesis, secretion and action	KEGG PATHWAY	4/ 1172	134/ 19840	0.0298507	0.959973	1	Organismal Systems	Endocrine system	TRINITY_DN4231_c0_g1,TRINITY_DN27561_c0_g1,TRINITY_DN282_c0_g1,TRINITY_DN9775_c0_g3
5	map05120	Epithelial cell signaling in Helicobacter pylori infection	KEGG PATHWAY	5/ 1172	158/ 19840	0.0316456	0.960239	1	Human Diseases	Infectious disease: bacterial	TRINITY_DN18973_c0_g1,TRINITY_DN33589_c0_g1,TRINITY_DN14513_c0_g1,TRINITY_DN1781_c0_g1,TRINITY_DN50934_c0_g1
1	map04130	SNARE interactions in vesicular transport	KEGG PATHWAY	1/ 1172	54/ 19840	0.0185185	0.962841	1	Genetic Information Processing	Folding, sorting and degradation	TRINITY_DN51368_c0_g1
1	map00062	Fatty acid elongation	KEGG PATHWAY	1/ 1172	55/ 19840	0.0181818	0.965042	1	Metabolism	Lipid metabolism	TRINITY_DN4836_c0_g1
1	map05032	Morphine addiction	KEGG PATHWAY	1/ 1172	55/ 19840	0.0181818	0.965042	1	Human Diseases	Substance dependence	TRINITY_DN2151_c0_g1
5	map04371	Apelin signaling pathway	KEGG PATHWAY	5/ 1172	163/ 19840	0.0306748	0.967286	1	Environmental Information Processing	Signal transduction	TRINITY_DN10556_c0_g2,TRINITY_DN2151_c0_g1,TRINITY_DN48295_c0_g1,TRINITY_DN50413_c0_g1,TRINITY_DN25590_c0_g1
3	map03083	Polycomb repressive complex	KEGG PATHWAY	3/ 1172	114/ 19840	0.0263158	0.967909	1	Genetic Information Processing	Chromosome	TRINITY_DN42380_c0_g3,TRINITY_DN12059_c0_g1,TRINITY_DN5188_c0_g2
10	map04218	Cellular senescence	KEGG PATHWAY	10/ 1172	277/ 19840	0.0361011	0.968633	1	Cellular Processes	Cell growth and death	TRINITY_DN13204_c0_g1,TRINITY_DN18864_c0_g2,TRINITY_DN50413_c0_g1,TRINITY_DN5249_c0_g1,TRINITY_DN24248_c0_g1,TRINITY_DN8593_c0_g3,TRINITY_DN49303_c0_g1,TRINITY_DN48295_c0_g1,TRINITY_DN12511_c0_g2,TRINITY_DN1781_c0_g1
2	map03018	RNA degradation	KEGG PATHWAY	2/ 1172	88/ 19840	0.0227273	0.969525	1	Genetic Information Processing	Folding, sorting and degradation	TRINITY_DN48392_c0_g1,TRINITY_DN14658_c0_g1
6	map03008	Ribosome biogenesis in eukaryotes	KEGG PATHWAY	6/ 1172	189/ 19840	0.031746	0.970262	1	Genetic Information Processing	Translation	TRINITY_DN8811_c0_g1,TRINITY_DN14848_c0_g1,TRINITY_DN27269_c0_g1,TRINITY_DN8811_c1_g1,TRINITY_DN1209_c0_g1,TRINITY_DN1092_c4_g1
5	map05320	Autoimmune thyroid disease	KEGG PATHWAY	5/ 1172	166/ 19840	0.0301205	0.97094	1	Human Diseases	Immune disease	TRINITY_DN8593_c0_g3,TRINITY_DN16169_c0_g2,TRINITY_DN12511_c0_g2,TRINITY_DN49348_c0_g1,TRINITY_DN7699_c1_g1
2	map04115	p53 signaling pathway	KEGG PATHWAY	2/ 1172	90/ 19840	0.0222222	0.972512	1	Cellular Processes	Cell growth and death	TRINITY_DN7492_c0_g1,TRINITY_DN18394_c0_g1
4	map04662	B cell receptor signaling pathway	KEGG PATHWAY	4/ 1172	143/ 19840	0.027972	0.972595	1	Organismal Systems	Immune system	TRINITY_DN35129_c0_g1,TRINITY_DN733_c0_g1,TRINITY_DN28875_c0_g2,TRINITY_DN50934_c0_g1
3	map04664	Fc epsilon RI signaling pathway	KEGG PATHWAY	3/ 1172	120/ 19840	0.025	0.975689	1	Organismal Systems	Immune system	TRINITY_DN18908_c0_g1,TRINITY_DN50934_c0_g1,TRINITY_DN14369_c0_g1
5	map05330	Allograft rejection	KEGG PATHWAY	5/ 1172	171/ 19840	0.0292398	0.976202	1	Human Diseases	Immune disease	TRINITY_DN8593_c0_g3,TRINITY_DN16169_c0_g2,TRINITY_DN12511_c0_g2,TRINITY_DN49348_c0_g1,TRINITY_DN7699_c1_g1
2	map05212	Pancreatic cancer	KEGG PATHWAY	2/ 1172	94/ 19840	0.0212766	0.977662	1	Human Diseases	Cancer: specific types	TRINITY_DN3201_c0_g1,TRINITY_DN50934_c0_g1
1	map04923	Regulation of lipolysis in adipocytes	KEGG PATHWAY	1/ 1172	64/ 19840	0.015625	0.979825	1	Organismal Systems	Endocrine system	TRINITY_DN7462_c0_g1
2	map04725	Cholinergic synapse	KEGG PATHWAY	2/ 1172	97/ 19840	0.0206186	0.980898	1	Organismal Systems	Nervous system	TRINITY_DN2151_c0_g1,TRINITY_DN27561_c0_g1
1	map00510	N-Glycan biosynthesis	KEGG PATHWAY	1/ 1172	69/ 19840	0.0144928	0.985136	1	Metabolism	Glycan biosynthesis and metabolism	TRINITY_DN22037_c0_g1
1	map05213	Endometrial cancer	KEGG PATHWAY	1/ 1172	75/ 19840	0.0133333	0.989699	1	Human Diseases	Cancer: specific types	TRINITY_DN11629_c0_g2
3	map04935	Growth hormone synthesis, secretion and action	KEGG PATHWAY	3/ 1172	143/ 19840	0.020979	0.99189	1	Organismal Systems	Endocrine system	TRINITY_DN27561_c0_g1,TRINITY_DN12059_c0_g1,TRINITY_DN31010_c0_g1
1	map03450	Non-homologous end-joining	KEGG PATHWAY	1/ 1172	79/ 19840	0.0126582	0.991933	1	Genetic Information Processing	Replication and repair	TRINITY_DN1688_c4_g1
1	map05310	Asthma	KEGG PATHWAY	1/ 1172	82/ 19840	0.0121951	0.993285	1	Human Diseases	Immune disease	TRINITY_DN16169_c0_g2
5	map05017	Spinocerebellar ataxia	KEGG PATHWAY	5/ 1172	206/ 19840	0.0242718	0.994521	1	Human Diseases	Neurodegenerative disease	TRINITY_DN47834_c0_g1,TRINITY_DN47858_c0_g1,TRINITY_DN13377_c1_g1,TRINITY_DN2822_c0_g1,TRINITY_DN35174_c0_g1
12	map05169	Epstein-Barr virus infection	KEGG PATHWAY	12/ 1172	379/ 19840	0.0316623	0.995202	1	Human Diseases	Infectious disease: viral	TRINITY_DN7623_c0_g1,TRINITY_DN47834_c0_g1,TRINITY_DN18394_c0_g1,TRINITY_DN733_c0_g1,TRINITY_DN1286_c0_g1,TRINITY_DN13491_c0_g3,TRINITY_DN50934_c0_g1,TRINITY_DN8593_c0_g3,TRINITY_DN24248_c0_g1,TRINITY_DN16169_c0_g2,TRINITY_DN12511_c0_g2,TRINITY_DN11752_c0_g1
1	map05223	Non-small cell lung cancer	KEGG PATHWAY	1/ 1172	89/ 19840	0.011236	0.995624	1	Human Diseases	Cancer: specific types	TRINITY_DN2302_c1_g3
12	map05166	Human T-cell leukemia virus 1 infection	KEGG PATHWAY	12/ 1172	382/ 19840	0.0314136	0.995669	1	Human Diseases	Infectious disease: viral	TRINITY_DN13204_c0_g1,TRINITY_DN18912_c0_g1,TRINITY_DN50058_c0_g1,TRINITY_DN8593_c0_g3,TRINITY_DN24248_c0_g1,TRINITY_DN12059_c0_g1,TRINITY_DN16169_c0_g2,TRINITY_DN12511_c0_g2,TRINITY_DN9775_c0_g3,TRINITY_DN11752_c0_g1,TRINITY_DN27561_c0_g1,TRINITY_DN14180_c0_g1
1	map04012	ErbB signaling pathway	KEGG PATHWAY	1/ 1172	91/ 19840	0.010989	0.996128	1	Environmental Information Processing	Signal transduction	TRINITY_DN13131_c0_g2
4	map04120	Ubiquitin mediated proteolysis	KEGG PATHWAY	4/ 1172	189/ 19840	0.021164	0.996524	1	Genetic Information Processing	Folding, sorting and degradation	TRINITY_DN32229_c0_g1,TRINITY_DN1191_c0_g1,TRINITY_DN30341_c0_g2,TRINITY_DN25101_c0_g1
1	map04914	Progesterone-mediated oocyte maturation	KEGG PATHWAY	1/ 1172	98/ 19840	0.0102041	0.997477	1	Organismal Systems	Endocrine system	TRINITY_DN4361_c0_g1
1	map03460	Fanconi anemia pathway	KEGG PATHWAY	1/ 1172	122/ 19840	0.00819672	0.99942	1	Genetic Information Processing	Replication and repair	TRINITY_DN41338_c0_g1
5	map04110	Cell cycle	KEGG PATHWAY	5/ 1172	263/ 19840	0.0190114	0.999591	1	Cellular Processes	Cell growth and death	TRINITY_DN13204_c0_g1,TRINITY_DN1688_c4_g1,TRINITY_DN48023_c0_g1,TRINITY_DN6247_c0_g1,TRINITY_DN12059_c0_g1
20	map05168	Herpes simplex virus 1 infection	KEGG PATHWAY	20/ 1172	1392/ 19840	0.0143678	1	1	Human Diseases	Infectious disease: viral	TRINITY_DN3605_c0_g1,TRINITY_DN24248_c0_g1,TRINITY_DN52334_c0_g1,TRINITY_DN1558_c0_g2,TRINITY_DN20725_c0_g1,TRINITY_DN1286_c0_g1,TRINITY_DN18394_c0_g1,TRINITY_DN6346_c0_g1,TRINITY_DN7699_c1_g1,TRINITY_DN13491_c0_g3,TRINITY_DN8593_c0_g3,TRINITY_DN49303_c0_g1,TRINITY_DN3721_c0_g1,TRINITY_DN2543_c0_g1,TRINITY_DN12511_c0_g2,TRINITY_DN3146_c0_g2,TRINITY_DN236_c0_g1,TRINITY_DN46101_c0_g1,TRINITY_DN3114…

## Sheet: Up
Num	Pathway id	Description	Database	Ratio_in_study	Ratio_in_pop	Rich factor	Pvalue	Padjust	First Category	Second Category	Gene_ids
27	map03010	Ribosome	KEGG PATHWAY	27/ 436	292/ 19840	0.0924658	3.57378e-10	1.01495e-07	Genetic Information Processing	Translation	TRINITY_DN50396_c0_g1,TRINITY_DN50175_c0_g1,TRINITY_DN5866_c0_g1,TRINITY_DN32922_c0_g1,TRINITY_DN5866_c0_g2,TRINITY_DN50956_c0_g1,TRINITY_DN49409_c0_g1,TRINITY_DN48793_c0_g1,TRINITY_DN47902_c0_g1,TRINITY_DN51387_c0_g1,TRINITY_DN48438_c0_g1,TRINITY_DN48161_c0_g1,TRINITY_DN50174_c0_g1,TRINITY_DN50210_c0_g1,TRINITY_DN50286_c0_g1,TRINITY_DN51188_c0_g1,TRINITY_DN34736_c0_g1,TRINITY_DN41021_c0_g1,TRINI…
38	map05171	Coronavirus disease - COVID-19	KEGG PATHWAY	38/ 436	617/ 19840	0.0615883	1.1858e-08	1.12256e-06	Human Diseases	Infectious disease: viral	TRINITY_DN50396_c0_g1,TRINITY_DN50175_c0_g1,TRINITY_DN5866_c0_g1,TRINITY_DN32922_c0_g1,TRINITY_DN5866_c0_g2,TRINITY_DN50956_c0_g1,TRINITY_DN50115_c0_g1,TRINITY_DN48793_c0_g1,TRINITY_DN22845_c0_g1,TRINITY_DN334_c0_g1,TRINITY_DN47902_c0_g1,TRINITY_DN51387_c0_g1,TRINITY_DN48438_c0_g1,TRINITY_DN48161_c0_g1,TRINITY_DN5117_c0_g1,TRINITY_DN21449_c0_g1,TRINITY_DN50174_c0_g1,TRINITY_DN1286_c0_g1,TRINITY_D…
11	map00260	Glycine, serine and threonine metabolism	KEGG PATHWAY	11/ 436	50/ 19840	0.22	8.79533e-09	1.24894e-06	Metabolism	Amino acid metabolism	TRINITY_DN5335_c0_g1,TRINITY_DN153_c0_g1,TRINITY_DN1200_c0_g1,TRINITY_DN4518_c0_g1,TRINITY_DN12321_c0_g1,TRINITY_DN21427_c0_g1,TRINITY_DN2739_c3_g1,TRINITY_DN6757_c0_g1,TRINITY_DN102_c0_g1,TRINITY_DN4169_c0_g1,TRINITY_DN3904_c0_g1
23	map04613	Neutrophil extracellular trap formation	KEGG PATHWAY	23/ 436	263/ 19840	0.0874525	2.11517e-08	1.50177e-06	Organismal Systems	Immune system	TRINITY_DN13624_c0_g1,TRINITY_DN13491_c0_g3,TRINITY_DN1282_c0_g1,TRINITY_DN32935_c0_g1,TRINITY_DN7259_c0_g1,TRINITY_DN344_c0_g1,TRINITY_DN51833_c0_g1,TRINITY_DN3477_c0_g1,TRINITY_DN1558_c0_g2,TRINITY_DN2822_c0_g1,TRINITY_DN1160_c0_g2,TRINITY_DN49624_c0_g1,TRINITY_DN47862_c0_g1,TRINITY_DN51280_c0_g1,TRINITY_DN52041_c0_g1,TRINITY_DN1489_c1_g1,TRINITY_DN3171_c0_g1,TRINITY_DN14246_c1_g1,TRINITY_DN495…
16	map04610	Complement and coagulation cascades	KEGG PATHWAY	16/ 436	192/ 19840	0.0833333	5.6354e-06	0.000320091	Organismal Systems	Immune system	TRINITY_DN3171_c0_g1,TRINITY_DN14246_c1_g1,TRINITY_DN1558_c0_g2,TRINITY_DN578_c0_g1,TRINITY_DN5117_c0_g1,TRINITY_DN21449_c0_g1,TRINITY_DN22845_c0_g1,TRINITY_DN344_c0_g1,TRINITY_DN10819_c1_g1,TRINITY_DN236_c0_g1,TRINITY_DN15_c0_g1,TRINITY_DN2745_c0_g1,TRINITY_DN23024_c0_g1,TRINITY_DN496_c0_g1,TRINITY_DN334_c0_g1,TRINITY_DN618_c0_g1
15	map05418	Fluid shear stress and atherosclerosis	KEGG PATHWAY	15/ 436	201/ 19840	0.0746269	4.04649e-05	0.00164172	Human Diseases	Cardiovascular disease	TRINITY_DN3201_c0_g1,TRINITY_DN5322_c0_g1,TRINITY_DN50143_c0_g1,TRINITY_DN7240_c0_g2,TRINITY_DN50413_c0_g1,TRINITY_DN10615_c0_g2,TRINITY_DN2906_c0_g1,TRINITY_DN50934_c0_g1,TRINITY_DN48446_c0_g1,TRINITY_DN48295_c0_g1,TRINITY_DN51833_c0_g1,TRINITY_DN12814_c0_g1,TRINITY_DN1281_c0_g1,TRINITY_DN49071_c0_g1,TRINITY_DN48801_c0_g1
17	map05415	Diabetic cardiomyopathy	KEGG PATHWAY	17/ 436	247/ 19840	0.0688259	3.55743e-05	0.00168385	Human Diseases	Cardiovascular disease	TRINITY_DN467_c0_g1,TRINITY_DN1281_c0_g1,TRINITY_DN2722_c0_g1,TRINITY_DN49303_c0_g1,TRINITY_DN50058_c0_g1,TRINITY_DN10615_c0_g2,TRINITY_DN51259_c0_g1,TRINITY_DN51132_c0_g1,TRINITY_DN50126_c0_g1,TRINITY_DN48279_c0_g1,TRINITY_DN2822_c0_g1,TRINITY_DN12814_c0_g1,TRINITY_DN2767_c0_g1,TRINITY_DN4292_c0_g1,TRINITY_DN50934_c0_g1,TRINITY_DN49450_c0_g1,TRINITY_DN51177_c0_g1
8	map00330	Arginine and proline metabolism	KEGG PATHWAY	8/ 436	67/ 19840	0.119403	0.000106989	0.00337609	Metabolism	Amino acid metabolism	TRINITY_DN370_c0_g1,TRINITY_DN449_c0_g1,TRINITY_DN52323_c0_g1,TRINITY_DN1140_c0_g1,TRINITY_DN15484_c0_g1,TRINITY_DN43459_c0_g1,TRINITY_DN27_c7_g1,TRINITY_DN47778_c0_g1
15	map05150	Staphylococcus aureus infection	KEGG PATHWAY	15/ 436	218/ 19840	0.0688073	0.000101776	0.00361304	Human Diseases	Infectious disease: bacterial	TRINITY_DN32935_c0_g1,TRINITY_DN3171_c0_g1,TRINITY_DN7259_c0_g1,TRINITY_DN1558_c0_g2,TRINITY_DN5117_c0_g1,TRINITY_DN21449_c0_g1,TRINITY_DN2745_c0_g1,TRINITY_DN10819_c1_g1,TRINITY_DN3477_c0_g1,TRINITY_DN236_c0_g1,TRINITY_DN15_c0_g1,TRINITY_DN1489_c1_g1,TRINITY_DN22845_c0_g1,TRINITY_DN334_c0_g1,TRINITY_DN618_c0_g1
8	map00270	Cysteine and methionine metabolism	KEGG PATHWAY	8/ 436	73/ 19840	0.109589	0.000196624	0.00507647	Metabolism	Amino acid metabolism	TRINITY_DN49282_c0_g1,TRINITY_DN5335_c0_g1,TRINITY_DN12321_c0_g1,TRINITY_DN21427_c0_g1,TRINITY_DN6757_c0_g1,TRINITY_DN48340_c0_g1,TRINITY_DN47797_c0_g1,TRINITY_DN49152_c0_g1
12	map04670	Leukocyte transendothelial migration	KEGG PATHWAY	12/ 436	157/ 19840	0.0764331	0.000188158	0.00534368	Organismal Systems	Immune system	TRINITY_DN6255_c0_g2,TRINITY_DN5890_c0_g1,TRINITY_DN10615_c0_g2,TRINITY_DN48307_c0_g1,TRINITY_DN51833_c0_g1,TRINITY_DN50934_c0_g1,TRINITY_DN3171_c0_g1,TRINITY_DN48439_c0_g1,TRINITY_DN8382_c0_g1,TRINITY_DN12814_c0_g1,TRINITY_DN1281_c0_g1,TRINITY_DN50962_c0_g1
5	map00340	Histidine metabolism	KEGG PATHWAY	5/ 436	28/ 19840	0.178571	0.000324258	0.00767411	Metabolism	Amino acid metabolism	TRINITY_DN6438_c0_g1,TRINITY_DN4845_c0_g1,TRINITY_DN27_c7_g1,TRINITY_DN1140_c0_g1,TRINITY_DN47778_c0_g1
12	map05134	Legionellosis	KEGG PATHWAY	12/ 436	168/ 19840	0.0714286	0.000351732	0.00768399	Human Diseases	Infectious disease: bacterial	TRINITY_DN3171_c0_g1,TRINITY_DN14246_c1_g1,TRINITY_DN16968_c0_g2,TRINITY_DN344_c0_g1,TRINITY_DN40882_c0_g1,TRINITY_DN1558_c0_g2,TRINITY_DN13491_c0_g3,TRINITY_DN48392_c0_g1,TRINITY_DN236_c0_g1,TRINITY_DN1513_c0_g1,TRINITY_DN49797_c0_g1,TRINITY_DN50114_c0_g1
17	map04530	Tight junction	KEGG PATHWAY	17/ 436	301/ 19840	0.0564784	0.000386668	0.00784384	Cellular Processes	Cellular community - eukaryotes	TRINITY_DN49351_c0_g1,TRINITY_DN48307_c0_g1,TRINITY_DN51833_c0_g1,TRINITY_DN48439_c0_g1,TRINITY_DN3937_c0_g2,TRINITY_DN6255_c0_g2,TRINITY_DN47034_c0_g1,TRINITY_DN50934_c0_g1,TRINITY_DN50977_c0_g1,TRINITY_DN18242_c1_g1,TRINITY_DN48418_c0_g1,TRINITY_DN8382_c0_g1,TRINITY_DN51053_c0_g1,TRINITY_DN48466_c0_g1,TRINITY_DN5890_c0_g1,TRINITY_DN4099_c0_g1,TRINITY_DN50962_c0_g1
22	map05012	Parkinson disease	KEGG PATHWAY	22/ 436	462/ 19840	0.047619	0.000617342	0.0116883	Human Diseases	Neurodegenerative disease	TRINITY_DN50977_c0_g1,TRINITY_DN48295_c0_g1,TRINITY_DN2722_c0_g1,TRINITY_DN207_c0_g1,TRINITY_DN51132_c0_g1,TRINITY_DN1191_c0_g1,TRINITY_DN2822_c0_g1,TRINITY_DN50126_c0_g1,TRINITY_DN48801_c0_g1,TRINITY_DN47834_c0_g1,TRINITY_DN4292_c0_g1,TRINITY_DN50413_c0_g1,TRINITY_DN51259_c0_g1,TRINITY_DN47858_c0_g1,TRINITY_DN467_c0_g1,TRINITY_DN32229_c0_g1,TRINITY_DN47801_c0_g1,TRINITY_DN3937_c0_g2,TRINITY_DN18…
12	map05322	Systemic lupus erythematosus	KEGG PATHWAY	12/ 436	183/ 19840	0.0655738	0.000756663	0.0134308	Human Diseases	Immune disease	TRINITY_DN49624_c0_g1,TRINITY_DN47862_c0_g1,TRINITY_DN51280_c0_g1,TRINITY_DN1558_c0_g2,TRINITY_DN52041_c0_g1,TRINITY_DN5117_c0_g1,TRINITY_DN21449_c0_g1,TRINITY_DN49572_c0_g1,TRINITY_DN48439_c0_g1,TRINITY_DN236_c0_g1,TRINITY_DN10819_c1_g1,TRINITY_DN618_c0_g1
22	map04145	Phagosome	KEGG PATHWAY	22/ 436	473/ 19840	0.0465116	0.000840769	0.0140458	Cellular Processes	Transport and catabolism	TRINITY_DN50143_c0_g1,TRINITY_DN13624_c0_g1,TRINITY_DN50977_c0_g1,TRINITY_DN22845_c0_g1,TRINITY_DN1282_c0_g1,TRINITY_DN334_c0_g1,TRINITY_DN21449_c0_g1,TRINITY_DN51833_c0_g1,TRINITY_DN48446_c0_g1,TRINITY_DN1558_c0_g2,TRINITY_DN1160_c0_g2,TRINITY_DN15287_c0_g2,TRINITY_DN7240_c0_g2,TRINITY_DN47801_c0_g1,TRINITY_DN50066_c0_g1,TRINITY_DN3171_c0_g1,TRINITY_DN3937_c0_g2,TRINITY_DN13491_c0_g3,TRINITY_DN5…
9	map05034	Alcoholism	KEGG PATHWAY	9/ 436	120/ 19840	0.075	0.00134158	0.0211671	Human Diseases	Substance dependence	TRINITY_DN49624_c0_g1,TRINITY_DN47862_c0_g1,TRINITY_DN51280_c0_g1,TRINITY_DN52041_c0_g1,TRINITY_DN49572_c0_g1,TRINITY_DN1744_c0_g1,TRINITY_DN49303_c0_g1,TRINITY_DN48295_c0_g1,TRINITY_DN50413_c0_g1
8	map04970	Salivary secretion	KEGG PATHWAY	8/ 436	98/ 19840	0.0816327	0.00143085	0.0213874	Organismal Systems	Digestive system	TRINITY_DN32935_c0_g1,TRINITY_DN48464_c0_g1,TRINITY_DN7259_c0_g1,TRINITY_DN50413_c0_g1,TRINITY_DN529_c0_g1,TRINITY_DN3477_c0_g1,TRINITY_DN48295_c0_g1,TRINITY_DN1489_c1_g1
16	map05152	Tuberculosis	KEGG PATHWAY	16/ 436	315/ 19840	0.0507937	0.00173055	0.0245739	Human Diseases	Infectious disease: bacterial	TRINITY_DN3477_c0_g1,TRINITY_DN32935_c0_g1,TRINITY_DN3171_c0_g1,TRINITY_DN14246_c1_g1,TRINITY_DN7259_c0_g1,TRINITY_DN344_c0_g1,TRINITY_DN50413_c0_g1,TRINITY_DN1558_c0_g2,TRINITY_DN13491_c0_g3,TRINITY_DN48392_c0_g1,TRINITY_DN236_c0_g1,TRINITY_DN48295_c0_g1,TRINITY_DN12059_c0_g1,TRINITY_DN1489_c1_g1,TRINITY_DN50066_c0_g1,TRINITY_DN51177_c0_g1
6	map05204	Chemical carcinogenesis - DNA adducts	KEGG PATHWAY	6/ 436	59/ 19840	0.101695	0.00183345	0.0247953	Human Diseases	Cancer: overview	TRINITY_DN5322_c0_g1,TRINITY_DN1320_c1_g1,TRINITY_DN48585_c0_g1,TRINITY_DN12022_c0_g1,TRINITY_DN1015_c0_g1,TRINITY_DN48376_c0_g1
10	map04066	HIF-1 signaling pathway	KEGG PATHWAY	10/ 436	153/ 19840	0.0653595	0.00208903	0.0269674	Environmental Information Processing	Signal transduction	TRINITY_DN3201_c0_g1,TRINITY_DN45564_c0_g1,TRINITY_DN703_c1_g1,TRINITY_DN50058_c0_g1,TRINITY_DN44268_c0_g1,TRINITY_DN48279_c0_g1,TRINITY_DN12059_c0_g1,TRINITY_DN1312_c0_g1,TRINITY_DN51357_c0_g1,TRINITY_DN25249_c0_g1
7	map00590	Arachidonic acid metabolism	KEGG PATHWAY	7/ 436	83/ 19840	0.0843373	0.00233094	0.0287821	Metabolism	Lipid metabolism	TRINITY_DN1320_c1_g1,TRINITY_DN9369_c0_g2,TRINITY_DN49342_c0_g1,TRINITY_DN48585_c0_g1,TRINITY_DN12022_c0_g1,TRINITY_DN1015_c0_g1,TRINITY_DN48376_c0_g1
15	map05208	Chemical carcinogenesis - reactive oxygen species	KEGG PATHWAY	15/ 436	310/ 19840	0.0483871	0.00375749	0.0426851	Human Diseases	Cancer: overview	TRINITY_DN3201_c0_g1,TRINITY_DN467_c0_g1,TRINITY_DN5322_c0_g1,TRINITY_DN2722_c0_g1,TRINITY_DN50934_c0_g1,TRINITY_DN4292_c0_g1,TRINITY_DN51259_c0_g1,TRINITY_DN51132_c0_g1,TRINITY_DN50126_c0_g1,TRINITY_DN49658_c0_g1,TRINITY_DN2822_c0_g1,TRINITY_DN47845_c0_g1,TRINITY_DN1281_c0_g1,TRINITY_DN49450_c0_g1,TRINITY_DN2767_c0_g1
7	map00480	Glutathione metabolism	KEGG PATHWAY	7/ 436	90/ 19840	0.0777778	0.00368145	0.0435638	Metabolism	Metabolism of other amino acids	TRINITY_DN5322_c0_g1,TRINITY_DN49342_c0_g1,TRINITY_DN9746_c0_g1,TRINITY_DN48585_c0_g1,TRINITY_DN1015_c0_g1,TRINITY_DN48376_c0_g1,TRINITY_DN43459_c0_g1
2	map03265	Virion - Lyssavirus	KEGG PATHWAY	2/ 436	5/ 19840	0.4	0.00461113	0.0485022	Genetic Information Processing	Information processing in viruses	TRINITY_DN5342_c1_g1,TRINITY_DN30970_c0_g1
19	map05020	Prion disease	KEGG PATHWAY	19/ 436	443/ 19840	0.0428894	0.00451342	0.0493004	Human Diseases	Neurodegenerative disease	TRINITY_DN47801_c0_g1,TRINITY_DN50977_c0_g1,TRINITY_DN1513_c0_g1,TRINITY_DN50126_c0_g1,TRINITY_DN47834_c0_g1,TRINITY_DN4292_c0_g1,TRINITY_DN3937_c0_g2,TRINITY_DN51259_c0_g1,TRINITY_DN51132_c0_g1,TRINITY_DN50934_c0_g1,TRINITY_DN47858_c0_g1,TRINITY_DN2822_c0_g1,TRINITY_DN5342_c1_g1,TRINITY_DN18242_c1_g1,TRINITY_DN467_c0_g1,TRINITY_DN2722_c0_g1,TRINITY_DN1281_c0_g1,TRINITY_DN49450_c0_g1,TRINITY_DN27…
5	map00630	Glyoxylate and dicarboxylate metabolism	KEGG PATHWAY	5/ 436	54/ 19840	0.0925926	0.00654603	0.0663955	Metabolism	Carbohydrate metabolism	TRINITY_DN153_c0_g1,TRINITY_DN1200_c0_g1,TRINITY_DN49152_c0_g1,TRINITY_DN4169_c0_g1,TRINITY_DN48340_c0_g1
7	map03320	PPAR signaling pathway	KEGG PATHWAY	7/ 436	101/ 19840	0.0693069	0.00690871	0.0676577	Organismal Systems	Endocrine system	TRINITY_DN16070_c0_g3,TRINITY_DN45677_c0_g1,TRINITY_DN831_c1_g1,TRINITY_DN1191_c0_g1,TRINITY_DN12867_c0_g3,TRINITY_DN5750_c0_g2,TRINITY_DN12269_c0_g1
7	map04979	Cholesterol metabolism	KEGG PATHWAY	7/ 436	102/ 19840	0.0686275	0.00728157	0.0689322	Organismal Systems	Digestive system	TRINITY_DN20732_c0_g1,TRINITY_DN16070_c0_g3,TRINITY_DN45677_c0_g1,TRINITY_DN48094_c0_g1,TRINITY_DN11514_c0_g1,TRINITY_DN5750_c0_g2,TRINITY_DN12269_c0_g1
5	map00250	Alanine, aspartate and glutamate metabolism	KEGG PATHWAY	5/ 436	56/ 19840	0.0892857	0.0076303	0.0699034	Metabolism	Amino acid metabolism	TRINITY_DN1088_c0_g1,TRINITY_DN552_c4_g1,TRINITY_DN449_c0_g1,TRINITY_DN14001_c0_g1,TRINITY_DN5335_c0_g1
14	map04810	Regulation of actin cytoskeleton	KEGG PATHWAY	14/ 436	306/ 19840	0.0457516	0.00808814	0.0717823	Cellular Processes	Cell motility	TRINITY_DN49351_c0_g1,TRINITY_DN14270_c0_g1,TRINITY_DN3171_c0_g1,TRINITY_DN27662_c0_g1,TRINITY_DN2906_c0_g1,TRINITY_DN50934_c0_g1,TRINITY_DN49303_c0_g1,TRINITY_DN51833_c0_g1,TRINITY_DN48439_c0_g1,TRINITY_DN51053_c0_g1,TRINITY_DN48466_c0_g1,TRINITY_DN15287_c0_g2,TRINITY_DN50962_c0_g1,TRINITY_DN48418_c0_g1
13	map05205	Proteoglycans in cancer	KEGG PATHWAY	13/ 436	290/ 19840	0.0448276	0.0122762	0.10565	Human Diseases	Cancer: overview	TRINITY_DN3201_c0_g1,TRINITY_DN4787_c0_g1,TRINITY_DN50143_c0_g1,TRINITY_DN7240_c0_g2,TRINITY_DN10615_c0_g2,TRINITY_DN13491_c0_g3,TRINITY_DN50934_c0_g1,TRINITY_DN48446_c0_g1,TRINITY_DN49303_c0_g1,TRINITY_DN51833_c0_g1,TRINITY_DN12814_c0_g1,TRINITY_DN15287_c0_g2,TRINITY_DN1388_c1_g2
23	map05014	Amyotrophic lateral sclerosis	KEGG PATHWAY	23/ 436	639/ 19840	0.0359937	0.0146474	0.122349	Human Diseases	Neurodegenerative disease	TRINITY_DN50977_c0_g1,TRINITY_DN51132_c0_g1,TRINITY_DN2722_c0_g1,TRINITY_DN51833_c0_g1,TRINITY_DN50114_c0_g1,TRINITY_DN4256_c0_g2,TRINITY_DN50126_c0_g1,TRINITY_DN29718_c0_g1,TRINITY_DN47834_c0_g1,TRINITY_DN4292_c0_g1,TRINITY_DN51259_c0_g1,TRINITY_DN47858_c0_g1,TRINITY_DN467_c0_g1,TRINITY_DN47801_c0_g1,TRINITY_DN50994_c0_g1,TRINITY_DN3937_c0_g2,TRINITY_DN40882_c0_g1,TRINITY_DN35174_c0_g1,TRINITY_D…
8	map04137	Mitophagy - animal	KEGG PATHWAY	8/ 436	153/ 19840	0.0522876	0.0200054	0.142038	Cellular Processes	Transport and catabolism	TRINITY_DN16968_c0_g2,TRINITY_DN21767_c0_g1,TRINITY_DN1741_c0_g1,TRINITY_DN1191_c0_g1,TRINITY_DN50114_c0_g1,TRINITY_DN49254_c0_g1,TRINITY_DN32229_c0_g1,TRINITY_DN26021_c0_g1
7	map00010	Glycolysis / Gluconeogenesis	KEGG PATHWAY	7/ 436	121/ 19840	0.0578512	0.0175322	0.142261	Metabolism	Carbohydrate metabolism	TRINITY_DN48279_c0_g1,TRINITY_DN44268_c0_g1,TRINITY_DN27_c7_g1,TRINITY_DN47845_c0_g1,TRINITY_DN51357_c0_g1,TRINITY_DN12867_c0_g3,TRINITY_DN11622_c0_g1
18	map05131	Shigellosis	KEGG PATHWAY	18/ 436	479/ 19840	0.0375783	0.0197049	0.143492	Human Diseases	Infectious disease: bacterial	TRINITY_DN49351_c0_g1,TRINITY_DN47862_c0_g1,TRINITY_DN16968_c0_g2,TRINITY_DN51280_c0_g1,TRINITY_DN236_c0_g1,TRINITY_DN572_c0_g1,TRINITY_DN1286_c0_g1,TRINITY_DN14532_c0_g1,TRINITY_DN48439_c0_g1,TRINITY_DN50934_c0_g1,TRINITY_DN1558_c0_g2,TRINITY_DN1191_c0_g1,TRINITY_DN51833_c0_g1,TRINITY_DN51053_c0_g1,TRINITY_DN48466_c0_g1,TRINITY_DN32229_c0_g1,TRINITY_DN50962_c0_g1,TRINITY_DN48418_c0_g1
6	map00620	Pyruvate metabolism	KEGG PATHWAY	6/ 436	95/ 19840	0.0631579	0.0183571	0.144817	Metabolism	Carbohydrate metabolism	TRINITY_DN153_c0_g1,TRINITY_DN27_c7_g1,TRINITY_DN47845_c0_g1,TRINITY_DN48340_c0_g1,TRINITY_DN12867_c0_g3,TRINITY_DN49152_c0_g1
9	map00190	Oxidative phosphorylation	KEGG PATHWAY	9/ 436	182/ 19840	0.0494505	0.0195222	0.145903	Metabolism	Energy metabolism	TRINITY_DN50126_c0_g1,TRINITY_DN2722_c0_g1,TRINITY_DN4292_c0_g1,TRINITY_DN51259_c0_g1,TRINITY_DN51132_c0_g1,TRINITY_DN467_c0_g1,TRINITY_DN51971_c0_g1,TRINITY_DN49450_c0_g1,TRINITY_DN2767_c0_g1
4	map00030	Pentose phosphate pathway	KEGG PATHWAY	4/ 436	47/ 19840	0.0851064	0.0195041	0.149707	Metabolism	Carbohydrate metabolism	TRINITY_DN1200_c0_g1,TRINITY_DN39073_c0_g1,TRINITY_DN11622_c0_g1,TRINITY_DN51357_c0_g1
21	map05010	Alzheimer disease	KEGG PATHWAY	21/ 436	598/ 19840	0.0351171	0.0242763	0.160336	Human Diseases	Neurodegenerative disease	TRINITY_DN47801_c0_g1,TRINITY_DN50977_c0_g1,TRINITY_DN50126_c0_g1,TRINITY_DN36742_c0_g2,TRINITY_DN47834_c0_g1,TRINITY_DN48279_c0_g1,TRINITY_DN207_c0_g1,TRINITY_DN3937_c0_g2,TRINITY_DN50413_c0_g1,TRINITY_DN51259_c0_g1,TRINITY_DN51132_c0_g1,TRINITY_DN47858_c0_g1,TRINITY_DN4292_c0_g1,TRINITY_DN48295_c0_g1,TRINITY_DN2822_c0_g1,TRINITY_DN18242_c1_g1,TRINITY_DN467_c0_g1,TRINITY_DN2722_c0_g1,TRINITY_DN1…
8	map01240	Biosynthesis of cofactors	KEGG PATHWAY	8/ 436	158/ 19840	0.0506329	0.0237191	0.160386	Metabolism	Global and overview maps	TRINITY_DN4643_c0_g1,TRINITY_DN4518_c0_g1,TRINITY_DN4113_c0_g1,TRINITY_DN47845_c0_g1,TRINITY_DN564_c0_g1,TRINITY_DN47797_c0_g1,TRINITY_DN27_c7_g1,TRINITY_DN32580_c0_g1
2	map04744	Phototransduction	KEGG PATHWAY	2/ 436	11/ 19840	0.181818	0.023242	0.160993	Organismal Systems	Sensory system	TRINITY_DN48295_c0_g1,TRINITY_DN50413_c0_g1
3	map00770	Pantothenate and CoA biosynthesis	KEGG PATHWAY	3/ 436	29/ 19840	0.103448	0.025228	0.162835	Metabolism	Metabolism of cofactors and vitamins	TRINITY_DN2706_c0_g1,TRINITY_DN56_c0_g1,TRINITY_DN27_c7_g1
5	map04978	Mineral absorption	KEGG PATHWAY	5/ 436	77/ 19840	0.0649351	0.0272408	0.171919	Organismal Systems	Digestive system	TRINITY_DN207_c0_g1,TRINITY_DN48464_c0_g1,TRINITY_DN1312_c0_g1,TRINITY_DN45564_c0_g1,TRINITY_DN703_c1_g1
8	map04520	Adherens junction	KEGG PATHWAY	8/ 436	166/ 19840	0.0481928	0.0306262	0.185061	Cellular Processes	Cellular community - eukaryotes	TRINITY_DN6346_c0_g1,TRINITY_DN51833_c0_g1,TRINITY_DN50934_c0_g1,TRINITY_DN3721_c0_g1,TRINITY_DN12059_c0_g1,TRINITY_DN48439_c0_g1,TRINITY_DN48466_c0_g1,TRINITY_DN50962_c0_g1
11	map05133	Pertussis	KEGG PATHWAY	11/ 436	261/ 19840	0.0421456	0.0300982	0.185824	Human Diseases	Infectious disease: bacterial	TRINITY_DN3171_c0_g1,TRINITY_DN27662_c0_g1,TRINITY_DN5117_c0_g1,TRINITY_DN21449_c0_g1,TRINITY_DN50413_c0_g1,TRINITY_DN1286_c0_g1,TRINITY_DN1558_c0_g2,TRINITY_DN10819_c1_g1,TRINITY_DN236_c0_g1,TRINITY_DN48295_c0_g1,TRINITY_DN618_c0_g1
5	map00830	Retinol metabolism	KEGG PATHWAY	5/ 436	81/ 19840	0.0617284	0.0329358	0.190893	Metabolism	Metabolism of cofactors and vitamins	TRINITY_DN12022_c0_g1,TRINITY_DN564_c0_g1,TRINITY_DN1320_c1_g1,TRINITY_DN28298_c0_g2,TRINITY_DN920_c0_g1
3	map04745	Phototransduction - fly	KEGG PATHWAY	3/ 436	32/ 19840	0.09375	0.0326399	0.193119	Organismal Systems	Sensory system	TRINITY_DN48295_c0_g1,TRINITY_DN50413_c0_g1,TRINITY_DN51833_c0_g1
24	map05022	Pathways of neurodegeneration - multiple diseases	KEGG PATHWAY	24/ 436	738/ 19840	0.0325203	0.0369213	0.205601	Human Diseases	Neurodegenerative disease	TRINITY_DN36742_c0_g2,TRINITY_DN50977_c0_g1,TRINITY_DN48295_c0_g1,TRINITY_DN2722_c0_g1,TRINITY_DN1388_c1_g2,TRINITY_DN51132_c0_g1,TRINITY_DN1191_c0_g1,TRINITY_DN50114_c0_g1,TRINITY_DN50126_c0_g1,TRINITY_DN2822_c0_g1,TRINITY_DN47834_c0_g1,TRINITY_DN4292_c0_g1,TRINITY_DN50413_c0_g1,TRINITY_DN51259_c0_g1,TRINITY_DN47858_c0_g1,TRINITY_DN467_c0_g1,TRINITY_DN32229_c0_g1,TRINITY_DN47801_c0_g1,TRINITY_DN…
6	map00983	Drug metabolism - other enzymes	KEGG PATHWAY	6/ 436	113/ 19840	0.0530973	0.0386211	0.206951	Metabolism	Xenobiotics biodegradation and metabolism	TRINITY_DN5322_c0_g1,TRINITY_DN13624_c0_g1,TRINITY_DN1282_c0_g1,TRINITY_DN1160_c0_g2,TRINITY_DN2706_c0_g1,TRINITY_DN32580_c0_g1
4	map05031	Amphetamine addiction	KEGG PATHWAY	4/ 436	57/ 19840	0.0701754	0.036467	0.207132	Human Diseases	Substance dependence	TRINITY_DN49303_c0_g1,TRINITY_DN48295_c0_g1,TRINITY_DN50413_c0_g1,TRINITY_DN1744_c0_g1
19	map05016	Huntington disease	KEGG PATHWAY	19/ 436	554/ 19840	0.034296	0.0380681	0.20791	Human Diseases	Neurodegenerative disease	TRINITY_DN47801_c0_g1,TRINITY_DN50977_c0_g1,TRINITY_DN50126_c0_g1,TRINITY_DN25590_c0_g1,TRINITY_DN47834_c0_g1,TRINITY_DN4292_c0_g1,TRINITY_DN3937_c0_g2,TRINITY_DN51259_c0_g1,TRINITY_DN51132_c0_g1,TRINITY_DN47858_c0_g1,TRINITY_DN2822_c0_g1,TRINITY_DN12059_c0_g1,TRINITY_DN18242_c1_g1,TRINITY_DN467_c0_g1,TRINITY_DN13377_c1_g1,TRINITY_DN2722_c0_g1,TRINITY_DN35174_c0_g1,TRINITY_DN49450_c0_g1,TRINITY_D…
10	map04140	Autophagy - animal	KEGG PATHWAY	10/ 436	240/ 19840	0.0416667	0.0400755	0.210768	Cellular Processes	Transport and catabolism	TRINITY_DN16968_c0_g2,TRINITY_DN50143_c0_g1,TRINITY_DN7240_c0_g2,TRINITY_DN40882_c0_g1,TRINITY_DN14532_c0_g1,TRINITY_DN48446_c0_g1,TRINITY_DN1191_c0_g1,TRINITY_DN21767_c0_g1,TRINITY_DN32229_c0_g1,TRINITY_DN51177_c0_g1
3	map04964	Proximal tubule bicarbonate reclamation	KEGG PATHWAY	3/ 436	35/ 19840	0.0857143	0.0410588	0.212013	Organismal Systems	Excretory system	TRINITY_DN48340_c0_g1,TRINITY_DN12867_c0_g3,TRINITY_DN48464_c0_g1
1	map00660	C5-Branched dibasic acid metabolism	KEGG PATHWAY	1/ 436	2/ 19840	0.5	0.0434698	0.220454	Metabolism	Carbohydrate metabolism	TRINITY_DN1083_c0_g1
4	map00020	Citrate cycle (TCA cycle)	KEGG PATHWAY	4/ 436	62/ 19840	0.0645161	0.0473466	0.224107	Metabolism	Carbohydrate metabolism	TRINITY_DN48340_c0_g1,TRINITY_DN12867_c0_g3,TRINITY_DN49152_c0_g1,TRINITY_DN51132_c0_g1
2	map03266	Virion - Herpesvirus	KEGG PATHWAY	2/ 436	16/ 19840	0.125	0.0471887	0.227146	Genetic Information Processing	Information processing in viruses	TRINITY_DN3721_c0_g1,TRINITY_DN6346_c0_g1
7	map04974	Protein digestion and absorption	KEGG PATHWAY	7/ 436	149/ 19840	0.0469799	0.04668	0.228571	Organismal Systems	Digestive system	TRINITY_DN48464_c0_g1,TRINITY_DN21535_c0_g2,TRINITY_DN51878_c0_g1,TRINITY_DN30319_c0_g1,TRINITY_DN5605_c0_g1,TRINITY_DN13377_c1_g1,TRINITY_DN4722_c0_g1
6	map05100	Bacterial invasion of epithelial cells	KEGG PATHWAY	6/ 436	118/ 19840	0.0508475	0.046069	0.229537	Human Diseases	Infectious disease: bacterial	TRINITY_DN49351_c0_g1,TRINITY_DN51833_c0_g1,TRINITY_DN50934_c0_g1,TRINITY_DN48418_c0_g1,TRINITY_DN51053_c0_g1,TRINITY_DN48466_c0_g1
17	map05130	Pathogenic Escherichia coli infection	KEGG PATHWAY	17/ 436	499/ 19840	0.0340681	0.0504118	0.234704	Human Diseases	Infectious disease: bacterial	TRINITY_DN49351_c0_g1,TRINITY_DN6255_c0_g2,TRINITY_DN48279_c0_g1,TRINITY_DN49409_c0_g1,TRINITY_DN3937_c0_g2,TRINITY_DN40882_c0_g1,TRINITY_DN48307_c0_g1,TRINITY_DN51833_c0_g1,TRINITY_DN50934_c0_g1,TRINITY_DN50977_c0_g1,TRINITY_DN35779_c0_g1,TRINITY_DN18242_c1_g1,TRINITY_DN48418_c0_g1,TRINITY_DN8382_c0_g1,TRINITY_DN51053_c0_g1,TRINITY_DN48466_c0_g1,TRINITY_DN47801_c0_g1
10	map04024	cAMP signaling pathway	KEGG PATHWAY	10/ 436	252/ 19840	0.0396825	0.0525751	0.237005	Environmental Information Processing	Signal transduction	TRINITY_DN22319_c0_g1,TRINITY_DN48464_c0_g1,TRINITY_DN50413_c0_g1,TRINITY_DN28136_c0_g1,TRINITY_DN1744_c0_g1,TRINITY_DN49303_c0_g1,TRINITY_DN48295_c0_g1,TRINITY_DN12059_c0_g1,TRINITY_DN1185_c0_g1,TRINITY_DN50934_c0_g1
4	map04977	Vitamin digestion and absorption	KEGG PATHWAY	4/ 436	64/ 19840	0.0625	0.0521491	0.238876	Organismal Systems	Digestive system	TRINITY_DN16070_c0_g3,TRINITY_DN5750_c0_g2,TRINITY_DN45677_c0_g1,TRINITY_DN167_c2_g1
4	map00982	Drug metabolism - cytochrome P450	KEGG PATHWAY	4/ 436	66/ 19840	0.0606061	0.0572071	0.253857	Metabolism	Xenobiotics biodegradation and metabolism	TRINITY_DN1015_c0_g1,TRINITY_DN5322_c0_g1,TRINITY_DN48376_c0_g1,TRINITY_DN48585_c0_g1
5	map05221	Acute myeloid leukemia	KEGG PATHWAY	5/ 436	95/ 19840	0.0526316	0.0583784	0.255069	Human Diseases	Cancer: specific types	TRINITY_DN1282_c0_g1,TRINITY_DN1160_c0_g2,TRINITY_DN13624_c0_g1,TRINITY_DN3171_c0_g1,TRINITY_DN276_c0_g1
4	map00980	Metabolism of xenobiotics by cytochrome P450	KEGG PATHWAY	4/ 436	67/ 19840	0.0597015	0.0598313	0.257456	Metabolism	Xenobiotics biodegradation and metabolism	TRINITY_DN1015_c0_g1,TRINITY_DN5322_c0_g1,TRINITY_DN48376_c0_g1,TRINITY_DN48585_c0_g1
3	map00410	beta-Alanine metabolism	KEGG PATHWAY	3/ 436	43/ 19840	0.0697674	0.0682096	0.289127	Metabolism	Metabolism of other amino acids	TRINITY_DN2706_c0_g1,TRINITY_DN27_c7_g1,TRINITY_DN47778_c0_g1
7	map05140	Leishmaniasis	KEGG PATHWAY	7/ 436	167/ 19840	0.0419162	0.0760982	0.317822	Human Diseases	Infectious disease: parasitic	TRINITY_DN3171_c0_g1,TRINITY_DN14246_c1_g1,TRINITY_DN1558_c0_g2,TRINITY_DN344_c0_g1,TRINITY_DN13491_c0_g3,TRINITY_DN236_c0_g1,TRINITY_DN1281_c0_g1
14	map04144	Endocytosis	KEGG PATHWAY	14/ 436	417/ 19840	0.0335731	0.0779224	0.320724	Cellular Processes	Transport and catabolism	TRINITY_DN49351_c0_g1,TRINITY_DN18535_c0_g1,TRINITY_DN42009_c0_g1,TRINITY_DN20716_c0_g1,TRINITY_DN10336_c0_g1,TRINITY_DN8084_c0_g1,TRINITY_DN1513_c0_g1,TRINITY_DN48526_c0_g1,TRINITY_DN51053_c0_g1,TRINITY_DN49201_c0_g1,TRINITY_DN48399_c0_g1,TRINITY_DN51028_c0_g1,TRINITY_DN48466_c0_g1,TRINITY_DN48418_c0_g1
4	map00970	Aminoacyl-tRNA biosynthesis	KEGG PATHWAY	4/ 436	78/ 19840	0.0512821	0.0927509	0.342094	Genetic Information Processing	Translation	TRINITY_DN51867_c0_g1,TRINITY_DN33784_c0_g1,TRINITY_DN49186_c0_g1,TRINITY_DN23586_c0_g2
11	map05202	Transcriptional misregulation in cancer	KEGG PATHWAY	11/ 436	312/ 19840	0.0352564	0.0846655	0.3435	Human Diseases	Cancer: overview	TRINITY_DN47862_c0_g1,TRINITY_DN51280_c0_g1,TRINITY_DN31_c0_g3,TRINITY_DN13624_c0_g1,TRINITY_DN10615_c0_g2,TRINITY_DN276_c0_g1,TRINITY_DN1282_c0_g1,TRINITY_DN3171_c0_g1,TRINITY_DN1160_c0_g2,TRINITY_DN12814_c0_g1,TRINITY_DN26021_c0_g1
17	map05132	Salmonella infection	KEGG PATHWAY	17/ 436	545/ 19840	0.0311927	0.0946201	0.344514	Human Diseases	Infectious disease: bacterial	TRINITY_DN49351_c0_g1,TRINITY_DN48418_c0_g1,TRINITY_DN48279_c0_g1,TRINITY_DN49409_c0_g1,TRINITY_DN3937_c0_g2,TRINITY_DN4177_c0_g1,TRINITY_DN51833_c0_g1,TRINITY_DN50934_c0_g1,TRINITY_DN50977_c0_g1,TRINITY_DN13491_c0_g3,TRINITY_DN18242_c1_g1,TRINITY_DN50962_c0_g1,TRINITY_DN51053_c0_g1,TRINITY_DN48466_c0_g1,TRINITY_DN49071_c0_g1,TRINITY_DN47801_c0_g1,TRINITY_DN48801_c0_g1
4	map00561	Glycerolipid metabolism	KEGG PATHWAY	4/ 436	76/ 19840	0.0526316	0.086229	0.344916	Metabolism	Lipid metabolism	TRINITY_DN1200_c0_g1,TRINITY_DN27_c7_g1,TRINITY_DN47845_c0_g1,TRINITY_DN8201_c0_g2
3	map04973	Carbohydrate digestion and absorption	KEGG PATHWAY	3/ 436	49/ 19840	0.0612245	0.0926833	0.346343	Organismal Systems	Digestive system	TRINITY_DN529_c0_g1,TRINITY_DN9083_c0_g1,TRINITY_DN48464_c0_g1
10	map04510	Focal adhesion	KEGG PATHWAY	10/ 436	278/ 19840	0.0359712	0.0878408	0.346483	Cellular Processes	Cellular community - eukaryotes	TRINITY_DN11471_c0_g1,TRINITY_DN3201_c0_g1,TRINITY_DN51833_c0_g1,TRINITY_DN50934_c0_g1,TRINITY_DN49303_c0_g1,TRINITY_DN2906_c0_g1,TRINITY_DN48439_c0_g1,TRINITY_DN15287_c0_g2,TRINITY_DN5890_c0_g1,TRINITY_DN50962_c0_g1
4	map04720	Long-term potentiation	KEGG PATHWAY	4/ 436	77/ 19840	0.0519481	0.0894612	0.348041	Organismal Systems	Nervous system	TRINITY_DN49303_c0_g1,TRINITY_DN48295_c0_g1,TRINITY_DN50413_c0_g1,TRINITY_DN12059_c0_g1
13	map05417	Lipid and atherosclerosis	KEGG PATHWAY	13/ 436	390/ 19840	0.0333333	0.0907624	0.348331	Human Diseases	Cardiovascular disease	TRINITY_DN5750_c0_g2,TRINITY_DN1286_c0_g1,TRINITY_DN16070_c0_g3,TRINITY_DN50413_c0_g1,TRINITY_DN10615_c0_g2,TRINITY_DN45677_c0_g1,TRINITY_DN13491_c0_g3,TRINITY_DN50934_c0_g1,TRINITY_DN48392_c0_g1,TRINITY_DN48295_c0_g1,TRINITY_DN1513_c0_g1,TRINITY_DN12814_c0_g1,TRINITY_DN1281_c0_g1
9	map04142	Lysosome	KEGG PATHWAY	9/ 436	245/ 19840	0.0367347	0.0924191	0.34996	Cellular Processes	Transport and catabolism	TRINITY_DN50062_c0_g1,TRINITY_DN1924_c0_g1,TRINITY_DN50143_c0_g1,TRINITY_DN49397_c0_g1,TRINITY_DN7240_c0_g2,TRINITY_DN48094_c0_g1,TRINITY_DN48446_c0_g1,TRINITY_DN11514_c0_g1,TRINITY_DN51177_c0_g1
10	map04714	Thermogenesis	KEGG PATHWAY	10/ 436	286/ 19840	0.034965	0.101016	0.363148	Organismal Systems	Environmental adaptation	TRINITY_DN51833_c0_g1,TRINITY_DN2722_c0_g1,TRINITY_DN4292_c0_g1,TRINITY_DN51259_c0_g1,TRINITY_DN14532_c0_g1,TRINITY_DN51132_c0_g1,TRINITY_DN50126_c0_g1,TRINITY_DN467_c0_g1,TRINITY_DN49450_c0_g1,TRINITY_DN2767_c0_g1
1	map00981	Insect hormone biosynthesis	KEGG PATHWAY	1/ 436	5/ 19840	0.2	0.105165	0.373335	Metabolism	Metabolism of terpenoids and polyketides	TRINITY_DN27_c7_g1
4	map04260	Cardiac muscle contraction	KEGG PATHWAY	4/ 436	83/ 19840	0.0481928	0.110036	0.385807	Organismal Systems	Circulatory system	TRINITY_DN48464_c0_g1,TRINITY_DN467_c0_g1,TRINITY_DN49450_c0_g1,TRINITY_DN2767_c0_g1
5	map05211	Renal cell carcinoma	KEGG PATHWAY	5/ 436	118/ 19840	0.0423729	0.118793	0.392294	Human Diseases	Cancer: specific types	TRINITY_DN50058_c0_g1,TRINITY_DN3201_c0_g1,TRINITY_DN12059_c0_g1,TRINITY_DN26021_c0_g1,TRINITY_DN50934_c0_g1
4	map04971	Gastric acid secretion	KEGG PATHWAY	4/ 436	84/ 19840	0.047619	0.113655	0.393635	Organismal Systems	Digestive system	TRINITY_DN48295_c0_g1,TRINITY_DN50413_c0_g1,TRINITY_DN48464_c0_g1,TRINITY_DN51833_c0_g1
7	map04666	Fc gamma R-mediated phagocytosis	KEGG PATHWAY	7/ 436	186/ 19840	0.0376344	0.116682	0.394495	Organismal Systems	Immune system	TRINITY_DN49351_c0_g1,TRINITY_DN27662_c0_g1,TRINITY_DN50934_c0_g1,TRINITY_DN48418_c0_g1,TRINITY_DN51053_c0_g1,TRINITY_DN5890_c0_g1,TRINITY_DN48466_c0_g1
2	map00053	Ascorbate and aldarate metabolism	KEGG PATHWAY	2/ 436	27/ 19840	0.0740741	0.118108	0.394619	Metabolism	Carbohydrate metabolism	TRINITY_DN27_c7_g1,TRINITY_DN47845_c0_g1
3	map00350	Tyrosine metabolism	KEGG PATHWAY	3/ 436	54/ 19840	0.0555556	0.115432	0.394971	Metabolism	Amino acid metabolism	TRINITY_DN4636_c0_g1,TRINITY_DN42331_c0_g1,TRINITY_DN10211_c0_g1
4	map04713	Circadian entrainment	KEGG PATHWAY	4/ 436	88/ 19840	0.0454545	0.128642	0.419933	Organismal Systems	Environmental adaptation	TRINITY_DN1572_c0_g2,TRINITY_DN48295_c0_g1,TRINITY_DN50413_c0_g1,TRINITY_DN5674_c0_g1
2	map00430	Taurine and hypotaurine metabolism	KEGG PATHWAY	2/ 436	29/ 19840	0.0689655	0.132847	0.428734	Metabolism	Metabolism of other amino acids	TRINITY_DN1101_c0_g1,TRINITY_DN49342_c0_g1
4	map04391	Hippo signaling pathway - fly	KEGG PATHWAY	4/ 436	91/ 19840	0.043956	0.140392	0.447992	Environmental Information Processing	Signal transduction	TRINITY_DN16423_c1_g1,TRINITY_DN48023_c0_g1,TRINITY_DN4099_c0_g1,TRINITY_DN51833_c0_g1
6	map00230	Purine metabolism	KEGG PATHWAY	6/ 436	161/ 19840	0.0372671	0.144454	0.450825	Metabolism	Nucleotide metabolism	TRINITY_DN836_c0_g1,TRINITY_DN4113_c0_g1,TRINITY_DN21544_c0_g1,TRINITY_DN3656_c1_g1,TRINITY_DN11622_c0_g1,TRINITY_DN32580_c0_g1
1	map00470	D-Amino acid metabolism	KEGG PATHWAY	1/ 436	7/ 19840	0.142857	0.144073	0.45463	Metabolism	Metabolism of other amino acids	TRINITY_DN14001_c0_g1
2	map00120	Primary bile acid biosynthesis	KEGG PATHWAY	2/ 436	32/ 19840	0.0625	0.155662	0.480523	Metabolism	Lipid metabolism	TRINITY_DN1101_c0_g1,TRINITY_DN12269_c0_g1
5	map04750	Inflammatory mediator regulation of TRP channels	KEGG PATHWAY	5/ 436	130/ 19840	0.0384615	0.15863	0.484418	Organismal Systems	Sensory system	TRINITY_DN49303_c0_g1,TRINITY_DN48295_c0_g1,TRINITY_DN50413_c0_g1,TRINITY_DN1320_c1_g1,TRINITY_DN12022_c0_g1
6	map04915	Estrogen signaling pathway	KEGG PATHWAY	6/ 436	167/ 19840	0.0359281	0.162728	0.491645	Organismal Systems	Endocrine system	TRINITY_DN50413_c0_g1,TRINITY_DN10615_c0_g2,TRINITY_DN48295_c0_g1,TRINITY_DN1513_c0_g1,TRINITY_DN12814_c0_g1,TRINITY_DN51177_c0_g1
4	map04330	Notch signaling pathway	KEGG PATHWAY	4/ 436	98/ 19840	0.0408163	0.169354	0.50628	Environmental Information Processing	Signal transduction	TRINITY_DN14788_c0_g1,TRINITY_DN12059_c0_g1,TRINITY_DN8228_c0_g1,TRINITY_DN36742_c0_g2
4	map04976	Bile secretion	KEGG PATHWAY	4/ 436	98/ 19840	0.0408163	0.169354	0.50628	Organismal Systems	Digestive system	TRINITY_DN50058_c0_g1,TRINITY_DN1101_c0_g1,TRINITY_DN48464_c0_g1,TRINITY_DN20732_c0_g1
2	map00220	Arginine biosynthesis	KEGG PATHWAY	2/ 436	35/ 19840	0.0571429	0.179146	0.513914	Metabolism	Amino acid metabolism	TRINITY_DN552_c4_g1,TRINITY_DN52323_c0_g1
4	map04657	IL-17 signaling pathway	KEGG PATHWAY	4/ 436	100/ 19840	0.04	0.17799	0.515807	Organismal Systems	Immune system	TRINITY_DN9775_c0_g3,TRINITY_DN12814_c0_g1,TRINITY_DN10615_c0_g2,TRINITY_DN52334_c0_g1
7	map05161	Hepatitis B	KEGG PATHWAY	7/ 436	209/ 19840	0.0334928	0.177956	0.521025	Human Diseases	Infectious disease: viral	TRINITY_DN4787_c0_g1,TRINITY_DN1286_c0_g1,TRINITY_DN10615_c0_g2,TRINITY_DN13491_c0_g3,TRINITY_DN12059_c0_g1,TRINITY_DN12814_c0_g1,TRINITY_DN48023_c0_g1
2	map00591	Linoleic acid metabolism	KEGG PATHWAY	2/ 436	37/ 19840	0.0540541	0.195084	0.554038	Metabolism	Lipid metabolism	TRINITY_DN12022_c0_g1,TRINITY_DN1320_c1_g1
3	map05219	Bladder cancer	KEGG PATHWAY	3/ 436	70/ 19840	0.0428571	0.199285	0.554873	Human Diseases	Cancer: specific types	TRINITY_DN3201_c0_g1,TRINITY_DN12814_c0_g1,TRINITY_DN10615_c0_g2
5	map04922	Glucagon signaling pathway	KEGG PATHWAY	5/ 436	141/ 19840	0.035461	0.199238	0.560234	Organismal Systems	Endocrine system	TRINITY_DN50058_c0_g1,TRINITY_DN12867_c0_g3,TRINITY_DN50413_c0_g1,TRINITY_DN48295_c0_g1,TRINITY_DN12059_c0_g1
10	map05167	Kaposi sarcoma-associated herpesvirus infection	KEGG PATHWAY	10/ 436	335/ 19840	0.0298507	0.204389	0.563559	Human Diseases	Infectious disease: viral	TRINITY_DN3201_c0_g1,TRINITY_DN1558_c0_g2,TRINITY_DN12059_c0_g1,TRINITY_DN50413_c0_g1,TRINITY_DN1286_c0_g1,TRINITY_DN50934_c0_g1,TRINITY_DN236_c0_g1,TRINITY_DN48295_c0_g1,TRINITY_DN1191_c0_g1,TRINITY_DN32229_c0_g1
4	map01232	Nucleotide metabolism	KEGG PATHWAY	4/ 436	107/ 19840	0.0373832	0.209302	0.571555	Metabolism	Global and overview maps	TRINITY_DN3656_c1_g1,TRINITY_DN4113_c0_g1,TRINITY_DN32580_c0_g1,TRINITY_DN21544_c0_g1
6	map04390	Hippo signaling pathway	KEGG PATHWAY	6/ 436	183/ 19840	0.0327869	0.215791	0.583663	Environmental Information Processing	Signal transduction	TRINITY_DN51833_c0_g1,TRINITY_DN49303_c0_g1,TRINITY_DN48023_c0_g1,TRINITY_DN16423_c1_g1,TRINITY_DN4099_c0_g1,TRINITY_DN1388_c1_g2
4	map04916	Melanogenesis	KEGG PATHWAY	4/ 436	109/ 19840	0.0366972	0.218524	0.58548	Organismal Systems	Endocrine system	TRINITY_DN48295_c0_g1,TRINITY_DN50413_c0_g1,TRINITY_DN12059_c0_g1,TRINITY_DN1388_c1_g2
6	map05160	Hepatitis C	KEGG PATHWAY	6/ 436	185/ 19840	0.0324324	0.22281	0.591383	Human Diseases	Infectious disease: viral	TRINITY_DN48307_c0_g1,TRINITY_DN1286_c0_g1,TRINITY_DN6255_c0_g2,TRINITY_DN48023_c0_g1,TRINITY_DN50064_c0_g1,TRINITY_DN8382_c0_g1
3	map00140	Steroid hormone biosynthesis	KEGG PATHWAY	3/ 436	75/ 19840	0.04	0.227938	0.593894	Metabolism	Lipid metabolism	TRINITY_DN5467_c0_g1,TRINITY_DN1320_c1_g1,TRINITY_DN12022_c0_g1
6	map05323	Rheumatoid arthritis	KEGG PATHWAY	6/ 436	186/ 19840	0.0322581	0.226347	0.59521	Human Diseases	Immune disease	TRINITY_DN3201_c0_g1,TRINITY_DN50143_c0_g1,TRINITY_DN7240_c0_g2,TRINITY_DN13491_c0_g3,TRINITY_DN48446_c0_g1,TRINITY_DN16860_c0_g1
5	map04722	Neurotrophin signaling pathway	KEGG PATHWAY	5/ 436	149/ 19840	0.033557	0.230762	0.595786	Organismal Systems	Nervous system	TRINITY_DN733_c0_g1,TRINITY_DN48295_c0_g1,TRINITY_DN50413_c0_g1,TRINITY_DN36742_c0_g2,TRINITY_DN50934_c0_g1
2	map04710	Circadian rhythm	KEGG PATHWAY	2/ 436	42/ 19840	0.047619	0.235567	0.59733	Organismal Systems	Environmental adaptation	TRINITY_DN1572_c0_g2,TRINITY_DN5674_c0_g1
1	map00920	Sulfur metabolism	KEGG PATHWAY	1/ 436	12/ 19840	0.0833333	0.234117	0.599001	Metabolism	Energy metabolism	TRINITY_DN5581_c0_g1
6	map04932	Non-alcoholic fatty liver disease	KEGG PATHWAY	6/ 436	194/ 19840	0.0309278	0.255266	0.635926	Human Diseases	Endocrine and metabolic disease	TRINITY_DN276_c0_g1,TRINITY_DN51132_c0_g1,TRINITY_DN50934_c0_g1,TRINITY_DN467_c0_g1,TRINITY_DN49450_c0_g1,TRINITY_DN2767_c0_g1
10	map04621	NOD-like receptor signaling pathway	KEGG PATHWAY	10/ 436	354/ 19840	0.0282486	0.253405	0.636876	Organismal Systems	Immune system	TRINITY_DN32935_c0_g1,TRINITY_DN7259_c0_g1,TRINITY_DN21767_c0_g1,TRINITY_DN4177_c0_g1,TRINITY_DN3477_c0_g1,TRINITY_DN1489_c1_g1,TRINITY_DN1286_c0_g1,TRINITY_DN1281_c0_g1,TRINITY_DN49071_c0_g1,TRINITY_DN48801_c0_g1
9	map04015	Rap1 signaling pathway	KEGG PATHWAY	9/ 436	315/ 19840	0.0285714	0.25814	0.637494	Environmental Information Processing	Signal transduction	TRINITY_DN3201_c0_g1,TRINITY_DN3171_c0_g1,TRINITY_DN50413_c0_g1,TRINITY_DN2906_c0_g1,TRINITY_DN50934_c0_g1,TRINITY_DN48295_c0_g1,TRINITY_DN51833_c0_g1,TRINITY_DN238_c0_g1,TRINITY_DN5890_c0_g1
3	map04213	Longevity regulating pathway - multiple species	KEGG PATHWAY	3/ 436	82/ 19840	0.0365854	0.26919	0.653419	Organismal Systems	Aging	TRINITY_DN18157_c0_g2,TRINITY_DN1513_c0_g1,TRINITY_DN14532_c0_g1
1	map00730	Thiamine metabolism	KEGG PATHWAY	1/ 436	14/ 19840	0.0714286	0.267429	0.65474	Metabolism	Metabolism of cofactors and vitamins	TRINITY_DN4113_c0_g1
3	map05144	Malaria	KEGG PATHWAY	3/ 436	83/ 19840	0.0361446	0.275159	0.662246	Human Diseases	Infectious disease: parasitic	TRINITY_DN14246_c1_g1,TRINITY_DN13491_c0_g3,TRINITY_DN344_c0_g1
3	map04975	Fat digestion and absorption	KEGG PATHWAY	3/ 436	83/ 19840	0.0361446	0.275159	0.662246	Organismal Systems	Digestive system	TRINITY_DN16070_c0_g3,TRINITY_DN5750_c0_g2,TRINITY_DN45677_c0_g1
9	map04210	Apoptosis	KEGG PATHWAY	9/ 436	327/ 19840	0.0275229	0.29331	0.671776	Cellular Processes	Cell growth and death	TRINITY_DN50977_c0_g1,TRINITY_DN50062_c0_g1,TRINITY_DN50143_c0_g1,TRINITY_DN3937_c0_g2,TRINITY_DN7240_c0_g2,TRINITY_DN51833_c0_g1,TRINITY_DN48446_c0_g1,TRINITY_DN18242_c1_g1,TRINITY_DN51177_c0_g1
2	map00500	Starch and sucrose metabolism	KEGG PATHWAY	2/ 436	49/ 19840	0.0408163	0.292799	0.676055	Metabolism	Carbohydrate metabolism	TRINITY_DN11622_c0_g1,TRINITY_DN529_c0_g1
4	map04728	Dopaminergic synapse	KEGG PATHWAY	4/ 436	124/ 19840	0.0322581	0.290529	0.676313	Organismal Systems	Nervous system	TRINITY_DN49303_c0_g1,TRINITY_DN48295_c0_g1,TRINITY_DN50413_c0_g1,TRINITY_DN1744_c0_g1
6	map04936	Alcoholic liver disease	KEGG PATHWAY	6/ 436	203/ 19840	0.0295567	0.288908	0.678098	Human Diseases	Endocrine and metabolic disease	TRINITY_DN1558_c0_g2,TRINITY_DN5117_c0_g1,TRINITY_DN1286_c0_g1,TRINITY_DN10819_c1_g1,TRINITY_DN236_c0_g1,TRINITY_DN27_c7_g1
3	map04216	Ferroptosis	KEGG PATHWAY	3/ 436	85/ 19840	0.0352941	0.287133	0.679549	Cellular Processes	Cell growth and death	TRINITY_DN45564_c0_g1,TRINITY_DN1312_c0_g1,TRINITY_DN703_c1_g1
3	map04920	Adipocytokine signaling pathway	KEGG PATHWAY	3/ 436	87/ 19840	0.0344828	0.299148	0.679664	Organismal Systems	Endocrine system	TRINITY_DN50058_c0_g1,TRINITY_DN733_c0_g1,TRINITY_DN12867_c0_g3
3	map05143	African trypanosomiasis	KEGG PATHWAY	3/ 436	87/ 19840	0.0344828	0.299148	0.679664	Human Diseases	Infectious disease: parasitic	TRINITY_DN16070_c0_g3,TRINITY_DN5750_c0_g2,TRINITY_DN45677_c0_g1
2	map01250	Biosynthesis of nucleotide sugars	KEGG PATHWAY	2/ 436	51/ 19840	0.0392157	0.309093	0.680484	Metabolism	Global and overview maps	TRINITY_DN52159_c0_g1,TRINITY_DN11622_c0_g1
3	map03250	Viral life cycle - HIV-1	KEGG PATHWAY	3/ 436	88/ 19840	0.0340909	0.305166	0.682418	Genetic Information Processing	Information processing in viruses	TRINITY_DN12059_c0_g1,TRINITY_DN2822_c0_g1,TRINITY_DN18535_c0_g1
6	map04310	Wnt signaling pathway	KEGG PATHWAY	6/ 436	208/ 19840	0.0288462	0.30799	0.683353	Environmental Information Processing	Signal transduction	TRINITY_DN49327_c0_g1,TRINITY_DN36742_c0_g2,TRINITY_DN50934_c0_g1,TRINITY_DN12059_c0_g1,TRINITY_DN9775_c0_g3,TRINITY_DN1388_c1_g2
9	map05203	Viral carcinogenesis	KEGG PATHWAY	9/ 436	336/ 19840	0.0267857	0.320453	0.68946	Human Diseases	Cancer: overview	TRINITY_DN1558_c0_g2,TRINITY_DN52041_c0_g1,TRINITY_DN49572_c0_g1,TRINITY_DN1286_c0_g1,TRINITY_DN48439_c0_g1,TRINITY_DN50934_c0_g1,TRINITY_DN236_c0_g1,TRINITY_DN12059_c0_g1,TRINITY_DN48023_c0_g1
3	map03050	Proteasome	KEGG PATHWAY	3/ 436	90/ 19840	0.0333333	0.317215	0.692992	Genetic Information Processing	Folding, sorting and degradation	TRINITY_DN47858_c0_g1,TRINITY_DN50064_c0_g1,TRINITY_DN47834_c0_g1
4	map04926	Relaxin signaling pathway	KEGG PATHWAY	4/ 436	130/ 19840	0.0307692	0.320245	0.694271	Organismal Systems	Endocrine system	TRINITY_DN9775_c0_g3,TRINITY_DN12814_c0_g1,TRINITY_DN10615_c0_g2,TRINITY_DN3201_c0_g1
7	map04141	Protein processing in endoplasmic reticulum	KEGG PATHWAY	7/ 436	255/ 19840	0.027451	0.329204	0.702963	Genetic Information Processing	Folding, sorting and degradation	TRINITY_DN49797_c0_g1,TRINITY_DN47743_c0_g1,TRINITY_DN5751_c0_g1,TRINITY_DN50114_c0_g1,TRINITY_DN338_c0_g1,TRINITY_DN18157_c0_g2,TRINITY_DN1513_c0_g1
4	map04972	Pancreatic secretion	KEGG PATHWAY	4/ 436	135/ 19840	0.0296296	0.345179	0.705259	Organismal Systems	Digestive system	TRINITY_DN529_c0_g1,TRINITY_DN50934_c0_g1,TRINITY_DN48464_c0_g1,TRINITY_DN5605_c0_g1
5	map04921	Oxytocin signaling pathway	KEGG PATHWAY	5/ 436	177/ 19840	0.0282486	0.349262	0.708502	Organismal Systems	Endocrine system	TRINITY_DN49303_c0_g1,TRINITY_DN48295_c0_g1,TRINITY_DN50413_c0_g1,TRINITY_DN51833_c0_g1,TRINITY_DN47034_c0_g1
5	map04611	Platelet activation	KEGG PATHWAY	5/ 436	176/ 19840	0.0284091	0.34491	0.709815	Organismal Systems	Immune system	TRINITY_DN51833_c0_g1,TRINITY_DN49303_c0_g1,TRINITY_DN5890_c0_g1,TRINITY_DN50962_c0_g1,TRINITY_DN2906_c0_g1
1	map00670	One carbon pool by folate	KEGG PATHWAY	1/ 436	19/ 19840	0.0526316	0.344522	0.714191	Metabolism	Metabolism of cofactors and vitamins	TRINITY_DN4169_c0_g1
6	map04022	cGMP-PKG signaling pathway	KEGG PATHWAY	6/ 436	217/ 19840	0.0276498	0.34283	0.71591	Environmental Information Processing	Signal transduction	TRINITY_DN48464_c0_g1,TRINITY_DN50413_c0_g1,TRINITY_DN49303_c0_g1,TRINITY_DN48295_c0_g1,TRINITY_DN2822_c0_g1,TRINITY_DN5890_c0_g1
2	map00860	Porphyrin metabolism	KEGG PATHWAY	2/ 436	55/ 19840	0.0363636	0.341427	0.718261	Metabolism	Metabolism of cofactors and vitamins	TRINITY_DN4643_c0_g1,TRINITY_DN4518_c0_g1
10	map04814	Motor proteins	KEGG PATHWAY	10/ 436	385/ 19840	0.025974	0.340413	0.721472	Cellular Processes	Cell motility	TRINITY_DN47801_c0_g1,TRINITY_DN3937_c0_g2,TRINITY_DN51833_c0_g1,TRINITY_DN50977_c0_g1,TRINITY_DN35779_c0_g1,TRINITY_DN18242_c1_g1,TRINITY_DN47034_c0_g1,TRINITY_DN51028_c0_g1,TRINITY_DN48399_c0_g1,TRINITY_DN50962_c0_g1
4	map04152	AMPK signaling pathway	KEGG PATHWAY	4/ 436	139/ 19840	0.028777	0.36516	0.735499	Environmental Information Processing	Signal transduction	TRINITY_DN51330_c0_g1,TRINITY_DN50620_c0_g1,TRINITY_DN12867_c0_g3,TRINITY_DN14532_c0_g1
4	map04114	Oocyte meiosis	KEGG PATHWAY	4/ 436	139/ 19840	0.028777	0.36516	0.735499	Cellular Processes	Cell growth and death	TRINITY_DN49303_c0_g1,TRINITY_DN48295_c0_g1,TRINITY_DN48023_c0_g1,TRINITY_DN50413_c0_g1
4	map04931	Insulin resistance	KEGG PATHWAY	4/ 436	139/ 19840	0.028777	0.36516	0.735499	Human Diseases	Endocrine and metabolic disease	TRINITY_DN50058_c0_g1,TRINITY_DN49303_c0_g1,TRINITY_DN12867_c0_g3,TRINITY_DN831_c1_g1
4	map04261	Adrenergic signaling in cardiomyocytes	KEGG PATHWAY	4/ 436	143/ 19840	0.027972	0.385113	0.749123	Organismal Systems	Circulatory system	TRINITY_DN49303_c0_g1,TRINITY_DN48295_c0_g1,TRINITY_DN50413_c0_g1,TRINITY_DN48464_c0_g1
3	map05410	Hypertrophic cardiomyopathy	KEGG PATHWAY	3/ 436	104/ 19840	0.0288462	0.401132	0.749483	Human Diseases	Cardiovascular disease	TRINITY_DN15287_c0_g2,TRINITY_DN51833_c0_g1,TRINITY_DN2906_c0_g1
3	map05412	Arrhythmogenic right ventricular cardiomyopathy	KEGG PATHWAY	3/ 436	102/ 19840	0.0294118	0.389264	0.752047	Human Diseases	Cardiovascular disease	TRINITY_DN15287_c0_g2,TRINITY_DN51833_c0_g1,TRINITY_DN2906_c0_g1
5	map03040	Spliceosome	KEGG PATHWAY	5/ 436	185/ 19840	0.027027	0.384136	0.752377	Genetic Information Processing	Transcription	TRINITY_DN24380_c0_g1,TRINITY_DN52334_c0_g1,TRINITY_DN50994_c0_g1,TRINITY_DN1513_c0_g1,TRINITY_DN29718_c0_g1
16	map05200	Pathways in cancer	KEGG PATHWAY	16/ 436	669/ 19840	0.0239163	0.40047	0.753202	Human Diseases	Cancer: overview	TRINITY_DN11471_c0_g1,TRINITY_DN3201_c0_g1,TRINITY_DN5322_c0_g1,TRINITY_DN50058_c0_g1,TRINITY_DN50413_c0_g1,TRINITY_DN10615_c0_g2,TRINITY_DN276_c0_g1,TRINITY_DN2906_c0_g1,TRINITY_DN50934_c0_g1,TRINITY_DN48295_c0_g1,TRINITY_DN12059_c0_g1,TRINITY_DN50979_c0_g1,TRINITY_DN12814_c0_g1,TRINITY_DN49338_c0_g1,TRINITY_DN26021_c0_g1,TRINITY_DN1388_c1_g2
5	map04919	Thyroid hormone signaling pathway	KEGG PATHWAY	5/ 436	187/ 19840	0.026738	0.392852	0.753851	Organismal Systems	Endocrine system	TRINITY_DN50058_c0_g1,TRINITY_DN48464_c0_g1,TRINITY_DN12059_c0_g1,TRINITY_DN30319_c0_g1,TRINITY_DN51833_c0_g1
3	map04925	Aldosterone synthesis and secretion	KEGG PATHWAY	3/ 436	101/ 19840	0.029703	0.383308	0.755969	Organismal Systems	Endocrine system	TRINITY_DN48295_c0_g1,TRINITY_DN50413_c0_g1,TRINITY_DN48464_c0_g1
2	map00380	Tryptophan metabolism	KEGG PATHWAY	2/ 436	62/ 19840	0.0322581	0.396742	0.756206	Metabolism	Amino acid metabolism	TRINITY_DN27_c7_g1,TRINITY_DN1140_c0_g1
4	map04212	Longevity regulating pathway - worm	KEGG PATHWAY	4/ 436	146/ 19840	0.0273973	0.400029	0.757388	Organismal Systems	Aging	TRINITY_DN48392_c0_g1,TRINITY_DN21767_c0_g1,TRINITY_DN5322_c0_g1,TRINITY_DN48023_c0_g1
5	map05146	Amoebiasis	KEGG PATHWAY	5/ 436	195/ 19840	0.025641	0.427579	0.763725	Human Diseases	Infectious disease: parasitic	TRINITY_DN11471_c0_g1,TRINITY_DN52323_c0_g1,TRINITY_DN48439_c0_g1,TRINITY_DN13491_c0_g3,TRINITY_DN3171_c0_g1
7	map04514	Cell adhesion molecules	KEGG PATHWAY	7/ 436	282/ 19840	0.0248227	0.425882	0.76551	Environmental Information Processing	Signaling molecules and interaction	TRINITY_DN48307_c0_g1,TRINITY_DN3171_c0_g1,TRINITY_DN3721_c0_g1,TRINITY_DN6346_c0_g1,TRINITY_DN6255_c0_g2,TRINITY_DN5342_c1_g1,TRINITY_DN8382_c0_g1
1	map00785	Lipoic acid metabolism	KEGG PATHWAY	1/ 436	24/ 19840	0.0416667	0.413518	0.767576	Metabolism	Metabolism of cofactors and vitamins	TRINITY_DN4169_c0_g1
1	map00511	Other glycan degradation	KEGG PATHWAY	1/ 436	24/ 19840	0.0416667	0.413518	0.767576	Metabolism	Glycan biosynthesis and metabolism	TRINITY_DN1924_c0_g1
4	map04068	FoxO signaling pathway	KEGG PATHWAY	4/ 436	151/ 19840	0.0264901	0.424739	0.768318	Environmental Information Processing	Signal transduction	TRINITY_DN21767_c0_g1,TRINITY_DN12867_c0_g3,TRINITY_DN12059_c0_g1,TRINITY_DN16968_c0_g2
4	map04512	ECM-receptor interaction	KEGG PATHWAY	4/ 436	150/ 19840	0.0266667	0.419816	0.76921	Environmental Information Processing	Signaling molecules and interaction	TRINITY_DN11471_c0_g1,TRINITY_DN15287_c0_g2,TRINITY_DN4787_c0_g1,TRINITY_DN2906_c0_g1
3	map04912	GnRH signaling pathway	KEGG PATHWAY	3/ 436	108/ 19840	0.0277778	0.424662	0.773103	Organismal Systems	Endocrine system	TRINITY_DN48295_c0_g1,TRINITY_DN7768_c0_g1,TRINITY_DN50413_c0_g1
4	map04350	TGF-beta signaling pathway	KEGG PATHWAY	4/ 436	154/ 19840	0.025974	0.439446	0.780017	Environmental Information Processing	Signal transduction	TRINITY_DN12059_c0_g1,TRINITY_DN45564_c0_g1,TRINITY_DN1312_c0_g1,TRINITY_DN703_c1_g1
4	map05145	Toxoplasmosis	KEGG PATHWAY	4/ 436	156/ 19840	0.025641	0.44919	0.782638	Human Diseases	Infectious disease: parasitic	TRINITY_DN11471_c0_g1,TRINITY_DN2822_c0_g1,TRINITY_DN13491_c0_g3,TRINITY_DN1513_c0_g1
4	map04270	Vascular smooth muscle contraction	KEGG PATHWAY	4/ 436	157/ 19840	0.0254777	0.454042	0.786269	Organismal Systems	Circulatory system	TRINITY_DN49303_c0_g1,TRINITY_DN48295_c0_g1,TRINITY_DN50413_c0_g1,TRINITY_DN47034_c0_g1
3	map04146	Peroxisome	KEGG PATHWAY	3/ 436	116/ 19840	0.0258621	0.470688	0.786325	Cellular Processes	Transport and catabolism	TRINITY_DN1101_c0_g1,TRINITY_DN14001_c0_g1,TRINITY_DN831_c1_g1
5	map04612	Antigen processing and presentation	KEGG PATHWAY	5/ 436	200/ 19840	0.025	0.449094	0.787301	Organismal Systems	Immune system	TRINITY_DN48446_c0_g1,TRINITY_DN50143_c0_g1,TRINITY_DN7240_c0_g2,TRINITY_DN1513_c0_g1,TRINITY_DN50064_c0_g1
4	map04622	RIG-I-like receptor signaling pathway	KEGG PATHWAY	4/ 436	160/ 19840	0.025	0.468512	0.787323	Organismal Systems	Immune system	TRINITY_DN17704_c0_g1,TRINITY_DN8342_c0_g1,TRINITY_DN1286_c0_g1,TRINITY_DN6388_c0_g1
5	map05017	Spinocerebellar ataxia	KEGG PATHWAY	5/ 436	206/ 19840	0.0242718	0.474627	0.78827	Human Diseases	Neurodegenerative disease	TRINITY_DN47834_c0_g1,TRINITY_DN47858_c0_g1,TRINITY_DN13377_c1_g1,TRINITY_DN2822_c0_g1,TRINITY_DN35174_c0_g1
2	map00520	Amino sugar and nucleotide sugar metabolism	KEGG PATHWAY	2/ 436	71/ 19840	0.028169	0.464504	0.789935	Metabolism	Carbohydrate metabolism	TRINITY_DN52159_c0_g1,TRINITY_DN11622_c0_g1
2	map00240	Pyrimidine metabolism	KEGG PATHWAY	2/ 436	71/ 19840	0.028169	0.464504	0.789935	Metabolism	Nucleotide metabolism	TRINITY_DN2706_c0_g1,TRINITY_DN32580_c0_g1
3	map04620	Toll-like receptor signaling pathway	KEGG PATHWAY	3/ 436	112/ 19840	0.0267857	0.447867	0.790026	Organismal Systems	Immune system	TRINITY_DN1286_c0_g1,TRINITY_DN13491_c0_g3,TRINITY_DN50934_c0_g1
3	map03015	mRNA surveillance pathway	KEGG PATHWAY	3/ 436	114/ 19840	0.0263158	0.459329	0.790602	Genetic Information Processing	Translation	TRINITY_DN49303_c0_g1,TRINITY_DN24380_c0_g1,TRINITY_DN29718_c0_g1
2	map00280	Valine, leucine and isoleucine degradation	KEGG PATHWAY	2/ 436	73/ 19840	0.0273973	0.478951	0.790826	Metabolism	Amino acid metabolism	TRINITY_DN27_c7_g1,TRINITY_DN5335_c0_g1
3	map01522	Endocrine resistance	KEGG PATHWAY	3/ 436	118/ 19840	0.0254237	0.481938	0.791158	Human Diseases	Drug resistance: antineoplastic	TRINITY_DN20732_c0_g1,TRINITY_DN12814_c0_g1,TRINITY_DN10615_c0_g2
1	map00450	Selenocompound metabolism	KEGG PATHWAY	1/ 436	28/ 19840	0.0357143	0.463459	0.792906	Metabolism	Metabolism of other amino acids	TRINITY_DN50979_c0_g1
4	map04640	Hematopoietic cell lineage	KEGG PATHWAY	4/ 436	165/ 19840	0.0242424	0.492308	0.794407	Organismal Systems	Immune system	TRINITY_DN3171_c0_g1,TRINITY_DN14246_c1_g1,TRINITY_DN2906_c0_g1,TRINITY_DN344_c0_g1
1	map00040	Pentose and glucuronate interconversions	KEGG PATHWAY	1/ 436	30/ 19840	0.0333333	0.486815	0.794572	Metabolism	Carbohydrate metabolism	TRINITY_DN47845_c0_g1
1	map03060	Protein export	KEGG PATHWAY	1/ 436	30/ 19840	0.0333333	0.486815	0.794572	Genetic Information Processing	Folding, sorting and degradation	TRINITY_DN49917_c0_g1
8	map05135	Yersinia infection	KEGG PATHWAY	8/ 436	357/ 19840	0.022409	0.527665	0.81889	Human Diseases	Infectious disease: bacterial	TRINITY_DN49351_c0_g1,TRINITY_DN1286_c0_g1,TRINITY_DN51833_c0_g1,TRINITY_DN50934_c0_g1,TRINITY_DN48418_c0_g1,TRINITY_DN238_c0_g1,TRINITY_DN51053_c0_g1,TRINITY_DN48466_c0_g1
4	map04540	Gap junction	KEGG PATHWAY	4/ 436	171/ 19840	0.0233918	0.52026	0.820855	Cellular Processes	Cellular community - eukaryotes	TRINITY_DN50977_c0_g1,TRINITY_DN3937_c0_g2,TRINITY_DN18242_c1_g1,TRINITY_DN47801_c0_g1
2	map04214	Apoptosis - fly	KEGG PATHWAY	2/ 436	80/ 19840	0.025	0.527579	0.823255	Cellular Processes	Cell growth and death	TRINITY_DN49157_c0_g1,TRINITY_DN4459_c0_g2
5	map04360	Axon guidance	KEGG PATHWAY	5/ 436	216/ 19840	0.0231481	0.516271	0.823714	Organismal Systems	Development and regeneration	TRINITY_DN1388_c1_g2,TRINITY_DN4156_c0_g1,TRINITY_DN50934_c0_g1,TRINITY_DN50962_c0_g1,TRINITY_DN27662_c0_g1
2	map02010	ABC transporters	KEGG PATHWAY	2/ 436	81/ 19840	0.0246914	0.534271	0.824636	Environmental Information Processing	Membrane transport	TRINITY_DN20732_c0_g1,TRINITY_DN538_c0_g1
2	map04911	Insulin secretion	KEGG PATHWAY	2/ 436	81/ 19840	0.0246914	0.534271	0.824636	Organismal Systems	Endocrine system	TRINITY_DN50058_c0_g1,TRINITY_DN48464_c0_g1
2	map04370	VEGF signaling pathway	KEGG PATHWAY	2/ 436	78/ 19840	0.025641	0.514001	0.824724	Environmental Information Processing	Signal transduction	TRINITY_DN3201_c0_g1,TRINITY_DN50934_c0_g1
3	map04013	MAPK signaling pathway - fly	KEGG PATHWAY	3/ 436	126/ 19840	0.0238095	0.525747	0.824929	Environmental Information Processing	Signal transduction	TRINITY_DN48023_c0_g1,TRINITY_DN49513_c0_g1,TRINITY_DN50934_c0_g1
1	map05030	Cocaine addiction	KEGG PATHWAY	1/ 436	33/ 19840	0.030303	0.519961	0.824966	Human Diseases	Substance dependence	TRINITY_DN1744_c0_g1
3	map05215	Prostate cancer	KEGG PATHWAY	3/ 436	130/ 19840	0.0230769	0.546872	0.835009	Human Diseases	Cancer: specific types	TRINITY_DN12814_c0_g1,TRINITY_DN12059_c0_g1,TRINITY_DN10615_c0_g2
4	map04910	Insulin signaling pathway	KEGG PATHWAY	4/ 436	179/ 19840	0.0223464	0.556356	0.836006	Organismal Systems	Endocrine system	TRINITY_DN49303_c0_g1,TRINITY_DN48295_c0_g1,TRINITY_DN50413_c0_g1,TRINITY_DN12867_c0_g3
2	map04924	Renin secretion	KEGG PATHWAY	2/ 436	84/ 19840	0.0238095	0.553955	0.836826	Organismal Systems	Endocrine system	TRINITY_DN48295_c0_g1,TRINITY_DN50413_c0_g1
4	map05207	Chemical carcinogenesis - receptor activation	KEGG PATHWAY	4/ 436	178/ 19840	0.0224719	0.551923	0.838215	Human Diseases	Cancer: overview	TRINITY_DN3201_c0_g1,TRINITY_DN51198_c0_g1,TRINITY_DN5322_c0_g1,TRINITY_DN615_c0_g1
1	map01040	Biosynthesis of unsaturated fatty acids	KEGG PATHWAY	1/ 436	39/ 19840	0.025641	0.579981	0.866918	Metabolism	Lipid metabolism	TRINITY_DN1101_c0_g1
2	map05214	Glioma	KEGG PATHWAY	2/ 436	90/ 19840	0.0222222	0.591533	0.870442	Human Diseases	Cancer: specific types	TRINITY_DN48295_c0_g1,TRINITY_DN50413_c0_g1
1	map04136	Autophagy - other	KEGG PATHWAY	1/ 436	40/ 19840	0.025	0.589229	0.871568	Cellular Processes	Transport and catabolism	TRINITY_DN21767_c0_g1
3	map04668	TNF signaling pathway	KEGG PATHWAY	3/ 436	138/ 19840	0.0217391	0.587422	0.873444	Environmental Information Processing	Signal transduction	TRINITY_DN10615_c0_g2,TRINITY_DN12814_c0_g1,TRINITY_DN4177_c0_g1
2	map05212	Pancreatic cancer	KEGG PATHWAY	2/ 436	94/ 19840	0.0212766	0.615247	0.900671	Human Diseases	Cancer: specific types	TRINITY_DN3201_c0_g1,TRINITY_DN50934_c0_g1
7	map05170	Human immunodeficiency virus 1 infection	KEGG PATHWAY	7/ 436	342/ 19840	0.0204678	0.62808	0.900883	Human Diseases	Infectious disease: viral	TRINITY_DN27662_c0_g1,TRINITY_DN49397_c0_g1,TRINITY_DN50413_c0_g1,TRINITY_DN1286_c0_g1,TRINITY_DN13491_c0_g3,TRINITY_DN50934_c0_g1,TRINITY_DN48295_c0_g1
4	map05225	Hepatocellular carcinoma	KEGG PATHWAY	4/ 436	198/ 19840	0.020202	0.635833	0.90742	Human Diseases	Cancer: specific types	TRINITY_DN5322_c0_g1,TRINITY_DN51833_c0_g1,TRINITY_DN50979_c0_g1,TRINITY_DN1388_c1_g2
4	map05162	Measles	KEGG PATHWAY	4/ 436	199/ 19840	0.0201005	0.639752	0.908448	Human Diseases	Infectious disease: viral	TRINITY_DN47930_c0_g1,TRINITY_DN1286_c0_g1,TRINITY_DN1513_c0_g1,TRINITY_DN13491_c0_g3
1	map04742	Taste transduction	KEGG PATHWAY	1/ 436	44/ 19840	0.0227273	0.624235	0.909142	Organismal Systems	Sensory system	TRINITY_DN9083_c0_g1
1	map00051	Fructose and mannose metabolism	KEGG PATHWAY	1/ 436	44/ 19840	0.0227273	0.624235	0.909142	Metabolism	Carbohydrate metabolism	TRINITY_DN51357_c0_g1
1	map04960	Aldosterone-regulated sodium reabsorption	KEGG PATHWAY	1/ 436	44/ 19840	0.0227273	0.624235	0.909142	Organismal Systems	Excretory system	TRINITY_DN48464_c0_g1
3	map05414	Dilated cardiomyopathy	KEGG PATHWAY	3/ 436	151/ 19840	0.0198675	0.648163	0.915812	Human Diseases	Cardiovascular disease	TRINITY_DN15287_c0_g2,TRINITY_DN2906_c0_g1,TRINITY_DN51833_c0_g1
2	map04724	Glutamatergic synapse	KEGG PATHWAY	2/ 436	101/ 19840	0.019802	0.654182	0.919741	Organismal Systems	Nervous system	TRINITY_DN13377_c1_g1,TRINITY_DN35174_c0_g1
2	map04721	Synaptic vesicle cycle	KEGG PATHWAY	2/ 436	101/ 19840	0.019802	0.654182	0.919741	Organismal Systems	Nervous system	TRINITY_DN13377_c1_g1,TRINITY_DN35174_c0_g1
2	map04740	Olfactory transduction	KEGG PATHWAY	2/ 436	101/ 19840	0.019802	0.654182	0.919741	Organismal Systems	Sensory system	TRINITY_DN48295_c0_g1,TRINITY_DN50413_c0_g1
8	map05164	Influenza A	KEGG PATHWAY	8/ 436	406/ 19840	0.0197044	0.671822	0.926201	Human Diseases	Infectious disease: viral	TRINITY_DN17704_c0_g1,TRINITY_DN8342_c0_g1,TRINITY_DN12059_c0_g1,TRINITY_DN1286_c0_g1,TRINITY_DN51833_c0_g1,TRINITY_DN15_c0_g1,TRINITY_DN15488_c0_g1,TRINITY_DN6388_c0_g1
1	map01523	Antifolate resistance	KEGG PATHWAY	1/ 436	50/ 19840	0.02	0.671242	0.929916	Human Diseases	Drug resistance: antineoplastic	TRINITY_DN20716_c0_g1
3	map03082	ATP-dependent chromatin remodeling	KEGG PATHWAY	3/ 436	158/ 19840	0.0189873	0.678132	0.930384	Genetic Information Processing	Chromosome	TRINITY_DN49624_c0_g1,TRINITY_DN51833_c0_g1,TRINITY_DN51971_c0_g1
1	map00052	Galactose metabolism	KEGG PATHWAY	1/ 436	52/ 19840	0.0192308	0.685569	0.931586	Metabolism	Carbohydrate metabolism	TRINITY_DN11622_c0_g1
3	map05142	Chagas disease	KEGG PATHWAY	3/ 436	164/ 19840	0.0182927	0.702284	0.932003	Human Diseases	Infectious disease: parasitic	TRINITY_DN1558_c0_g2,TRINITY_DN13491_c0_g3,TRINITY_DN236_c0_g1
4	map03013	Nucleocytoplasmic transport	KEGG PATHWAY	4/ 436	218/ 19840	0.0183486	0.708888	0.932056	Genetic Information Processing	Translation	TRINITY_DN15488_c0_g1,TRINITY_DN4256_c0_g2,TRINITY_DN24380_c0_g1,TRINITY_DN29718_c0_g1
1	map05216	Thyroid cancer	KEGG PATHWAY	1/ 436	53/ 19840	0.0188679	0.692497	0.932081	Human Diseases	Cancer: specific types	TRINITY_DN49338_c0_g1
1	map04130	SNARE interactions in vesicular transport	KEGG PATHWAY	1/ 436	54/ 19840	0.0185185	0.699272	0.932363	Genetic Information Processing	Folding, sorting and degradation	TRINITY_DN51368_c0_g1
1	map00515	Mannose type O-glycan biosynthesis	KEGG PATHWAY	1/ 436	55/ 19840	0.0181818	0.705899	0.932444	Metabolism	Glycan biosynthesis and metabolism	TRINITY_DN1471_c0_g1
2	map05231	Choline metabolism in cancer	KEGG PATHWAY	2/ 436	108/ 19840	0.0185185	0.689912	0.933024	Human Diseases	Cancer: overview	TRINITY_DN48466_c0_g1,TRINITY_DN50934_c0_g1
2	map04726	Serotonergic synapse	KEGG PATHWAY	2/ 436	107/ 19840	0.0186916	0.685	0.935289	Organismal Systems	Nervous system	TRINITY_DN12022_c0_g1,TRINITY_DN1320_c1_g1
3	map04371	Apelin signaling pathway	KEGG PATHWAY	3/ 436	163/ 19840	0.0184049	0.698357	0.935535	Environmental Information Processing	Signal transduction	TRINITY_DN48295_c0_g1,TRINITY_DN50413_c0_g1,TRINITY_DN25590_c0_g1
2	map04933	AGE-RAGE signaling pathway in diabetic complications	KEGG PATHWAY	2/ 436	117/ 19840	0.017094	0.731329	0.939808	Human Diseases	Endocrine and metabolic disease	TRINITY_DN3201_c0_g1,TRINITY_DN50934_c0_g1
1	map04727	GABAergic synapse	KEGG PATHWAY	1/ 436	59/ 19840	0.0169492	0.730981	0.94363	Organismal Systems	Nervous system	TRINITY_DN21767_c0_g1
1	map04913	Ovarian steroidogenesis	KEGG PATHWAY	1/ 436	58/ 19840	0.0172414	0.724918	0.944389	Organismal Systems	Endocrine system	TRINITY_DN5467_c0_g1
2	map04361	Axon regeneration	KEGG PATHWAY	2/ 436	115/ 19840	0.0173913	0.722552	0.945644	Organismal Systems	Development and regeneration	TRINITY_DN36742_c0_g2,TRINITY_DN50934_c0_g1
6	map04080	Neuroactive ligand-receptor interaction	KEGG PATHWAY	6/ 436	328/ 19840	0.0182927	0.730222	0.946954	Environmental Information Processing	Signaling molecules and interaction	TRINITY_DN7768_c0_g1,TRINITY_DN1558_c0_g2,TRINITY_DN28136_c0_g1,TRINITY_DN236_c0_g1,TRINITY_DN15_c0_g1,TRINITY_DN30970_c0_g1
4	map05206	MicroRNAs in cancer	KEGG PATHWAY	4/ 436	229/ 19840	0.0174672	0.744254	0.947839	Human Diseases	Cancer: overview	TRINITY_DN3201_c0_g1,TRINITY_DN12814_c0_g1,TRINITY_DN12059_c0_g1,TRINITY_DN10615_c0_g2
1	map05217	Basal cell carcinoma	KEGG PATHWAY	1/ 436	61/ 19840	0.0163934	0.74271	0.950133	Human Diseases	Cancer: specific types	TRINITY_DN1388_c1_g2
1	map00760	Nicotinate and nicotinamide metabolism	KEGG PATHWAY	1/ 436	63/ 19840	0.015873	0.753928	0.955873	Metabolism	Metabolism of cofactors and vitamins	TRINITY_DN13502_c1_g1
2	map04723	Retrograde endocannabinoid signaling	KEGG PATHWAY	2/ 436	125/ 19840	0.016	0.764113	0.964481	Organismal Systems	Nervous system	TRINITY_DN4292_c0_g1,TRINITY_DN2722_c0_g1
3	map04623	Cytosolic DNA-sensing pathway	KEGG PATHWAY	3/ 436	184/ 19840	0.0163043	0.772813	0.971145	Organismal Systems	Immune system	TRINITY_DN10961_c0_g1,TRINITY_DN4177_c0_g1,TRINITY_DN1286_c0_g1
1	map00600	Sphingolipid metabolism	KEGG PATHWAY	1/ 436	69/ 19840	0.0144928	0.784739	0.973213	Metabolism	Lipid metabolism	TRINITY_DN1924_c0_g1
5	map04217	Necroptosis	KEGG PATHWAY	5/ 436	305/ 19840	0.0163934	0.803353	0.97501	Cellular Processes	Cell growth and death	TRINITY_DN49624_c0_g1,TRINITY_DN4177_c0_g1,TRINITY_DN2822_c0_g1,TRINITY_DN18535_c0_g1,TRINITY_DN10961_c0_g1
2	map05222	Small cell lung cancer	KEGG PATHWAY	2/ 436	130/ 19840	0.0153846	0.782796	0.975062	Human Diseases	Cancer: specific types	TRINITY_DN11471_c0_g1,TRINITY_DN2906_c0_g1
8	map04151	PI3K-Akt signaling pathway	KEGG PATHWAY	8/ 436	457/ 19840	0.0175055	0.789766	0.975189	Environmental Information Processing	Signal transduction	TRINITY_DN11471_c0_g1,TRINITY_DN3201_c0_g1,TRINITY_DN13491_c0_g3,TRINITY_DN50934_c0_g1,TRINITY_DN48023_c0_g1,TRINITY_DN2906_c0_g1,TRINITY_DN12867_c0_g3,TRINITY_DN15287_c0_g2
1	map04961	Endocrine and other factor-regulated calcium reabsorption	KEGG PATHWAY	1/ 436	68/ 19840	0.0147059	0.779885	0.975715	Organismal Systems	Excretory system	TRINITY_DN48464_c0_g1
2	map04071	Sphingolipid signaling pathway	KEGG PATHWAY	2/ 436	148/ 19840	0.0135135	0.839697	0.977353	Environmental Information Processing	Signal transduction	TRINITY_DN50934_c0_g1,TRINITY_DN51177_c0_g1
2	map04070	Phosphatidylinositol signaling system	KEGG PATHWAY	2/ 436	139/ 19840	0.0143885	0.81317	0.978561	Environmental Information Processing	Signal transduction	TRINITY_DN48295_c0_g1,TRINITY_DN50413_c0_g1
1	map05230	Central carbon metabolism in cancer	KEGG PATHWAY	1/ 436	73/ 19840	0.0136986	0.803109	0.978897	Human Diseases	Cancer: overview	TRINITY_DN50058_c0_g1
9	map05165	Human papillomavirus infection	KEGG PATHWAY	9/ 436	520/ 19840	0.0173077	0.810314	0.979273	Human Diseases	Infectious disease: viral	TRINITY_DN11471_c0_g1,TRINITY_DN3201_c0_g1,TRINITY_DN36742_c0_g2,TRINITY_DN1286_c0_g1,TRINITY_DN2906_c0_g1,TRINITY_DN12059_c0_g1,TRINITY_DN15287_c0_g2,TRINITY_DN4099_c0_g1,TRINITY_DN1388_c1_g2
2	map00310	Lysine degradation	KEGG PATHWAY	2/ 436	134/ 19840	0.0149254	0.796796	0.979611	Metabolism	Amino acid metabolism	TRINITY_DN27_c7_g1,TRINITY_DN8026_c0_g1
2	map04928	Parathyroid hormone synthesis, secretion and action	KEGG PATHWAY	2/ 436	134/ 19840	0.0149254	0.796796	0.979611	Organismal Systems	Endocrine system	TRINITY_DN9775_c0_g3,TRINITY_DN282_c0_g1
2	map05235	PD-L1 expression and PD-1 checkpoint pathway in cancer	KEGG PATHWAY	2/ 436	147/ 19840	0.0136054	0.836927	0.982179	Human Diseases	Cancer: overview	TRINITY_DN733_c0_g1,TRINITY_DN13491_c0_g3
2	map04380	Osteoclast differentiation	KEGG PATHWAY	2/ 436	147/ 19840	0.0136054	0.836927	0.982179	Organismal Systems	Development and regeneration	TRINITY_DN1281_c0_g1,TRINITY_DN50934_c0_g1
1	map00071	Fatty acid degradation	KEGG PATHWAY	1/ 436	80/ 19840	0.0125	0.831574	0.984029	Metabolism	Lipid metabolism	TRINITY_DN27_c7_g1
1	map00514	Other types of O-glycan biosynthesis	KEGG PATHWAY	1/ 436	80/ 19840	0.0125	0.831574	0.984029	Metabolism	Glycan biosynthesis and metabolism	TRINITY_DN1471_c0_g1
3	map04060	Cytokine-cytokine receptor interaction	KEGG PATHWAY	3/ 436	213/ 19840	0.0140845	0.850231	0.985574	Environmental Information Processing	Signaling molecules and interaction	TRINITY_DN11548_c0_g1,TRINITY_DN16860_c0_g1,TRINITY_DN3746_c0_g1
1	map05226	Gastric cancer	KEGG PATHWAY	1/ 436	169/ 19840	0.00591716	0.976982	0.987413	Human Diseases	Cancer: specific types	TRINITY_DN1388_c1_g2
1	map04660	T cell receptor signaling pathway	KEGG PATHWAY	1/ 436	177/ 19840	0.00564972	0.980761	0.987717	Organismal Systems	Immune system	TRINITY_DN733_c0_g1
1	map03450	Non-homologous end-joining	KEGG PATHWAY	1/ 436	79/ 19840	0.0126582	0.827774	0.987764	Genetic Information Processing	Replication and repair	TRINITY_DN1688_c4_g1
2	map04550	Signaling pathways regulating pluripotency of stem cells	KEGG PATHWAY	2/ 436	145/ 19840	0.0137931	0.831258	0.987771	Cellular Processes	Cellular community - eukaryotes	TRINITY_DN50432_c0_g1,TRINITY_DN1388_c1_g2
1	map04934	Cushing syndrome	KEGG PATHWAY	1/ 436	164/ 19840	0.00609756	0.974253	0.988171	Human Diseases	Endocrine and metabolic disease	TRINITY_DN1388_c1_g2
2	map04662	B cell receptor signaling pathway	KEGG PATHWAY	2/ 436	143/ 19840	0.013986	0.825411	0.9891	Organismal Systems	Immune system	TRINITY_DN733_c0_g1,TRINITY_DN50934_c0_g1
1	map04630	JAK-STAT signaling pathway	KEGG PATHWAY	1/ 436	162/ 19840	0.00617284	0.973073	0.990512	Environmental Information Processing	Signal transduction	TRINITY_DN12059_c0_g1
1	map05120	Epithelial cell signaling in Helicobacter pylori infection	KEGG PATHWAY	1/ 436	158/ 19840	0.00632911	0.970549	0.991496	Human Diseases	Infectious disease: bacterial	TRINITY_DN50934_c0_g1
1	map03018	RNA degradation	KEGG PATHWAY	1/ 436	88/ 19840	0.0113636	0.859111	0.99182	Genetic Information Processing	Folding, sorting and degradation	TRINITY_DN48392_c0_g1
1	map00564	Glycerophospholipid metabolism	KEGG PATHWAY	1/ 436	122/ 19840	0.00819672	0.934082	0.993555	Metabolism	Lipid metabolism	TRINITY_DN8201_c0_g2
1	map05224	Breast cancer	KEGG PATHWAY	1/ 436	157/ 19840	0.00636943	0.969882	0.994391	Human Diseases	Cancer: specific types	TRINITY_DN1388_c1_g2
3	map05166	Human T-cell leukemia virus 1 infection	KEGG PATHWAY	3/ 436	382/ 19840	0.0078534	0.990931	0.994433	Human Diseases	Infectious disease: viral	TRINITY_DN50058_c0_g1,TRINITY_DN9775_c0_g3,TRINITY_DN12059_c0_g1
4	map04020	Calcium signaling pathway	KEGG PATHWAY	4/ 436	285/ 19840	0.0140351	0.875408	0.994463	Environmental Information Processing	Signal transduction	TRINITY_DN3201_c0_g1,TRINITY_DN48295_c0_g1,TRINITY_DN50413_c0_g1,TRINITY_DN2822_c0_g1
1	map05321	Inflammatory bowel disease	KEGG PATHWAY	1/ 436	95/ 19840	0.0105263	0.879494	0.995125	Human Diseases	Immune disease	TRINITY_DN13491_c0_g3
5	map05163	Human cytomegalovirus infection	KEGG PATHWAY	5/ 436	337/ 19840	0.0148368	0.865986	0.995709	Human Diseases	Infectious disease: viral	TRINITY_DN3201_c0_g1,TRINITY_DN48295_c0_g1,TRINITY_DN50413_c0_g1,TRINITY_DN1286_c0_g1,TRINITY_DN50934_c0_g1
1	map04918	Thyroid hormone synthesis	KEGG PATHWAY	1/ 436	97/ 19840	0.0103093	0.884757	0.997107	Organismal Systems	Endocrine system	TRINITY_DN48464_c0_g1
1	map04659	Th17 cell differentiation	KEGG PATHWAY	1/ 436	156/ 19840	0.00641026	0.969199	0.997292	Organismal Systems	Immune system	TRINITY_DN733_c0_g1
1	map04935	Growth hormone synthesis, secretion and action	KEGG PATHWAY	1/ 436	143/ 19840	0.00699301	0.958793	0.997425	Organismal Systems	Endocrine system	TRINITY_DN12059_c0_g1
1	map04664	Fc epsilon RI signaling pathway	KEGG PATHWAY	1/ 436	120/ 19840	0.00833333	0.931067	0.997823	Organismal Systems	Immune system	TRINITY_DN50934_c0_g1
1	map01524	Platinum drug resistance	KEGG PATHWAY	1/ 436	120/ 19840	0.00833333	0.931067	0.997823	Human Diseases	Drug resistance: antineoplastic	TRINITY_DN5322_c0_g1
1	map04940	Type I diabetes mellitus	KEGG PATHWAY	1/ 436	140/ 19840	0.00714286	0.955931	0.998104	Human Diseases	Endocrine and metabolic disease	TRINITY_DN48392_c0_g1
1	map04650	Natural killer cell mediated cytotoxicity	KEGG PATHWAY	1/ 436	154/ 19840	0.00649351	0.967788	0.999461	Organismal Systems	Immune system	TRINITY_DN50934_c0_g1
10	map05168	Herpes simplex virus 1 infection	KEGG PATHWAY	10/ 436	1392/ 19840	0.00718391	0.999998	0.999998	Human Diseases	Infectious disease: viral	TRINITY_DN3605_c0_g1,TRINITY_DN236_c0_g1,TRINITY_DN1286_c0_g1,TRINITY_DN6346_c0_g1,TRINITY_DN1558_c0_g2,TRINITY_DN13491_c0_g3,TRINITY_DN49303_c0_g1,TRINITY_DN3721_c0_g1,TRINITY_DN52334_c0_g1,TRINITY_DN29718_c0_g1
1	map05110	Vibrio cholerae infection	KEGG PATHWAY	1/ 436	93/ 19840	0.0107527	0.873991	1	Human Diseases	Infectious disease: bacterial	TRINITY_DN51833_c0_g1
1	map01521	EGFR tyrosine kinase inhibitor resistance	KEGG PATHWAY	1/ 436	93/ 19840	0.0107527	0.873991	1	Human Diseases	Drug resistance: antineoplastic	TRINITY_DN3201_c0_g1
1	map05210	Colorectal cancer	KEGG PATHWAY	1/ 436	102/ 19840	0.00980392	0.896934	1	Human Diseases	Cancer: specific types	TRINITY_DN50934_c0_g1
1	map04672	Intestinal immune network for IgA production	KEGG PATHWAY	1/ 436	105/ 19840	0.00952381	0.903614	1	Organismal Systems	Immune system	TRINITY_DN16860_c0_g1
1	map04211	Longevity regulating pathway	KEGG PATHWAY	1/ 436	105/ 19840	0.00952381	0.903614	1	Organismal Systems	Aging	TRINITY_DN14532_c0_g1
2	map04150	mTOR signaling pathway	KEGG PATHWAY	2/ 436	181/ 19840	0.0110497	0.910212	1	Environmental Information Processing	Signal transduction	TRINITY_DN14532_c0_g1,TRINITY_DN1388_c1_g2
4	map04014	Ras signaling pathway	KEGG PATHWAY	4/ 436	313/ 19840	0.0127796	0.915751	1	Environmental Information Processing	Signal transduction	TRINITY_DN3201_c0_g1,TRINITY_DN48295_c0_g1,TRINITY_DN50413_c0_g1,TRINITY_DN50934_c0_g1
4	map04010	MAPK signaling pathway	KEGG PATHWAY	4/ 436	314/ 19840	0.0127389	0.916948	1	Environmental Information Processing	Signal transduction	TRINITY_DN3201_c0_g1,TRINITY_DN49513_c0_g1,TRINITY_DN1513_c0_g1,TRINITY_DN50934_c0_g1
1	map03083	Polycomb repressive complex	KEGG PATHWAY	1/ 436	114/ 19840	0.00877193	0.921173	1	Genetic Information Processing	Chromosome	TRINITY_DN12059_c0_g1
5	map05169	Epstein-Barr virus infection	KEGG PATHWAY	5/ 436	379/ 19840	0.0131926	0.921998	1	Human Diseases	Infectious disease: viral	TRINITY_DN733_c0_g1,TRINITY_DN1286_c0_g1,TRINITY_DN47834_c0_g1,TRINITY_DN13491_c0_g3,TRINITY_DN50934_c0_g1
2	map04120	Ubiquitin mediated proteolysis	KEGG PATHWAY	2/ 436	189/ 19840	0.010582	0.922269	1	Genetic Information Processing	Folding, sorting and degradation	TRINITY_DN32229_c0_g1,TRINITY_DN1191_c0_g1
2	map03008	Ribosome biogenesis in eukaryotes	KEGG PATHWAY	2/ 436	189/ 19840	0.010582	0.922269	1	Genetic Information Processing	Translation	TRINITY_DN1092_c4_g1,TRINITY_DN14848_c0_g1
2	map04062	Chemokine signaling pathway	KEGG PATHWAY	2/ 436	194/ 19840	0.0103093	0.929013	1	Organismal Systems	Immune system	TRINITY_DN48466_c0_g1,TRINITY_DN50934_c0_g1
3	map04110	Cell cycle	KEGG PATHWAY	3/ 436	263/ 19840	0.0114068	0.930866	1	Cellular Processes	Cell growth and death	TRINITY_DN1688_c4_g1,TRINITY_DN48023_c0_g1,TRINITY_DN12059_c0_g1
3	map04218	Cellular senescence	KEGG PATHWAY	3/ 436	277/ 19840	0.0108303	0.944884	1	Cellular Processes	Cell growth and death	TRINITY_DN49303_c0_g1,TRINITY_DN48295_c0_g1,TRINITY_DN50413_c0_g1
1	map04658	Th1 and Th2 cell differentiation	KEGG PATHWAY	1/ 436	135/ 19840	0.00740741	0.950714	1	Organismal Systems	Immune system	TRINITY_DN733_c0_g1
3	map04064	NF-kappa B signaling pathway	KEGG PATHWAY	3/ 436	285/ 19840	0.0105263	0.951662	1	Environmental Information Processing	Signal transduction	TRINITY_DN17704_c0_g1,TRINITY_DN8342_c0_g1,TRINITY_DN6388_c0_g1
2	map05416	Viral myocarditis	KEGG PATHWAY	2/ 436	218/ 19840	0.00917431	0.954366	1	Human Diseases	Cardiovascular disease	TRINITY_DN51833_c0_g1,TRINITY_DN50934_c0_g1
2	map04625	C-type lectin receptor signaling pathway	KEGG PATHWAY	2/ 436	234/ 19840	0.00854701	0.966183	1	Organismal Systems	Immune system	TRINITY_DN48295_c0_g1,TRINITY_DN50413_c0_g1

## Sheet: Down
Num	Pathway id	Description	Database	Ratio_in_study	Ratio_in_pop	Rich factor	Pvalue	Padjust	First Category	Second Category	Gene_ids
17	map04974	Protein digestion and absorption	KEGG PATHWAY	17/ 736	149/ 19840	0.114094	3.93318e-05	0.00305805	Organismal Systems	Digestive system	TRINITY_DN19200_c0_g1,TRINITY_DN763_c0_g1,TRINITY_DN2402_c0_g1,TRINITY_DN16453_c0_g1,TRINITY_DN6000_c0_g1,TRINITY_DN5358_c0_g1,TRINITY_DN2089_c0_g1,TRINITY_DN2592_c1_g2,TRINITY_DN150_c2_g2,TRINITY_DN474_c0_g1,TRINITY_DN3205_c0_g2,TRINITY_DN3298_c0_g1,TRINITY_DN1358_c0_g3,TRINITY_DN19585_c0_g2,TRINITY_DN209_c0_g1,TRINITY_DN18719_c0_g1,TRINITY_DN29249_c0_g2
11	map04061	Viral protein interaction with cytokine and cytokine receptor	KEGG PATHWAY	11/ 736	67/ 19840	0.164179	3.28239e-05	0.00340274	Environmental Information Processing	Signaling molecules and interaction	TRINITY_DN2543_c0_g1,TRINITY_DN48515_c0_g1,TRINITY_DN5323_c0_g2,TRINITY_DN26624_c0_g1,TRINITY_DN7688_c0_g1,TRINITY_DN24248_c0_g1,TRINITY_DN25572_c0_g1,TRINITY_DN40822_c0_g1,TRINITY_DN7492_c0_g1,TRINITY_DN17915_c0_g1,TRINITY_DN1781_c0_g1
12	map04978	Mineral absorption	KEGG PATHWAY	12/ 736	77/ 19840	0.155844	2.49717e-05	0.00388309	Organismal Systems	Digestive system	TRINITY_DN14442_c0_g1,TRINITY_DN4231_c0_g1,TRINITY_DN37627_c0_g2,TRINITY_DN3868_c0_g1,TRINITY_DN31037_c0_g1,TRINITY_DN10948_c0_g1,TRINITY_DN2089_c0_g1,TRINITY_DN2592_c1_g2,TRINITY_DN39223_c0_g5,TRINITY_DN6784_c0_g1,TRINITY_DN2216_c0_g1,TRINITY_DN406_c0_g1
9	map00601	Glycosphingolipid biosynthesis - lacto and neolacto series	KEGG PATHWAY	9/ 736	50/ 19840	0.18	8.10789e-05	0.00420259	Metabolism	Glycan biosynthesis and metabolism	TRINITY_DN29748_c0_g1,TRINITY_DN15228_c0_g4,TRINITY_DN11936_c0_g1,TRINITY_DN5638_c0_g1,TRINITY_DN6589_c1_g2,TRINITY_DN8451_c0_g1,TRINITY_DN8451_c0_g2,TRINITY_DN7189_c1_g1,TRINITY_DN9446_c0_g1
7	map04614	Renin-angiotensin system	KEGG PATHWAY	7/ 736	29/ 19840	0.241379	7.17898e-05	0.00446533	Organismal Systems	Endocrine system	TRINITY_DN5512_c0_g1,TRINITY_DN11226_c1_g1,TRINITY_DN1384_c0_g1,TRINITY_DN16453_c0_g1,TRINITY_DN1818_c0_g1,TRINITY_DN10556_c0_g2,TRINITY_DN150_c2_g2
11	map04977	Vitamin digestion and absorption	KEGG PATHWAY	11/ 736	64/ 19840	0.171875	2.10115e-05	0.00653459	Organismal Systems	Digestive system	TRINITY_DN40343_c0_g1,TRINITY_DN17143_c0_g1,TRINITY_DN1555_c0_g1,TRINITY_DN37627_c0_g2,TRINITY_DN468_c0_g1,TRINITY_DN1580_c0_g1,TRINITY_DN13736_c0_g1,TRINITY_DN11390_c0_g2,TRINITY_DN3221_c1_g2,TRINITY_DN5618_c0_g2,TRINITY_DN37303_c0_g2
7	map00591	Linoleic acid metabolism	KEGG PATHWAY	7/ 736	37/ 19840	0.189189	0.000365871	0.0162551	Metabolism	Lipid metabolism	TRINITY_DN18908_c0_g1,TRINITY_DN17143_c0_g1,TRINITY_DN1555_c0_g1,TRINITY_DN7462_c0_g1,TRINITY_DN4934_c0_g1,TRINITY_DN17969_c0_g2,TRINITY_DN14369_c0_g1
7	map00512	Mucin type O-glycan biosynthesis	KEGG PATHWAY	7/ 736	38/ 19840	0.184211	0.000434292	0.0168831	Metabolism	Glycan biosynthesis and metabolism	TRINITY_DN30826_c0_g1,TRINITY_DN11936_c0_g1,TRINITY_DN6921_c0_g1,TRINITY_DN5857_c0_g1,TRINITY_DN5346_c1_g1,TRINITY_DN28336_c0_g5,TRINITY_DN44080_c0_g4
6	map00592	alpha-Linolenic acid metabolism	KEGG PATHWAY	6/ 736	29/ 19840	0.206897	0.000583936	0.0181604	Metabolism	Lipid metabolism	TRINITY_DN18908_c0_g1,TRINITY_DN17143_c0_g1,TRINITY_DN1555_c0_g1,TRINITY_DN7462_c0_g1,TRINITY_DN14369_c0_g1,TRINITY_DN17969_c0_g2
9	map00565	Ether lipid metabolism	KEGG PATHWAY	9/ 736	64/ 19840	0.140625	0.000561582	0.0194058	Metabolism	Lipid metabolism	TRINITY_DN18908_c0_g1,TRINITY_DN17143_c0_g1,TRINITY_DN1555_c0_g1,TRINITY_DN7462_c0_g1,TRINITY_DN29123_c0_g1,TRINITY_DN4178_c0_g1,TRINITY_DN1494_c2_g1,TRINITY_DN17969_c0_g2,TRINITY_DN14369_c0_g1
8	map00760	Nicotinate and nicotinamide metabolism	KEGG PATHWAY	8/ 736	63/ 19840	0.126984	0.00220561	0.048996	Metabolism	Metabolism of cofactors and vitamins	TRINITY_DN32154_c0_g2,TRINITY_DN1106_c0_g1,TRINITY_DN231_c0_g3,TRINITY_DN27335_c0_g2,TRINITY_DN231_c0_g1,TRINITY_DN17363_c1_g1,TRINITY_DN27335_c1_g1,TRINITY_DN6281_c0_g1
9	map00140	Steroid hormone biosynthesis	KEGG PATHWAY	9/ 736	75/ 19840	0.12	0.00178506	0.0504684	Metabolism	Lipid metabolism	TRINITY_DN11321_c0_g1,TRINITY_DN12559_c0_g2,TRINITY_DN8144_c0_g1,TRINITY_DN1111_c0_g2,TRINITY_DN2831_c0_g1,TRINITY_DN1700_c3_g1,TRINITY_DN4934_c0_g1,TRINITY_DN1675_c1_g1,TRINITY_DN11981_c0_g2
7	map00500	Starch and sucrose metabolism	KEGG PATHWAY	7/ 736	49/ 19840	0.142857	0.00207794	0.0538533	Metabolism	Carbohydrate metabolism	TRINITY_DN3917_c0_g1,TRINITY_DN3849_c1_g1,TRINITY_DN11543_c0_g2,TRINITY_DN12813_c0_g1,TRINITY_DN991_c0_g1,TRINITY_DN1106_c0_g1,TRINITY_DN6281_c0_g1
7	map04973	Carbohydrate digestion and absorption	KEGG PATHWAY	7/ 736	49/ 19840	0.142857	0.00207794	0.0538533	Organismal Systems	Digestive system	TRINITY_DN11543_c0_g2,TRINITY_DN2062_c0_g3,TRINITY_DN3659_c0_g1,TRINITY_DN2592_c1_g2,TRINITY_DN22933_c0_g1,TRINITY_DN2216_c0_g1,TRINITY_DN3917_c0_g1
10	map03320	PPAR signaling pathway	KEGG PATHWAY	10/ 736	101/ 19840	0.0990099	0.00427781	0.08315	Organismal Systems	Endocrine system	TRINITY_DN16111_c1_g1,TRINITY_DN1859_c0_g1,TRINITY_DN963_c0_g2,TRINITY_DN3229_c0_g1,TRINITY_DN2085_c0_g1,TRINITY_DN1413_c0_g1,TRINITY_DN5898_c0_g1,TRINITY_DN5579_c0_g1,TRINITY_DN890_c0_g1,TRINITY_DN6592_c0_g1
4	map00910	Nitrogen metabolism	KEGG PATHWAY	4/ 736	19/ 19840	0.210526	0.00466498	0.0853417	Metabolism	Energy metabolism	TRINITY_DN5026_c0_g1,TRINITY_DN4468_c0_g1,TRINITY_DN3156_c0_g1,TRINITY_DN1591_c0_g1
14	map05226	Gastric cancer	KEGG PATHWAY	14/ 736	169/ 19840	0.0828402	0.00424554	0.0880243	Human Diseases	Cancer: specific types	TRINITY_DN963_c0_g1,TRINITY_DN7700_c0_g1,TRINITY_DN3089_c0_g1,TRINITY_DN13204_c0_g1,TRINITY_DN462_c0_g1,TRINITY_DN1144_c0_g1,TRINITY_DN6169_c0_g1,TRINITY_DN27145_c0_g2,TRINITY_DN8159_c0_g1,TRINITY_DN11629_c0_g2,TRINITY_DN178_c0_g1,TRINITY_DN28436_c0_g2,TRINITY_DN11631_c0_g1,TRINITY_DN28436_c0_g1
13	map04270	Vascular smooth muscle contraction	KEGG PATHWAY	13/ 736	157/ 19840	0.0828025	0.00576708	0.0943979	Organismal Systems	Circulatory system	TRINITY_DN22774_c0_g1,TRINITY_DN18908_c0_g1,TRINITY_DN21147_c0_g1,TRINITY_DN8780_c0_g1,TRINITY_DN18913_c0_g2,TRINITY_DN10556_c0_g2,TRINITY_DN20108_c0_g1,TRINITY_DN20725_c1_g1,TRINITY_DN181_c0_g2,TRINITY_DN11144_c0_g1,TRINITY_DN17969_c0_g2,TRINITY_DN20109_c0_g1,TRINITY_DN14369_c0_g1
11	map00564	Glycerophospholipid metabolism	KEGG PATHWAY	11/ 736	122/ 19840	0.0901639	0.00572242	0.0988707	Metabolism	Lipid metabolism	TRINITY_DN18908_c0_g1,TRINITY_DN17143_c0_g1,TRINITY_DN1555_c0_g1,TRINITY_DN10515_c0_g1,TRINITY_DN7462_c0_g1,TRINITY_DN29123_c0_g1,TRINITY_DN10497_c0_g4,TRINITY_DN14427_c1_g1,TRINITY_DN7014_c0_g1,TRINITY_DN17969_c0_g2,TRINITY_DN14369_c0_g1
6	map00052	Galactose metabolism	KEGG PATHWAY	6/ 736	52/ 19840	0.115385	0.012192	0.157989	Metabolism	Carbohydrate metabolism	TRINITY_DN11543_c0_g2,TRINITY_DN2062_c0_g3,TRINITY_DN12813_c0_g1,TRINITY_DN3659_c0_g1,TRINITY_DN22933_c0_g1,TRINITY_DN3917_c0_g1
15	map04060	Cytokine-cytokine receptor interaction	KEGG PATHWAY	15/ 736	213/ 19840	0.0704225	0.0134266	0.160603	Environmental Information Processing	Signaling molecules and interaction	TRINITY_DN26954_c0_g1,TRINITY_DN2543_c0_g1,TRINITY_DN48515_c0_g1,TRINITY_DN18912_c0_g1,TRINITY_DN5323_c0_g2,TRINITY_DN7699_c1_g1,TRINITY_DN26624_c0_g1,TRINITY_DN7688_c0_g1,TRINITY_DN24248_c0_g1,TRINITY_DN25572_c0_g1,TRINITY_DN40822_c0_g1,TRINITY_DN7492_c0_g1,TRINITY_DN46101_c0_g1,TRINITY_DN17915_c0_g1,TRINITY_DN1781_c0_g1
11	map04972	Pancreatic secretion	KEGG PATHWAY	11/ 736	135/ 19840	0.0814815	0.01189	0.160774	Organismal Systems	Digestive system	TRINITY_DN40343_c0_g1,TRINITY_DN14442_c0_g1,TRINITY_DN41836_c0_g1,TRINITY_DN16453_c0_g1,TRINITY_DN3868_c0_g1,TRINITY_DN1580_c0_g1,TRINITY_DN13736_c0_g1,TRINITY_DN2592_c1_g2,TRINITY_DN40106_c0_g1,TRINITY_DN5618_c0_g2,TRINITY_DN17969_c0_g2
17	map04024	cAMP signaling pathway	KEGG PATHWAY	17/ 736	252/ 19840	0.0674603	0.0131879	0.164057	Environmental Information Processing	Signal transduction	TRINITY_DN7878_c1_g1,TRINITY_DN5963_c0_g1,TRINITY_DN2592_c1_g2,TRINITY_DN8780_c0_g1,TRINITY_DN31010_c0_g1,TRINITY_DN20534_c0_g3,TRINITY_DN10879_c0_g1,TRINITY_DN23140_c0_g2,TRINITY_DN16513_c0_g1,TRINITY_DN20108_c0_g1,TRINITY_DN3585_c0_g1,TRINITY_DN18000_c0_g1,TRINITY_DN11267_c0_g1,TRINITY_DN3146_c0_g2,TRINITY_DN27561_c0_g1,TRINITY_DN18348_c0_g1,TRINITY_DN21147_c0_g1
7	map00330	Arginine and proline metabolism	KEGG PATHWAY	7/ 736	67/ 19840	0.104478	0.0118819	0.167967	Metabolism	Amino acid metabolism	TRINITY_DN48275_c0_g1,TRINITY_DN1245_c0_g1,TRINITY_DN927_c0_g1,TRINITY_DN45_c3_g1,TRINITY_DN1343_c0_g1,TRINITY_DN20028_c0_g1,TRINITY_DN1339_c0_g1
4	map00603	Glycosphingolipid biosynthesis - globo and isoglobo series	KEGG PATHWAY	4/ 736	24/ 19840	0.166667	0.0110463	0.17177	Metabolism	Glycan biosynthesis and metabolism	TRINITY_DN8451_c0_g1,TRINITY_DN8451_c0_g2,TRINITY_DN15228_c0_g4,TRINITY_DN6589_c1_g2
8	map00590	Arachidonic acid metabolism	KEGG PATHWAY	8/ 736	83/ 19840	0.0963855	0.0118046	0.17482	Metabolism	Lipid metabolism	TRINITY_DN18908_c0_g1,TRINITY_DN17143_c0_g1,TRINITY_DN1555_c0_g1,TRINITY_DN7462_c0_g1,TRINITY_DN185_c0_g2,TRINITY_DN41819_c0_g2,TRINITY_DN17969_c0_g2,TRINITY_DN14369_c0_g1
9	map05410	Hypertrophic cardiomyopathy	KEGG PATHWAY	9/ 736	104/ 19840	0.0865385	0.0152149	0.175253	Human Diseases	Cardiovascular disease	TRINITY_DN3344_c0_g2,TRINITY_DN10729_c0_g5,TRINITY_DN3684_c1_g2,TRINITY_DN1818_c0_g1,TRINITY_DN24248_c0_g1,TRINITY_DN198_c0_g1,TRINITY_DN28363_c1_g1,TRINITY_DN11839_c0_g1,TRINITY_DN18064_c0_g1
4	map00340	Histidine metabolism	KEGG PATHWAY	4/ 736	28/ 19840	0.142857	0.0189456	0.210431	Metabolism	Amino acid metabolism	TRINITY_DN1343_c0_g1,TRINITY_DN45_c3_g1,TRINITY_DN48275_c0_g1,TRINITY_DN20028_c0_g1
7	map00561	Glycerolipid metabolism	KEGG PATHWAY	7/ 736	76/ 19840	0.0921053	0.0225107	0.241408	Metabolism	Lipid metabolism	TRINITY_DN40343_c0_g1,TRINITY_DN10515_c0_g1,TRINITY_DN1580_c0_g1,TRINITY_DN13736_c0_g1,TRINITY_DN10497_c0_g4,TRINITY_DN7014_c0_g1,TRINITY_DN5618_c0_g2
7	map04975	Fat digestion and absorption	KEGG PATHWAY	7/ 736	83/ 19840	0.0843373	0.034356	0.356157	Organismal Systems	Digestive system	TRINITY_DN16111_c1_g1,TRINITY_DN40343_c0_g1,TRINITY_DN1580_c0_g1,TRINITY_DN13736_c0_g1,TRINITY_DN1413_c0_g1,TRINITY_DN5618_c0_g2,TRINITY_DN17969_c0_g2
1	map00311	Penicillin and cephalosporin biosynthesis	KEGG PATHWAY	1/ 736	1/ 19840	1	0.0370968	0.372164	Metabolism	Biosynthesis of other secondary metabolites	TRINITY_DN927_c0_g1
6	map00600	Sphingolipid metabolism	KEGG PATHWAY	6/ 736	69/ 19840	0.0869565	0.042585	0.413873	Metabolism	Lipid metabolism	TRINITY_DN3872_c0_g1,TRINITY_DN12838_c0_g2,TRINITY_DN18699_c0_g1,TRINITY_DN1494_c2_g1,TRINITY_DN5515_c1_g2,TRINITY_DN4619_c0_g1
16	map04510	Focal adhesion	KEGG PATHWAY	16/ 736	278/ 19840	0.057554	0.0556286	0.524258	Cellular Processes	Cellular community - eukaryotes	TRINITY_DN5923_c0_g1,TRINITY_DN12696_c0_g2,TRINITY_DN3344_c0_g2,TRINITY_DN10729_c0_g5,TRINITY_DN8780_c0_g1,TRINITY_DN15306_c0_g1,TRINITY_DN5249_c0_g1,TRINITY_DN15027_c0_g1,TRINITY_DN21147_c0_g1,TRINITY_DN20725_c1_g1,TRINITY_DN2368_c0_g1,TRINITY_DN15846_c0_g1,TRINITY_DN22691_c0_g2,TRINITY_DN11839_c0_g1,TRINITY_DN17249_c0_g2,TRINITY_DN28516_c0_g2
12	map05146	Amoebiasis	KEGG PATHWAY	12/ 736	195/ 19840	0.0615385	0.06006	0.549372	Human Diseases	Infectious disease: parasitic	TRINITY_DN22691_c0_g2,TRINITY_DN1781_c0_g1,TRINITY_DN3089_c0_g1,TRINITY_DN7844_c0_g1,TRINITY_DN17937_c0_g1,TRINITY_DN24248_c0_g1,TRINITY_DN12511_c0_g2,TRINITY_DN1144_c0_g1,TRINITY_DN28436_c0_g2,TRINITY_DN28436_c0_g1,TRINITY_DN46101_c0_g1,TRINITY_DN17249_c0_g2
18	map04080	Neuroactive ligand-receptor interaction	KEGG PATHWAY	18/ 736	328/ 19840	0.054878	0.0642779	0.571155	Environmental Information Processing	Signaling molecules and interaction	TRINITY_DN10556_c0_g2,TRINITY_DN5963_c0_g1,TRINITY_DN27454_c0_g1,TRINITY_DN11267_c0_g1,TRINITY_DN31010_c0_g1,TRINITY_DN20534_c0_g3,TRINITY_DN3153_c0_g1,TRINITY_DN7306_c0_g4,TRINITY_DN7215_c0_g1,TRINITY_DN8048_c0_g2,TRINITY_DN20108_c0_g1,TRINITY_DN51056_c0_g1,TRINITY_DN15396_c1_g2,TRINITY_DN48333_c0_g1,TRINITY_DN40106_c0_g1,TRINITY_DN18348_c0_g1,TRINITY_DN7670_c0_g1,TRINITY_DN9086_c0_g1
7	map04976	Bile secretion	KEGG PATHWAY	7/ 736	98/ 19840	0.0714286	0.0719649	0.604894	Organismal Systems	Digestive system	TRINITY_DN7147_c0_g1,TRINITY_DN9556_c0_g1,TRINITY_DN20476_c0_g3,TRINITY_DN2592_c1_g2,TRINITY_DN5185_c0_g1,TRINITY_DN2216_c0_g1,TRINITY_DN1480_c0_g1
4	map00410	beta-Alanine metabolism	KEGG PATHWAY	4/ 736	43/ 19840	0.0930233	0.0742618	0.607774	Metabolism	Metabolism of other amino acids	TRINITY_DN45_c3_g1,TRINITY_DN48275_c0_g1,TRINITY_DN10328_c5_g1,TRINITY_DN20028_c0_g1
2	map00740	Riboflavin metabolism	KEGG PATHWAY	2/ 736	12/ 19840	0.166667	0.0709159	0.612635	Metabolism	Metabolism of cofactors and vitamins	TRINITY_DN6281_c0_g1,TRINITY_DN1106_c0_g1
6	map04911	Insulin secretion	KEGG PATHWAY	6/ 736	81/ 19840	0.0740741	0.0801646	0.623279	Organismal Systems	Endocrine system	TRINITY_DN11185_c0_g1,TRINITY_DN2592_c1_g2,TRINITY_DN40106_c0_g1,TRINITY_DN11144_c0_g1,TRINITY_DN27561_c0_g1,TRINITY_DN18348_c0_g1
5	map00380	Tryptophan metabolism	KEGG PATHWAY	5/ 736	62/ 19840	0.0806452	0.0796597	0.635235	Metabolism	Amino acid metabolism	TRINITY_DN32154_c0_g2,TRINITY_DN1343_c0_g1,TRINITY_DN32562_c0_g2,TRINITY_DN231_c0_g1,TRINITY_DN1421_c0_g1
6	map04260	Cardiac muscle contraction	KEGG PATHWAY	6/ 736	83/ 19840	0.0722892	0.0877942	0.665951	Organismal Systems	Circulatory system	TRINITY_DN3684_c1_g2,TRINITY_DN2592_c1_g2,TRINITY_DN198_c0_g1,TRINITY_DN28363_c1_g1,TRINITY_DN18064_c0_g1,TRINITY_DN24886_c0_g1
6	map04924	Renin secretion	KEGG PATHWAY	6/ 736	84/ 19840	0.0714286	0.0917529	0.679409	Organismal Systems	Endocrine system	TRINITY_DN10556_c0_g2,TRINITY_DN5963_c0_g1,TRINITY_DN41836_c0_g1,TRINITY_DN1818_c0_g1,TRINITY_DN22774_c0_g1,TRINITY_DN20108_c0_g1
1	map03267	Virion - Adenovirus	KEGG PATHWAY	1/ 736	3/ 19840	0.333333	0.107218	0.775461	Genetic Information Processing	Information processing in viruses	TRINITY_DN26589_c0_g1
4	map01523	Antifolate resistance	KEGG PATHWAY	4/ 736	50/ 19840	0.08	0.11378	0.804221	Human Diseases	Drug resistance: antineoplastic	TRINITY_DN20487_c0_g2,TRINITY_DN37627_c0_g2,TRINITY_DN24248_c0_g1,TRINITY_DN46101_c0_g1
3	map00100	Steroid biosynthesis	KEGG PATHWAY	3/ 736	34/ 19840	0.0882353	0.130706	0.903327	Metabolism	Lipid metabolism	TRINITY_DN36122_c0_g2,TRINITY_DN2984_c0_g6,TRINITY_DN44836_c0_g1
7	map04933	AGE-RAGE signaling pathway in diabetic complications	KEGG PATHWAY	7/ 736	117/ 19840	0.0598291	0.144611	0.977694	Human Diseases	Endocrine and metabolic disease	TRINITY_DN20109_c0_g1,TRINITY_DN7831_c0_g1,TRINITY_DN10556_c0_g2,TRINITY_DN24248_c0_g1,TRINITY_DN11991_c0_g1,TRINITY_DN46101_c0_g1,TRINITY_DN1781_c0_g1
10	map05168	Herpes simplex virus 1 infection	KEGG PATHWAY	10/ 736	1392/ 19840	0.00718391	1	1	Human Diseases	Infectious disease: viral	TRINITY_DN3114_c0_g1,TRINITY_DN2543_c0_g1,TRINITY_DN18394_c0_g1,TRINITY_DN20725_c0_g1,TRINITY_DN7699_c1_g1,TRINITY_DN8593_c0_g3,TRINITY_DN24248_c0_g1,TRINITY_DN12511_c0_g2,TRINITY_DN3146_c0_g2,TRINITY_DN46101_c0_g1
9	map05142	Chagas disease	KEGG PATHWAY	9/ 736	164/ 19840	0.054878	0.156803	1	Human Diseases	Infectious disease: parasitic	TRINITY_DN18394_c0_g1,TRINITY_DN17937_c0_g1,TRINITY_DN7699_c1_g1,TRINITY_DN1818_c0_g1,TRINITY_DN24248_c0_g1,TRINITY_DN16169_c0_g2,TRINITY_DN11752_c0_g1,TRINITY_DN46101_c0_g1,TRINITY_DN1781_c0_g1
8	map04261	Adrenergic signaling in cardiomyocytes	KEGG PATHWAY	8/ 736	143/ 19840	0.0559441	0.162582	1	Organismal Systems	Circulatory system	TRINITY_DN3684_c1_g2,TRINITY_DN23140_c0_g2,TRINITY_DN10556_c0_g2,TRINITY_DN2592_c1_g2,TRINITY_DN198_c0_g1,TRINITY_DN28363_c1_g1,TRINITY_DN18064_c0_g1,TRINITY_DN27561_c0_g1
4	map04727	GABAergic synapse	KEGG PATHWAY	4/ 736	59/ 19840	0.0677966	0.175125	1	Organismal Systems	Nervous system	TRINITY_DN2151_c0_g1,TRINITY_DN21678_c0_g2,TRINITY_DN10328_c5_g1,TRINITY_DN1591_c0_g1
5	map00514	Other types of O-glycan biosynthesis	KEGG PATHWAY	5/ 736	80/ 19840	0.0625	0.175692	1	Metabolism	Glycan biosynthesis and metabolism	TRINITY_DN5857_c0_g1,TRINITY_DN28336_c0_g5,TRINITY_DN30826_c0_g1,TRINITY_DN5346_c1_g1,TRINITY_DN44080_c0_g4
5	map00830	Retinol metabolism	KEGG PATHWAY	5/ 736	81/ 19840	0.0617284	0.181977	1	Metabolism	Metabolism of cofactors and vitamins	TRINITY_DN46143_c0_g1,TRINITY_DN22452_c0_g1,TRINITY_DN4934_c0_g1,TRINITY_DN32154_c0_g2,TRINITY_DN1951_c0_g1
21	map04151	PI3K-Akt signaling pathway	KEGG PATHWAY	21/ 736	457/ 19840	0.0459519	0.184833	1	Environmental Information Processing	Signal transduction	TRINITY_DN5923_c0_g1,TRINITY_DN13131_c0_g2,TRINITY_DN3344_c0_g2,TRINITY_DN1685_c0_g1,TRINITY_DN10729_c0_g5,TRINITY_DN22691_c0_g2,TRINITY_DN6169_c0_g1,TRINITY_DN15027_c0_g1,TRINITY_DN7215_c0_g1,TRINITY_DN7699_c1_g1,TRINITY_DN8048_c0_g2,TRINITY_DN24248_c0_g1,TRINITY_DN178_c0_g1,TRINITY_DN6310_c1_g1,TRINITY_DN54_c1_g1,TRINITY_DN11839_c0_g1,TRINITY_DN12696_c0_g2,TRINITY_DN2151_c0_g1,TRINITY_DN27561_c…
4	map05217	Basal cell carcinoma	KEGG PATHWAY	4/ 736	61/ 19840	0.0655738	0.190058	1	Human Diseases	Cancer: specific types	TRINITY_DN16513_c0_g1,TRINITY_DN7700_c0_g1,TRINITY_DN11629_c0_g2,TRINITY_DN27145_c0_g2
5	map05144	Malaria	KEGG PATHWAY	5/ 736	83/ 19840	0.060241	0.194789	1	Human Diseases	Infectious disease: parasitic	TRINITY_DN1413_c0_g1,TRINITY_DN46101_c0_g1,TRINITY_DN24248_c0_g1,TRINITY_DN16169_c0_g2,TRINITY_DN1781_c0_g1
2	map04950	Maturity onset diabetes of the young	KEGG PATHWAY	2/ 736	22/ 19840	0.0909091	0.195653	1	Human Diseases	Endocrine and metabolic disease	TRINITY_DN13270_c0_g1,TRINITY_DN15333_c0_g2
6	map04726	Serotonergic synapse	KEGG PATHWAY	6/ 736	107/ 19840	0.0560748	0.206578	1	Organismal Systems	Nervous system	TRINITY_DN11321_c0_g1,TRINITY_DN18908_c0_g1,TRINITY_DN32562_c0_g2,TRINITY_DN2151_c0_g1,TRINITY_DN1343_c0_g1,TRINITY_DN14369_c0_g1
7	map05332	Graft-versus-host disease	KEGG PATHWAY	7/ 736	130/ 19840	0.0538462	0.208621	1	Human Diseases	Immune disease	TRINITY_DN7699_c1_g1,TRINITY_DN49348_c0_g1,TRINITY_DN8593_c0_g3,TRINITY_DN24248_c0_g1,TRINITY_DN16169_c0_g2,TRINITY_DN12511_c0_g2,TRINITY_DN46101_c0_g1
19	map04144	Endocytosis	KEGG PATHWAY	19/ 736	417/ 19840	0.0455635	0.209339	1	Cellular Processes	Transport and catabolism	TRINITY_DN5923_c0_g1,TRINITY_DN4670_c0_g1,TRINITY_DN8559_c0_g2,TRINITY_DN19195_c1_g1,TRINITY_DN32116_c0_g3,TRINITY_DN7343_c0_g1,TRINITY_DN33779_c0_g1,TRINITY_DN9066_c0_g1,TRINITY_DN1458_c0_g1,TRINITY_DN8593_c0_g3,TRINITY_DN27330_c0_g2,TRINITY_DN178_c0_g1,TRINITY_DN2302_c1_g3,TRINITY_DN15846_c0_g1,TRINITY_DN15306_c0_g1,TRINITY_DN15185_c0_g1,TRINITY_DN27330_c0_g1,TRINITY_DN13983_c0_g1,TRINITY_DN125…
6	map05231	Choline metabolism in cancer	KEGG PATHWAY	6/ 736	108/ 19840	0.0555556	0.212447	1	Human Diseases	Cancer: overview	TRINITY_DN5923_c0_g1,TRINITY_DN18908_c0_g1,TRINITY_DN28712_c0_g1,TRINITY_DN15306_c0_g1,TRINITY_DN7014_c0_g1,TRINITY_DN14369_c0_g1
5	map04920	Adipocytokine signaling pathway	KEGG PATHWAY	5/ 736	87/ 19840	0.0574713	0.221297	1	Organismal Systems	Endocrine system	TRINITY_DN1413_c0_g1,TRINITY_DN1859_c0_g1,TRINITY_DN963_c0_g2,TRINITY_DN6592_c0_g1,TRINITY_DN1718_c1_g1
3	map04960	Aldosterone-regulated sodium reabsorption	KEGG PATHWAY	3/ 736	44/ 19840	0.0681818	0.223026	1	Organismal Systems	Excretory system	TRINITY_DN2592_c1_g2,TRINITY_DN1685_c0_g1,TRINITY_DN1700_c3_g1
1	map00470	D-Amino acid metabolism	KEGG PATHWAY	1/ 736	7/ 19840	0.142857	0.232531	1	Metabolism	Metabolism of other amino acids	TRINITY_DN927_c0_g1
14	map04810	Regulation of actin cytoskeleton	KEGG PATHWAY	14/ 736	306/ 19840	0.0457516	0.247857	1	Cellular Processes	Cell motility	TRINITY_DN5923_c0_g1,TRINITY_DN3344_c0_g2,TRINITY_DN13873_c0_g1,TRINITY_DN10729_c0_g5,TRINITY_DN8780_c0_g1,TRINITY_DN15306_c0_g1,TRINITY_DN7343_c0_g1,TRINITY_DN6169_c0_g1,TRINITY_DN8048_c0_g2,TRINITY_DN21147_c0_g1,TRINITY_DN20725_c1_g1,TRINITY_DN178_c0_g1,TRINITY_DN181_c0_g2,TRINITY_DN11839_c0_g1
13	map04514	Cell adhesion molecules	KEGG PATHWAY	13/ 736	282/ 19840	0.0460993	0.249851	1	Environmental Information Processing	Signaling molecules and interaction	TRINITY_DN18504_c0_g1,TRINITY_DN16615_c0_g1,TRINITY_DN10729_c0_g5,TRINITY_DN2996_c0_g1,TRINITY_DN2672_c0_g1,TRINITY_DN17494_c0_g2,TRINITY_DN8593_c0_g3,TRINITY_DN12124_c0_g1,TRINITY_DN16169_c0_g2,TRINITY_DN8290_c0_g1,TRINITY_DN3752_c0_g1,TRINITY_DN4696_c0_g2,TRINITY_DN12511_c0_g2
7	map04931	Insulin resistance	KEGG PATHWAY	7/ 736	139/ 19840	0.0503597	0.258119	1	Human Diseases	Endocrine and metabolic disease	TRINITY_DN963_c0_g2,TRINITY_DN25101_c0_g1,TRINITY_DN20109_c0_g1,TRINITY_DN1413_c0_g1,TRINITY_DN24248_c0_g1,TRINITY_DN27561_c0_g1,TRINITY_DN4361_c0_g1
1	map00524	Neomycin, kanamycin and gentamicin biosynthesis	KEGG PATHWAY	1/ 736	8/ 19840	0.125	0.261012	1	Metabolism	Biosynthesis of other secondary metabolites	TRINITY_DN11543_c0_g2
8	map04640	Hematopoietic cell lineage	KEGG PATHWAY	8/ 736	165/ 19840	0.0484848	0.26992	1	Organismal Systems	Immune system	TRINITY_DN1384_c0_g1,TRINITY_DN8434_c0_g1,TRINITY_DN12124_c0_g1,TRINITY_DN1413_c0_g1,TRINITY_DN24248_c0_g1,TRINITY_DN12511_c0_g2,TRINITY_DN11752_c0_g1,TRINITY_DN46101_c0_g1
14	map04010	MAPK signaling pathway	KEGG PATHWAY	14/ 736	314/ 19840	0.044586	0.278161	1	Environmental Information Processing	Signal transduction	TRINITY_DN5923_c0_g1,TRINITY_DN12696_c0_g2,TRINITY_DN18908_c0_g1,TRINITY_DN28516_c0_g2,TRINITY_DN54_c1_g1,TRINITY_DN6169_c0_g1,TRINITY_DN15027_c0_g1,TRINITY_DN7699_c1_g1,TRINITY_DN13131_c0_g2,TRINITY_DN178_c0_g1,TRINITY_DN18064_c0_g1,TRINITY_DN4361_c0_g1,TRINITY_DN46101_c0_g1,TRINITY_DN14369_c0_g1
2	map00450	Selenocompound metabolism	KEGG PATHWAY	2/ 736	28/ 19840	0.0714286	0.278708	1	Metabolism	Metabolism of other amino acids	TRINITY_DN231_c0_g1,TRINITY_DN1421_c0_g1
3	map00260	Glycine, serine and threonine metabolism	KEGG PATHWAY	3/ 736	50/ 19840	0.06	0.283261	1	Metabolism	Amino acid metabolism	TRINITY_DN23777_c1_g2,TRINITY_DN927_c0_g1,TRINITY_DN1343_c0_g1
1	map00750	Vitamin B6 metabolism	KEGG PATHWAY	1/ 736	9/ 19840	0.111111	0.288437	1	Metabolism	Metabolism of cofactors and vitamins	TRINITY_DN32154_c0_g2
2	map00770	Pantothenate and CoA biosynthesis	KEGG PATHWAY	2/ 736	29/ 19840	0.0689655	0.292604	1	Metabolism	Metabolism of cofactors and vitamins	TRINITY_DN6281_c0_g1,TRINITY_DN1106_c0_g1
7	map04550	Signaling pathways regulating pluripotency of stem cells	KEGG PATHWAY	7/ 736	145/ 19840	0.0482759	0.292831	1	Cellular Processes	Cellular community - eukaryotes	TRINITY_DN26954_c0_g1,TRINITY_DN2726_c0_g1,TRINITY_DN9328_c0_g2,TRINITY_DN11629_c0_g2,TRINITY_DN178_c0_g1,TRINITY_DN27145_c0_g2,TRINITY_DN5188_c0_g2
9	map04062	Chemokine signaling pathway	KEGG PATHWAY	9/ 736	194/ 19840	0.0463918	0.294272	1	Organismal Systems	Immune system	TRINITY_DN7688_c0_g1,TRINITY_DN48515_c0_g1,TRINITY_DN20109_c0_g1,TRINITY_DN26624_c0_g1,TRINITY_DN40822_c0_g1,TRINITY_DN8780_c0_g1,TRINITY_DN2151_c0_g1,TRINITY_DN17915_c0_g1,TRINITY_DN1781_c0_g1
2	map00790	Folate biosynthesis	KEGG PATHWAY	2/ 736	31/ 19840	0.0645161	0.320268	1	Metabolism	Metabolism of cofactors and vitamins	TRINITY_DN2869_c0_g1,TRINITY_DN32562_c0_g2
2	map00061	Fatty acid biosynthesis	KEGG PATHWAY	2/ 736	31/ 19840	0.0645161	0.320268	1	Metabolism	Lipid metabolism	TRINITY_DN1859_c0_g1,TRINITY_DN6592_c0_g1
7	map04512	ECM-receptor interaction	KEGG PATHWAY	7/ 736	150/ 19840	0.0466667	0.322507	1	Environmental Information Processing	Signaling molecules and interaction	TRINITY_DN3344_c0_g2,TRINITY_DN10729_c0_g5,TRINITY_DN22691_c0_g2,TRINITY_DN1413_c0_g1,TRINITY_DN2368_c0_g1,TRINITY_DN11839_c0_g1,TRINITY_DN17249_c0_g2
3	map00350	Tyrosine metabolism	KEGG PATHWAY	3/ 736	54/ 19840	0.0555556	0.324168	1	Metabolism	Amino acid metabolism	TRINITY_DN1111_c0_g2,TRINITY_DN1343_c0_g1,TRINITY_DN32154_c0_g2
3	map00630	Glyoxylate and dicarboxylate metabolism	KEGG PATHWAY	3/ 736	54/ 19840	0.0555556	0.324168	1	Metabolism	Carbohydrate metabolism	TRINITY_DN23777_c1_g2,TRINITY_DN5986_c0_g4,TRINITY_DN1591_c0_g1
5	map04979	Cholesterol metabolism	KEGG PATHWAY	5/ 736	102/ 19840	0.0490196	0.328068	1	Organismal Systems	Digestive system	TRINITY_DN1413_c0_g1,TRINITY_DN36122_c0_g2,TRINITY_DN2984_c0_g6,TRINITY_DN14125_c0_g1,TRINITY_DN44836_c0_g1
7	map05414	Dilated cardiomyopathy	KEGG PATHWAY	7/ 736	151/ 19840	0.0463576	0.328504	1	Human Diseases	Cardiovascular disease	TRINITY_DN3344_c0_g2,TRINITY_DN10729_c0_g5,TRINITY_DN3684_c1_g2,TRINITY_DN198_c0_g1,TRINITY_DN28363_c1_g1,TRINITY_DN11839_c0_g1,TRINITY_DN18064_c0_g1
10	map04072	Phospholipase D signaling pathway	KEGG PATHWAY	10/ 736	226/ 19840	0.0442478	0.329976	1	Environmental Information Processing	Signal transduction	TRINITY_DN5923_c0_g1,TRINITY_DN10556_c0_g2,TRINITY_DN18908_c0_g1,TRINITY_DN15306_c0_g1,TRINITY_DN10515_c0_g1,TRINITY_DN7215_c0_g1,TRINITY_DN8048_c0_g2,TRINITY_DN7014_c0_g1,TRINITY_DN1781_c0_g1,TRINITY_DN14369_c0_g1
2	map00120	Primary bile acid biosynthesis	KEGG PATHWAY	2/ 736	32/ 19840	0.0625	0.334005	1	Metabolism	Lipid metabolism	TRINITY_DN12559_c0_g2,TRINITY_DN44368_c0_g3
8	map04921	Oxytocin signaling pathway	KEGG PATHWAY	8/ 736	177/ 19840	0.0451977	0.335384	1	Organismal Systems	Endocrine system	TRINITY_DN22774_c0_g1,TRINITY_DN18908_c0_g1,TRINITY_DN8780_c0_g1,TRINITY_DN8609_c0_g1,TRINITY_DN21147_c0_g1,TRINITY_DN20725_c1_g1,TRINITY_DN18064_c0_g1,TRINITY_DN14369_c0_g1
13	map04217	Necroptosis	KEGG PATHWAY	13/ 736	305/ 19840	0.042623	0.344039	1	Cellular Processes	Cell growth and death	TRINITY_DN18908_c0_g1,TRINITY_DN7492_c0_g1,TRINITY_DN8559_c0_g2,TRINITY_DN5249_c0_g1,TRINITY_DN7699_c1_g1,TRINITY_DN1591_c0_g1,TRINITY_DN18394_c0_g1,TRINITY_DN3466_c0_g3,TRINITY_DN15185_c0_g1,TRINITY_DN8950_c0_g1,TRINITY_DN6729_c0_g3,TRINITY_DN46101_c0_g1,TRINITY_DN14369_c0_g1
3	map00250	Alanine, aspartate and glutamate metabolism	KEGG PATHWAY	3/ 736	56/ 19840	0.0535714	0.344652	1	Metabolism	Amino acid metabolism	TRINITY_DN3221_c1_g2,TRINITY_DN10328_c5_g1,TRINITY_DN1591_c0_g1
2	map05030	Cocaine addiction	KEGG PATHWAY	2/ 736	33/ 19840	0.0606061	0.347659	1	Human Diseases	Substance dependence	TRINITY_DN27561_c0_g1,TRINITY_DN1343_c0_g1
27	map05200	Pathways in cancer	KEGG PATHWAY	27/ 736	669/ 19840	0.0403587	0.353378	1	Human Diseases	Cancer: overview	TRINITY_DN5963_c0_g1,TRINITY_DN18912_c0_g1,TRINITY_DN27145_c0_g2,TRINITY_DN198_c0_g1,TRINITY_DN14730_c0_g1,TRINITY_DN17249_c0_g2,TRINITY_DN10556_c0_g2,TRINITY_DN54_c1_g1,TRINITY_DN6169_c0_g1,TRINITY_DN7699_c1_g1,TRINITY_DN7215_c0_g1,TRINITY_DN16513_c0_g1,TRINITY_DN24248_c0_g1,TRINITY_DN1781_c0_g1,TRINITY_DN8048_c0_g2,TRINITY_DN7700_c0_g1,TRINITY_DN13204_c0_g1,TRINITY_DN8780_c0_g1,TRINITY_DN10618_…
2	map04964	Proximal tubule bicarbonate reclamation	KEGG PATHWAY	2/ 736	35/ 19840	0.0571429	0.374672	1	Organismal Systems	Excretory system	TRINITY_DN5026_c0_g1,TRINITY_DN2592_c1_g2
3	map05204	Chemical carcinogenesis - DNA adducts	KEGG PATHWAY	3/ 736	59/ 19840	0.0508475	0.375256	1	Human Diseases	Cancer: overview	TRINITY_DN17045_c0_g1,TRINITY_DN4934_c0_g1,TRINITY_DN8144_c0_g1
13	map04014	Ras signaling pathway	KEGG PATHWAY	13/ 736	313/ 19840	0.0415335	0.378421	1	Environmental Information Processing	Signal transduction	TRINITY_DN5923_c0_g1,TRINITY_DN12696_c0_g2,TRINITY_DN18908_c0_g1,TRINITY_DN54_c1_g1,TRINITY_DN6169_c0_g1,TRINITY_DN15027_c0_g1,TRINITY_DN7462_c0_g1,TRINITY_DN7699_c1_g1,TRINITY_DN16169_c0_g2,TRINITY_DN178_c0_g1,TRINITY_DN2151_c0_g1,TRINITY_DN17969_c0_g2,TRINITY_DN14369_c0_g1
8	map05323	Rheumatoid arthritis	KEGG PATHWAY	8/ 736	186/ 19840	0.0430108	0.385988	1	Human Diseases	Immune disease	TRINITY_DN14513_c0_g1,TRINITY_DN18912_c0_g1,TRINITY_DN15027_c0_g1,TRINITY_DN24248_c0_g1,TRINITY_DN16169_c0_g2,TRINITY_DN33589_c0_g1,TRINITY_DN46101_c0_g1,TRINITY_DN1781_c0_g1
8	map04666	Fc gamma R-mediated phagocytosis	KEGG PATHWAY	8/ 736	186/ 19840	0.0430108	0.385988	1	Organismal Systems	Immune system	TRINITY_DN18908_c0_g1,TRINITY_DN13873_c0_g1,TRINITY_DN19195_c1_g1,TRINITY_DN15306_c0_g1,TRINITY_DN7343_c0_g1,TRINITY_DN2672_c0_g1,TRINITY_DN20109_c0_g1,TRINITY_DN14369_c0_g1
4	map04216	Ferroptosis	KEGG PATHWAY	4/ 736	85/ 19840	0.0470588	0.387737	1	Cellular Processes	Cell growth and death	TRINITY_DN1859_c0_g1,TRINITY_DN22204_c1_g1,TRINITY_DN406_c0_g1,TRINITY_DN23817_c0_g3
4	map05340	Primary immunodeficiency	KEGG PATHWAY	4/ 736	86/ 19840	0.0465116	0.396184	1	Human Diseases	Immune disease	TRINITY_DN11752_c0_g1,TRINITY_DN2672_c0_g1,TRINITY_DN12124_c0_g1,TRINITY_DN14180_c0_g1
5	map04620	Toll-like receptor signaling pathway	KEGG PATHWAY	5/ 736	112/ 19840	0.0446429	0.402003	1	Organismal Systems	Immune system	TRINITY_DN7688_c0_g1,TRINITY_DN24248_c0_g1,TRINITY_DN46101_c0_g1,TRINITY_DN1781_c0_g1,TRINITY_DN18394_c0_g1
6	map04668	TNF signaling pathway	KEGG PATHWAY	6/ 736	138/ 19840	0.0434783	0.405402	1	Environmental Information Processing	Signal transduction	TRINITY_DN18394_c0_g1,TRINITY_DN18912_c0_g1,TRINITY_DN24248_c0_g1,TRINITY_DN25572_c0_g1,TRINITY_DN27561_c0_g1,TRINITY_DN46101_c0_g1
3	map04730	Long-term depression	KEGG PATHWAY	3/ 736	62/ 19840	0.0483871	0.405562	1	Organismal Systems	Nervous system	TRINITY_DN22774_c0_g1,TRINITY_DN18908_c0_g1,TRINITY_DN14369_c0_g1
1	map00730	Thiamine metabolism	KEGG PATHWAY	1/ 736	14/ 19840	0.0714286	0.411048	1	Metabolism	Metabolism of cofactors and vitamins	TRINITY_DN2869_c0_g1
6	map04940	Type I diabetes mellitus	KEGG PATHWAY	6/ 736	140/ 19840	0.0428571	0.418683	1	Human Diseases	Endocrine and metabolic disease	TRINITY_DN7699_c1_g1,TRINITY_DN49348_c0_g1,TRINITY_DN8593_c0_g3,TRINITY_DN16169_c0_g2,TRINITY_DN12511_c0_g2,TRINITY_DN46101_c0_g1
3	map00982	Drug metabolism - cytochrome P450	KEGG PATHWAY	3/ 736	66/ 19840	0.0454545	0.44525	1	Metabolism	Xenobiotics biodegradation and metabolism	TRINITY_DN1343_c0_g1,TRINITY_DN4627_c0_g1,TRINITY_DN32154_c0_g2
1	map00604	Glycosphingolipid biosynthesis - ganglio series	KEGG PATHWAY	1/ 736	16/ 19840	0.0625	0.453964	1	Metabolism	Glycan biosynthesis and metabolism	TRINITY_DN12838_c0_g2
1	map03266	Virion - Herpesvirus	KEGG PATHWAY	1/ 736	16/ 19840	0.0625	0.453964	1	Genetic Information Processing	Information processing in viruses	TRINITY_DN2543_c0_g1
4	map01521	EGFR tyrosine kinase inhibitor resistance	KEGG PATHWAY	4/ 736	93/ 19840	0.0430108	0.454597	1	Human Diseases	Drug resistance: antineoplastic	TRINITY_DN5923_c0_g1,TRINITY_DN12696_c0_g2,TRINITY_DN24248_c0_g1,TRINITY_DN178_c0_g1
4	map05321	Inflammatory bowel disease	KEGG PATHWAY	4/ 736	95/ 19840	0.0421053	0.470962	1	Human Diseases	Immune disease	TRINITY_DN25572_c0_g1,TRINITY_DN24248_c0_g1,TRINITY_DN16169_c0_g2,TRINITY_DN46101_c0_g1
1	map00440	Phosphonate and phosphinate metabolism	KEGG PATHWAY	1/ 736	17/ 19840	0.0588235	0.474237	1	Metabolism	Metabolism of other amino acids	TRINITY_DN29123_c0_g1
8	map04936	Alcoholic liver disease	KEGG PATHWAY	8/ 736	203/ 19840	0.0394089	0.481687	1	Human Diseases	Endocrine and metabolic disease	TRINITY_DN16111_c1_g1,TRINITY_DN963_c0_g2,TRINITY_DN18394_c0_g1,TRINITY_DN1718_c1_g1,TRINITY_DN7699_c1_g1,TRINITY_DN24248_c0_g1,TRINITY_DN46101_c0_g1,TRINITY_DN1781_c0_g1
13	map05163	Human cytomegalovirus infection	KEGG PATHWAY	13/ 736	337/ 19840	0.0385757	0.482736	1	Human Diseases	Infectious disease: viral	TRINITY_DN5923_c0_g1,TRINITY_DN5963_c0_g1,TRINITY_DN18394_c0_g1,TRINITY_DN8780_c0_g1,TRINITY_DN5323_c0_g2,TRINITY_DN7699_c1_g1,TRINITY_DN8593_c0_g3,TRINITY_DN24248_c0_g1,TRINITY_DN12511_c0_g2,TRINITY_DN2151_c0_g1,TRINITY_DN27561_c0_g1,TRINITY_DN46101_c0_g1,TRINITY_DN1781_c0_g1
19	map05130	Pathogenic Escherichia coli infection	KEGG PATHWAY	19/ 736	499/ 19840	0.0380762	0.486963	1	Human Diseases	Infectious disease: bacterial	TRINITY_DN18504_c0_g1,TRINITY_DN7492_c0_g1,TRINITY_DN7699_c1_g1,TRINITY_DN18394_c0_g1,TRINITY_DN8780_c0_g1,TRINITY_DN2996_c0_g1,TRINITY_DN7343_c0_g1,TRINITY_DN4015_c0_g1,TRINITY_DN24778_c0_g2,TRINITY_DN13555_c0_g1,TRINITY_DN8048_c0_g2,TRINITY_DN24248_c0_g1,TRINITY_DN3466_c0_g3,TRINITY_DN181_c0_g2,TRINITY_DN8950_c0_g1,TRINITY_DN6729_c0_g3,TRINITY_DN46101_c0_g1,TRINITY_DN1781_c0_g1,TRINITY_DN2943_c…
5	map04728	Dopaminergic synapse	KEGG PATHWAY	5/ 736	124/ 19840	0.0403226	0.489229	1	Organismal Systems	Nervous system	TRINITY_DN1111_c0_g2,TRINITY_DN2151_c0_g1,TRINITY_DN27561_c0_g1,TRINITY_DN1343_c0_g1,TRINITY_DN2302_c1_g3
2	map04966	Collecting duct acid secretion	KEGG PATHWAY	2/ 736	44/ 19840	0.0454545	0.489454	1	Organismal Systems	Excretory system	TRINITY_DN33589_c0_g1,TRINITY_DN14513_c0_g1
1	map03264	Virion - Flavivirus	KEGG PATHWAY	1/ 736	18/ 19840	0.0555556	0.493758	1	Genetic Information Processing	Information processing in viruses	TRINITY_DN14034_c0_g1
4	map04330	Notch signaling pathway	KEGG PATHWAY	4/ 736	98/ 19840	0.0408163	0.495156	1	Environmental Information Processing	Signal transduction	TRINITY_DN14730_c0_g1,TRINITY_DN7623_c0_g1,TRINITY_DN23869_c0_g3,TRINITY_DN2034_c0_g2
2	map04624	Toll and Imd signaling pathway	KEGG PATHWAY	2/ 736	45/ 19840	0.0444444	0.501387	1	Organismal Systems	Immune system	TRINITY_DN18576_c0_g1,TRINITY_DN18394_c0_g1
4	map04657	IL-17 signaling pathway	KEGG PATHWAY	4/ 736	100/ 19840	0.04	0.511022	1	Organismal Systems	Immune system	TRINITY_DN24248_c0_g1,TRINITY_DN46101_c0_g1,TRINITY_DN1781_c0_g1,TRINITY_DN18394_c0_g1
3	map05230	Central carbon metabolism in cancer	KEGG PATHWAY	3/ 736	73/ 19840	0.0410959	0.51193	1	Human Diseases	Cancer: overview	TRINITY_DN5923_c0_g1,TRINITY_DN11543_c0_g2,TRINITY_DN178_c0_g1
4	map04721	Synaptic vesicle cycle	KEGG PATHWAY	4/ 736	101/ 19840	0.039604	0.518869	1	Organismal Systems	Nervous system	TRINITY_DN21678_c0_g2,TRINITY_DN33589_c0_g1,TRINITY_DN14513_c0_g1,TRINITY_DN39391_c0_g1
4	map04724	Glutamatergic synapse	KEGG PATHWAY	4/ 736	101/ 19840	0.039604	0.518869	1	Organismal Systems	Nervous system	TRINITY_DN18908_c0_g1,TRINITY_DN14369_c0_g1,TRINITY_DN2151_c0_g1,TRINITY_DN1591_c0_g1
4	map04925	Aldosterone synthesis and secretion	KEGG PATHWAY	4/ 736	101/ 19840	0.039604	0.518869	1	Organismal Systems	Endocrine system	TRINITY_DN10556_c0_g2,TRINITY_DN8609_c0_g1,TRINITY_DN27561_c0_g1,TRINITY_DN2592_c1_g2
2	map04930	Type II diabetes mellitus	KEGG PATHWAY	2/ 736	47/ 19840	0.0425532	0.524705	1	Human Diseases	Endocrine and metabolic disease	TRINITY_DN20109_c0_g1,TRINITY_DN11543_c0_g2
4	map05412	Arrhythmogenic right ventricular cardiomyopathy	KEGG PATHWAY	4/ 736	102/ 19840	0.0392157	0.526657	1	Human Diseases	Cardiovascular disease	TRINITY_DN11839_c0_g1,TRINITY_DN18064_c0_g1,TRINITY_DN3344_c0_g2,TRINITY_DN10729_c0_g5
1	map00360	Phenylalanine metabolism	KEGG PATHWAY	1/ 736	20/ 19840	0.05	0.530655	1	Metabolism	Amino acid metabolism	TRINITY_DN1343_c0_g1
5	map04750	Inflammatory mediator regulation of TRP channels	KEGG PATHWAY	5/ 736	130/ 19840	0.0384615	0.531144	1	Organismal Systems	Sensory system	TRINITY_DN20109_c0_g1,TRINITY_DN46101_c0_g1,TRINITY_DN18908_c0_g1,TRINITY_DN5963_c0_g1,TRINITY_DN14369_c0_g1
2	map00640	Propanoate metabolism	KEGG PATHWAY	2/ 736	49/ 19840	0.0408163	0.547276	1	Metabolism	Carbohydrate metabolism	TRINITY_DN10328_c5_g1,TRINITY_DN5986_c0_g4
4	map04672	Intestinal immune network for IgA production	KEGG PATHWAY	4/ 736	105/ 19840	0.0380952	0.549644	1	Organismal Systems	Immune system	TRINITY_DN24248_c0_g1,TRINITY_DN18912_c0_g1,TRINITY_DN16169_c0_g2,TRINITY_DN10729_c0_g5
3	map04370	VEGF signaling pathway	KEGG PATHWAY	3/ 736	78/ 19840	0.0384615	0.556861	1	Environmental Information Processing	Signal transduction	TRINITY_DN12696_c0_g2,TRINITY_DN18908_c0_g1,TRINITY_DN14369_c0_g1
13	map05135	Yersinia infection	KEGG PATHWAY	13/ 736	357/ 19840	0.0364146	0.567147	1	Human Diseases	Infectious disease: bacterial	TRINITY_DN8780_c0_g1,TRINITY_DN15306_c0_g1,TRINITY_DN7343_c0_g1,TRINITY_DN24248_c0_g1,TRINITY_DN12124_c0_g1,TRINITY_DN3466_c0_g3,TRINITY_DN14180_c0_g1,TRINITY_DN8950_c0_g1,TRINITY_DN16169_c0_g2,TRINITY_DN6729_c0_g3,TRINITY_DN46101_c0_g1,TRINITY_DN1781_c0_g1,TRINITY_DN4361_c0_g1
14	map04814	Motor proteins	KEGG PATHWAY	14/ 736	385/ 19840	0.0363636	0.568954	1	Cellular Processes	Cell motility	TRINITY_DN7878_c1_g1,TRINITY_DN6639_c1_g1,TRINITY_DN198_c0_g1,TRINITY_DN24778_c0_g2,TRINITY_DN3684_c1_g2,TRINITY_DN7951_c0_g1,TRINITY_DN13555_c0_g1,TRINITY_DN21147_c0_g1,TRINITY_DN2302_c1_g3,TRINITY_DN27560_c0_g5,TRINITY_DN181_c0_g2,TRINITY_DN28363_c1_g1,TRINITY_DN27560_c0_g9,TRINITY_DN4015_c0_g1
3	map00071	Fatty acid degradation	KEGG PATHWAY	3/ 736	80/ 19840	0.0375	0.574124	1	Metabolism	Lipid metabolism	TRINITY_DN1859_c0_g1,TRINITY_DN963_c0_g2,TRINITY_DN6592_c0_g1
7	map04932	Non-alcoholic fatty liver disease	KEGG PATHWAY	7/ 736	194/ 19840	0.0360825	0.583296	1	Human Diseases	Endocrine and metabolic disease	TRINITY_DN18394_c0_g1,TRINITY_DN1718_c1_g1,TRINITY_DN7699_c1_g1,TRINITY_DN24248_c0_g1,TRINITY_DN24886_c0_g1,TRINITY_DN46101_c0_g1,TRINITY_DN1781_c0_g1
6	map04915	Estrogen signaling pathway	KEGG PATHWAY	6/ 736	167/ 19840	0.0359281	0.589422	1	Organismal Systems	Endocrine system	TRINITY_DN20109_c0_g1,TRINITY_DN38141_c0_g1,TRINITY_DN18307_c0_g1,TRINITY_DN38753_c0_g3,TRINITY_DN27561_c0_g1,TRINITY_DN21842_c0_g3
1	map00511	Other glycan degradation	KEGG PATHWAY	1/ 736	24/ 19840	0.0416667	0.596586	1	Metabolism	Glycan biosynthesis and metabolism	TRINITY_DN3991_c1_g1
2	map00513	Various types of N-glycan biosynthesis	KEGG PATHWAY	2/ 736	54/ 19840	0.037037	0.600353	1	Metabolism	Glycan biosynthesis and metabolism	TRINITY_DN22037_c0_g1,TRINITY_DN3991_c1_g1
2	map00860	Porphyrin metabolism	KEGG PATHWAY	2/ 736	55/ 19840	0.0363636	0.610389	1	Metabolism	Metabolism of cofactors and vitamins	TRINITY_DN23817_c0_g3,TRINITY_DN406_c0_g1
11	map05202	Transcriptional misregulation in cancer	KEGG PATHWAY	11/ 736	312/ 19840	0.0352564	0.611336	1	Human Diseases	Cancer: overview	TRINITY_DN41819_c0_g2,TRINITY_DN10729_c0_g5,TRINITY_DN5825_c1_g1,TRINITY_DN15027_c0_g1,TRINITY_DN49348_c0_g1,TRINITY_DN7720_c0_g1,TRINITY_DN24248_c0_g1,TRINITY_DN32538_c0_g1,TRINITY_DN16169_c0_g2,TRINITY_DN10618_c0_g2,TRINITY_DN1781_c0_g1
4	map00562	Inositol phosphate metabolism	KEGG PATHWAY	4/ 736	114/ 19840	0.0350877	0.614864	1	Metabolism	Carbohydrate metabolism	TRINITY_DN15306_c0_g1,TRINITY_DN19684_c0_g1,TRINITY_DN7831_c0_g1,TRINITY_DN6053_c0_g1
4	map03015	mRNA surveillance pathway	KEGG PATHWAY	4/ 736	114/ 19840	0.0350877	0.614864	1	Genetic Information Processing	Translation	TRINITY_DN3300_c1_g2,TRINITY_DN7028_c0_g1,TRINITY_DN45031_c0_g1,TRINITY_DN17092_c0_g1
10	map04020	Calcium signaling pathway	KEGG PATHWAY	10/ 736	285/ 19840	0.0350877	0.616159	1	Environmental Information Processing	Signal transduction	TRINITY_DN5923_c0_g1,TRINITY_DN12696_c0_g2,TRINITY_DN8609_c0_g1,TRINITY_DN17937_c0_g1,TRINITY_DN7831_c0_g1,TRINITY_DN6169_c0_g1,TRINITY_DN15027_c0_g1,TRINITY_DN10556_c0_g2,TRINITY_DN16169_c0_g2,TRINITY_DN178_c0_g1
4	map04361	Axon regeneration	KEGG PATHWAY	4/ 736	115/ 19840	0.0347826	0.621738	1	Organismal Systems	Development and regeneration	TRINITY_DN5893_c0_g1,TRINITY_DN20109_c0_g1,TRINITY_DN32562_c0_g2,TRINITY_DN7014_c0_g1
3	map03440	Homologous recombination	KEGG PATHWAY	3/ 736	86/ 19840	0.0348837	0.623323	1	Genetic Information Processing	Replication and repair	TRINITY_DN17897_c0_g2,TRINITY_DN18864_c0_g2,TRINITY_DN7720_c0_g1
2	map05031	Amphetamine addiction	KEGG PATHWAY	2/ 736	57/ 19840	0.0350877	0.62988	1	Human Diseases	Substance dependence	TRINITY_DN27561_c0_g1,TRINITY_DN1343_c0_g1
3	map05143	African trypanosomiasis	KEGG PATHWAY	3/ 736	87/ 19840	0.0344828	0.631134	1	Human Diseases	Infectious disease: parasitic	TRINITY_DN24248_c0_g1,TRINITY_DN46101_c0_g1,TRINITY_DN7699_c1_g1
10	map05205	Proteoglycans in cancer	KEGG PATHWAY	10/ 736	290/ 19840	0.0344828	0.637899	1	Human Diseases	Cancer: overview	TRINITY_DN12696_c0_g2,TRINITY_DN7700_c0_g1,TRINITY_DN8780_c0_g1,TRINITY_DN54_c1_g1,TRINITY_DN5825_c1_g1,TRINITY_DN7699_c1_g1,TRINITY_DN27145_c0_g2,TRINITY_DN20725_c1_g1,TRINITY_DN15846_c0_g1,TRINITY_DN28516_c0_g2
2	map04913	Ovarian steroidogenesis	KEGG PATHWAY	2/ 736	58/ 19840	0.0344828	0.639337	1	Organismal Systems	Endocrine system	TRINITY_DN18908_c0_g1,TRINITY_DN14369_c0_g1
8	map04625	C-type lectin receptor signaling pathway	KEGG PATHWAY	8/ 736	234/ 19840	0.034188	0.64263	1	Organismal Systems	Immune system	TRINITY_DN18394_c0_g1,TRINITY_DN20109_c0_g1,TRINITY_DN3114_c0_g1,TRINITY_DN24248_c0_g1,TRINITY_DN3466_c0_g3,TRINITY_DN8950_c0_g1,TRINITY_DN6729_c0_g3,TRINITY_DN46101_c0_g1
6	map04660	T cell receptor signaling pathway	KEGG PATHWAY	6/ 736	177/ 19840	0.0338983	0.645742	1	Organismal Systems	Immune system	TRINITY_DN28875_c0_g2,TRINITY_DN2672_c0_g1,TRINITY_DN12124_c0_g1,TRINITY_DN16169_c0_g2,TRINITY_DN11752_c0_g1,TRINITY_DN14180_c0_g1
6	map05207	Chemical carcinogenesis - receptor activation	KEGG PATHWAY	6/ 736	178/ 19840	0.0337079	0.65111	1	Human Diseases	Cancer: overview	TRINITY_DN7785_c0_g1,TRINITY_DN2726_c0_g1,TRINITY_DN4934_c0_g1,TRINITY_DN14730_c0_g1,TRINITY_DN27561_c0_g1,TRINITY_DN4361_c0_g1
3	map00480	Glutathione metabolism	KEGG PATHWAY	3/ 736	90/ 19840	0.0333333	0.653888	1	Metabolism	Metabolism of other amino acids	TRINITY_DN26100_c0_g1,TRINITY_DN20368_c0_g1,TRINITY_DN1384_c0_g1
5	map04068	FoxO signaling pathway	KEGG PATHWAY	5/ 736	151/ 19840	0.0331126	0.663605	1	Environmental Information Processing	Signal transduction	TRINITY_DN13204_c0_g1,TRINITY_DN24248_c0_g1,TRINITY_DN1685_c0_g1,TRINITY_DN7699_c1_g1,TRINITY_DN6310_c1_g1
1	map00430	Taurine and hypotaurine metabolism	KEGG PATHWAY	1/ 736	29/ 19840	0.0344828	0.666148	1	Metabolism	Metabolism of other amino acids	TRINITY_DN4627_c0_g1
5	map04137	Mitophagy - animal	KEGG PATHWAY	5/ 736	153/ 19840	0.0326797	0.674867	1	Cellular Processes	Transport and catabolism	TRINITY_DN4498_c0_g1,TRINITY_DN10590_c0_g1,TRINITY_DN10700_c0_g1,TRINITY_DN24248_c0_g2,TRINITY_DN25101_c0_g1
5	map04066	HIF-1 signaling pathway	KEGG PATHWAY	5/ 736	153/ 19840	0.0326797	0.674867	1	Environmental Information Processing	Signal transduction	TRINITY_DN11543_c0_g2,TRINITY_DN24248_c0_g1,TRINITY_DN15027_c0_g1,TRINITY_DN406_c0_g1,TRINITY_DN4204_c0_g1
1	map03060	Protein export	KEGG PATHWAY	1/ 736	30/ 19840	0.0333333	0.678551	1	Genetic Information Processing	Folding, sorting and degradation	TRINITY_DN910_c0_g1
5	map04350	TGF-beta signaling pathway	KEGG PATHWAY	5/ 736	154/ 19840	0.0324675	0.680403	1	Environmental Information Processing	Signal transduction	TRINITY_DN26954_c0_g1,TRINITY_DN13204_c0_g1,TRINITY_DN4639_c0_g1,TRINITY_DN25944_c0_g1,TRINITY_DN6814_c0_g4
6	map04623	Cytosolic DNA-sensing pathway	KEGG PATHWAY	6/ 736	184/ 19840	0.0326087	0.682259	1	Organismal Systems	Immune system	TRINITY_DN18394_c0_g1,TRINITY_DN24248_c0_g1,TRINITY_DN3466_c0_g3,TRINITY_DN8950_c0_g1,TRINITY_DN6729_c0_g3,TRINITY_DN46101_c0_g1
3	map00620	Pyruvate metabolism	KEGG PATHWAY	3/ 736	95/ 19840	0.0315789	0.689538	1	Metabolism	Carbohydrate metabolism	TRINITY_DN23777_c1_g2,TRINITY_DN5898_c0_g1,TRINITY_DN5986_c0_g4
1	map00650	Butanoate metabolism	KEGG PATHWAY	1/ 736	31/ 19840	0.0322581	0.690494	1	Metabolism	Carbohydrate metabolism	TRINITY_DN10328_c5_g1
5	map04659	Th17 cell differentiation	KEGG PATHWAY	5/ 736	156/ 19840	0.0320513	0.691286	1	Organismal Systems	Immune system	TRINITY_DN46101_c0_g1,TRINITY_DN11752_c0_g1,TRINITY_DN16169_c0_g2,TRINITY_DN24248_c0_g1,TRINITY_DN14180_c0_g1
7	map04360	Axon guidance	KEGG PATHWAY	7/ 736	216/ 19840	0.0324074	0.694174	1	Organismal Systems	Development and regeneration	TRINITY_DN7700_c0_g1,TRINITY_DN4326_c0_g1,TRINITY_DN8780_c0_g1,TRINITY_DN17494_c0_g2,TRINITY_DN21147_c0_g1,TRINITY_DN27145_c0_g2,TRINITY_DN4639_c0_g1
7	map04022	cGMP-PKG signaling pathway	KEGG PATHWAY	7/ 736	217/ 19840	0.0322581	0.698728	1	Environmental Information Processing	Signal transduction	TRINITY_DN22774_c0_g1,TRINITY_DN2592_c1_g2,TRINITY_DN8780_c0_g1,TRINITY_DN10556_c0_g2,TRINITY_DN21147_c0_g1,TRINITY_DN11144_c0_g1,TRINITY_DN27561_c0_g1
3	map04918	Thyroid hormone synthesis	KEGG PATHWAY	3/ 736	97/ 19840	0.0309278	0.703003	1	Organismal Systems	Endocrine system	TRINITY_DN2592_c1_g2,TRINITY_DN27561_c0_g1,TRINITY_DN26100_c0_g1
2	map04340	Hedgehog signaling pathway	KEGG PATHWAY	2/ 736	66/ 19840	0.030303	0.70823	1	Environmental Information Processing	Signal transduction	TRINITY_DN16513_c0_g1,TRINITY_DN7700_c0_g1
3	map04970	Salivary secretion	KEGG PATHWAY	3/ 736	98/ 19840	0.0306122	0.709567	1	Organismal Systems	Digestive system	TRINITY_DN21083_c0_g1,TRINITY_DN22774_c0_g1,TRINITY_DN2592_c1_g2
4	map05215	Prostate cancer	KEGG PATHWAY	4/ 736	130/ 19840	0.0307692	0.715254	1	Human Diseases	Cancer: specific types	TRINITY_DN5923_c0_g1,TRINITY_DN178_c0_g1,TRINITY_DN27561_c0_g1,TRINITY_DN5825_c1_g1
5	map04630	JAK-STAT signaling pathway	KEGG PATHWAY	5/ 736	162/ 19840	0.0308642	0.722397	1	Environmental Information Processing	Signal transduction	TRINITY_DN5923_c0_g1,TRINITY_DN5323_c0_g2,TRINITY_DN24248_c0_g1,TRINITY_DN32154_c0_g2,TRINITY_DN18912_c0_g1
2	map04961	Endocrine and other factor-regulated calcium reabsorption	KEGG PATHWAY	2/ 736	68/ 19840	0.0294118	0.723637	1	Organismal Systems	Excretory system	TRINITY_DN2592_c1_g2,TRINITY_DN18431_c0_g1
5	map04934	Cushing syndrome	KEGG PATHWAY	5/ 736	164/ 19840	0.0304878	0.732254	1	Human Diseases	Endocrine and metabolic disease	TRINITY_DN10556_c0_g2,TRINITY_DN13204_c0_g1,TRINITY_DN11629_c0_g2,TRINITY_DN27561_c0_g1,TRINITY_DN27145_c0_g2
8	map04141	Protein processing in endoplasmic reticulum	KEGG PATHWAY	8/ 736	255/ 19840	0.0313725	0.733671	1	Genetic Information Processing	Folding, sorting and degradation	TRINITY_DN3300_c1_g2,TRINITY_DN10049_c0_g2,TRINITY_DN25742_c0_g1,TRINITY_DN25101_c0_g1,TRINITY_DN5249_c0_g1,TRINITY_DN910_c0_g1,TRINITY_DN10618_c0_g2,TRINITY_DN1971_c0_g1
1	map00220	Arginine biosynthesis	KEGG PATHWAY	1/ 736	35/ 19840	0.0285714	0.733995	1	Metabolism	Amino acid metabolism	TRINITY_DN1591_c0_g1
9	map04064	NF-kappa B signaling pathway	KEGG PATHWAY	9/ 736	285/ 19840	0.0315789	0.734513	1	Environmental Information Processing	Signal transduction	TRINITY_DN27997_c1_g1,TRINITY_DN48515_c0_g1,TRINITY_DN28875_c0_g2,TRINITY_DN5825_c1_g1,TRINITY_DN10613_c0_g1,TRINITY_DN16169_c0_g2,TRINITY_DN1781_c0_g1,TRINITY_DN46101_c0_g1,TRINITY_DN14180_c0_g1
4	map00310	Lysine degradation	KEGG PATHWAY	4/ 736	134/ 19840	0.0298507	0.7371	1	Metabolism	Amino acid metabolism	TRINITY_DN15474_c0_g1,TRINITY_DN191_c0_g1,TRINITY_DN15121_c0_g2,TRINITY_DN7720_c0_g1
2	map04927	Cortisol synthesis and secretion	KEGG PATHWAY	2/ 736	70/ 19840	0.0285714	0.738351	1	Organismal Systems	Endocrine system	TRINITY_DN10556_c0_g2,TRINITY_DN27561_c0_g1
5	map04520	Adherens junction	KEGG PATHWAY	5/ 736	166/ 19840	0.0301205	0.741855	1	Cellular Processes	Cellular community - eukaryotes	TRINITY_DN8780_c0_g1,TRINITY_DN14894_c0_g1,TRINITY_DN2085_c0_g1,TRINITY_DN31606_c0_g1,TRINITY_DN21147_c0_g1
5	map05320	Autoimmune thyroid disease	KEGG PATHWAY	5/ 736	166/ 19840	0.0301205	0.741855	1	Human Diseases	Immune disease	TRINITY_DN8593_c0_g3,TRINITY_DN16169_c0_g2,TRINITY_DN12511_c0_g2,TRINITY_DN49348_c0_g1,TRINITY_DN7699_c1_g1
4	map04658	Th1 and Th2 cell differentiation	KEGG PATHWAY	4/ 736	135/ 19840	0.0296296	0.74236	1	Organismal Systems	Immune system	TRINITY_DN14730_c0_g1,TRINITY_DN11752_c0_g1,TRINITY_DN16169_c0_g2,TRINITY_DN14180_c0_g1
1	map04215	Apoptosis - multiple species	KEGG PATHWAY	1/ 736	36/ 19840	0.0277778	0.74388	1	Cellular Processes	Cell growth and death	TRINITY_DN18394_c0_g1
13	map05164	Influenza A	KEGG PATHWAY	13/ 736	406/ 19840	0.0320197	0.744766	1	Human Diseases	Infectious disease: viral	TRINITY_DN3466_c0_g3,TRINITY_DN27997_c1_g1,TRINITY_DN13919_c0_g1,TRINITY_DN18394_c0_g1,TRINITY_DN7699_c1_g1,TRINITY_DN10613_c0_g1,TRINITY_DN24248_c0_g1,TRINITY_DN7492_c0_g1,TRINITY_DN10700_c0_g1,TRINITY_DN8950_c0_g1,TRINITY_DN6729_c0_g3,TRINITY_DN46101_c0_g1,TRINITY_DN1781_c0_g1
2	map00240	Pyrimidine metabolism	KEGG PATHWAY	2/ 736	71/ 19840	0.028169	0.745455	1	Metabolism	Nucleotide metabolism	TRINITY_DN6281_c0_g1,TRINITY_DN1106_c0_g1
5	map05134	Legionellosis	KEGG PATHWAY	5/ 736	168/ 19840	0.0297619	0.751201	1	Human Diseases	Infectious disease: bacterial	TRINITY_DN24248_c0_g1,TRINITY_DN18394_c0_g1,TRINITY_DN46101_c0_g1,TRINITY_DN1781_c0_g1,TRINITY_DN6355_c0_g2
6	map05162	Measles	KEGG PATHWAY	6/ 736	199/ 19840	0.0301508	0.751905	1	Human Diseases	Infectious disease: viral	TRINITY_DN18394_c0_g1,TRINITY_DN7699_c1_g1,TRINITY_DN24248_c0_g1,TRINITY_DN16169_c0_g2,TRINITY_DN11752_c0_g1,TRINITY_DN46101_c0_g1
2	map00270	Cysteine and methionine metabolism	KEGG PATHWAY	2/ 736	73/ 19840	0.0273973	0.759165	1	Metabolism	Amino acid metabolism	TRINITY_DN1188_c0_g1,TRINITY_DN1421_c0_g1
2	map00280	Valine, leucine and isoleucine degradation	KEGG PATHWAY	2/ 736	73/ 19840	0.0273973	0.759165	1	Metabolism	Amino acid metabolism	TRINITY_DN10328_c5_g1,TRINITY_DN32154_c0_g2
4	map04152	AMPK signaling pathway	KEGG PATHWAY	4/ 736	139/ 19840	0.028777	0.762598	1	Environmental Information Processing	Signal transduction	TRINITY_DN1413_c0_g1,TRINITY_DN27561_c0_g1,TRINITY_DN963_c0_g2,TRINITY_DN1718_c1_g1
4	map04070	Phosphatidylinositol signaling system	KEGG PATHWAY	4/ 736	139/ 19840	0.028777	0.762598	1	Environmental Information Processing	Signal transduction	TRINITY_DN6053_c0_g1,TRINITY_DN7831_c0_g1,TRINITY_DN15306_c0_g1,TRINITY_DN7014_c0_g1
5	map05330	Allograft rejection	KEGG PATHWAY	5/ 736	171/ 19840	0.0292398	0.764744	1	Human Diseases	Immune disease	TRINITY_DN8593_c0_g3,TRINITY_DN16169_c0_g2,TRINITY_DN12511_c0_g2,TRINITY_DN49348_c0_g1,TRINITY_DN7699_c1_g1
2	map05218	Melanoma	KEGG PATHWAY	2/ 736	74/ 19840	0.027027	0.765778	1	Human Diseases	Cancer: specific types	TRINITY_DN5923_c0_g1,TRINITY_DN6169_c0_g1
3	map04912	GnRH signaling pathway	KEGG PATHWAY	3/ 736	108/ 19840	0.0277778	0.769153	1	Organismal Systems	Endocrine system	TRINITY_DN20109_c0_g1,TRINITY_DN18908_c0_g1,TRINITY_DN14369_c0_g1
1	map01040	Biosynthesis of unsaturated fatty acids	KEGG PATHWAY	1/ 736	39/ 19840	0.025641	0.771389	1	Metabolism	Lipid metabolism	TRINITY_DN4836_c0_g1
1	map04392	Hippo signaling pathway - multiple species	KEGG PATHWAY	1/ 736	41/ 19840	0.0243902	0.788068	1	Environmental Information Processing	Signal transduction	TRINITY_DN13017_c0_g1
5	map04150	mTOR signaling pathway	KEGG PATHWAY	5/ 736	181/ 19840	0.0276243	0.805856	1	Environmental Information Processing	Signal transduction	TRINITY_DN1685_c0_g1,TRINITY_DN33589_c0_g1,TRINITY_DN27145_c0_g2,TRINITY_DN14513_c0_g1,TRINITY_DN4361_c0_g1
3	map04146	Peroxisome	KEGG PATHWAY	3/ 736	116/ 19840	0.0258621	0.809309	1	Cellular Processes	Transport and catabolism	TRINITY_DN927_c0_g1,TRINITY_DN1859_c0_g1,TRINITY_DN755_c0_g1
1	map00051	Fructose and mannose metabolism	KEGG PATHWAY	1/ 736	44/ 19840	0.0227273	0.810837	1	Metabolism	Carbohydrate metabolism	TRINITY_DN11543_c0_g2
16	map05165	Human papillomavirus infection	KEGG PATHWAY	16/ 736	520/ 19840	0.0307692	0.811923	1	Human Diseases	Infectious disease: viral	TRINITY_DN3344_c0_g2,TRINITY_DN14513_c0_g1,TRINITY_DN10729_c0_g5,TRINITY_DN22691_c0_g2,TRINITY_DN18394_c0_g1,TRINITY_DN7699_c1_g1,TRINITY_DN27145_c0_g2,TRINITY_DN7720_c0_g1,TRINITY_DN8593_c0_g3,TRINITY_DN11629_c0_g2,TRINITY_DN33589_c0_g1,TRINITY_DN12511_c0_g2,TRINITY_DN11839_c0_g1,TRINITY_DN2368_c0_g1,TRINITY_DN27561_c0_g1,TRINITY_DN17249_c0_g2
5	map04390	Hippo signaling pathway	KEGG PATHWAY	5/ 736	183/ 19840	0.0273224	0.813355	1	Environmental Information Processing	Signal transduction	TRINITY_DN13131_c0_g2,TRINITY_DN11629_c0_g2,TRINITY_DN31606_c0_g1,TRINITY_DN13017_c0_g1,TRINITY_DN27145_c0_g2
3	map05100	Bacterial invasion of epithelial cells	KEGG PATHWAY	3/ 736	118/ 19840	0.0254237	0.818376	1	Human Diseases	Infectious disease: bacterial	TRINITY_DN29114_c0_g1,TRINITY_DN7343_c0_g1,TRINITY_DN15846_c0_g1
5	map03040	Spliceosome	KEGG PATHWAY	5/ 736	185/ 19840	0.027027	0.820621	1	Genetic Information Processing	Transcription	TRINITY_DN6232_c0_g1,TRINITY_DN7967_c0_g1,TRINITY_DN394_c0_g1,TRINITY_DN405_c0_g1,TRINITY_DN45031_c0_g1
6	map05416	Viral myocarditis	KEGG PATHWAY	6/ 736	218/ 19840	0.0275229	0.823259	1	Human Diseases	Cardiovascular disease	TRINITY_DN18394_c0_g1,TRINITY_DN8593_c0_g3,TRINITY_DN16169_c0_g2,TRINITY_DN12511_c0_g2,TRINITY_DN15846_c0_g1,TRINITY_DN26589_c0_g1
6	map03013	Nucleocytoplasmic transport	KEGG PATHWAY	6/ 736	218/ 19840	0.0275229	0.823259	1	Genetic Information Processing	Translation	TRINITY_DN3300_c1_g2,TRINITY_DN45031_c0_g1,TRINITY_DN405_c0_g1,TRINITY_DN6355_c0_g2,TRINITY_DN7028_c0_g1,TRINITY_DN17092_c0_g1
2	map04971	Gastric acid secretion	KEGG PATHWAY	2/ 736	84/ 19840	0.0238095	0.823635	1	Organismal Systems	Digestive system	TRINITY_DN2592_c1_g2,TRINITY_DN38071_c0_g1
3	map05034	Alcoholism	KEGG PATHWAY	3/ 736	120/ 19840	0.025	0.827074	1	Human Diseases	Substance dependence	TRINITY_DN2151_c0_g1,TRINITY_DN27561_c0_g1,TRINITY_DN1343_c0_g1
3	map01524	Platinum drug resistance	KEGG PATHWAY	3/ 736	120/ 19840	0.025	0.827074	1	Human Diseases	Drug resistance: antineoplastic	TRINITY_DN18394_c0_g1,TRINITY_DN7699_c1_g1,TRINITY_DN41338_c0_g1
4	map04650	Natural killer cell mediated cytotoxicity	KEGG PATHWAY	4/ 736	154/ 19840	0.025974	0.827587	1	Organismal Systems	Immune system	TRINITY_DN7492_c0_g1,TRINITY_DN49348_c0_g1,TRINITY_DN7699_c1_g1,TRINITY_DN14180_c0_g1
4	map05145	Toxoplasmosis	KEGG PATHWAY	4/ 736	156/ 19840	0.025641	0.835027	1	Human Diseases	Infectious disease: parasitic	TRINITY_DN22691_c0_g2,TRINITY_DN5323_c0_g2,TRINITY_DN17249_c0_g2,TRINITY_DN18394_c0_g1
4	map05224	Breast cancer	KEGG PATHWAY	4/ 736	157/ 19840	0.0254777	0.838645	1	Human Diseases	Cancer: specific types	TRINITY_DN14730_c0_g1,TRINITY_DN11629_c0_g2,TRINITY_DN6169_c0_g1,TRINITY_DN27145_c0_g2
4	map04670	Leukocyte transendothelial migration	KEGG PATHWAY	4/ 736	157/ 19840	0.0254777	0.838645	1	Organismal Systems	Immune system	TRINITY_DN8780_c0_g1,TRINITY_DN2996_c0_g1,TRINITY_DN18504_c0_g1,TRINITY_DN21147_c0_g1
4	map05120	Epithelial cell signaling in Helicobacter pylori infection	KEGG PATHWAY	4/ 736	158/ 19840	0.0253165	0.842196	1	Human Diseases	Infectious disease: bacterial	TRINITY_DN18973_c0_g1,TRINITY_DN33589_c0_g1,TRINITY_DN14513_c0_g1,TRINITY_DN1781_c0_g1
2	map04713	Circadian entrainment	KEGG PATHWAY	2/ 736	88/ 19840	0.0227273	0.842942	1	Organismal Systems	Environmental adaptation	TRINITY_DN22774_c0_g1,TRINITY_DN2151_c0_g1
4	map04622	RIG-I-like receptor signaling pathway	KEGG PATHWAY	4/ 736	160/ 19840	0.025	0.849103	1	Organismal Systems	Immune system	TRINITY_DN10613_c0_g1,TRINITY_DN27997_c1_g1,TRINITY_DN1781_c0_g1,TRINITY_DN18394_c0_g1
10	map04621	NOD-like receptor signaling pathway	KEGG PATHWAY	10/ 736	354/ 19840	0.0282486	0.850005	1	Organismal Systems	Immune system	TRINITY_DN18394_c0_g1,TRINITY_DN20109_c0_g1,TRINITY_DN10683_c0_g1,TRINITY_DN3114_c0_g1,TRINITY_DN24248_c0_g1,TRINITY_DN3466_c0_g3,TRINITY_DN8950_c0_g1,TRINITY_DN6729_c0_g3,TRINITY_DN46101_c0_g1,TRINITY_DN1781_c0_g1
2	map05214	Glioma	KEGG PATHWAY	2/ 736	90/ 19840	0.0222222	0.85186	1	Human Diseases	Cancer: specific types	TRINITY_DN8609_c0_g1,TRINITY_DN5923_c0_g1
2	map04115	p53 signaling pathway	KEGG PATHWAY	2/ 736	90/ 19840	0.0222222	0.85186	1	Cellular Processes	Cell growth and death	TRINITY_DN7492_c0_g1,TRINITY_DN18394_c0_g1
4	map00230	Purine metabolism	KEGG PATHWAY	4/ 736	161/ 19840	0.0248447	0.852459	1	Metabolism	Nucleotide metabolism	TRINITY_DN22774_c0_g1,TRINITY_DN42045_c0_g1,TRINITY_DN6281_c0_g1,TRINITY_DN1106_c0_g1
14	map05131	Shigellosis	KEGG PATHWAY	14/ 736	479/ 19840	0.0292276	0.853268	1	Human Diseases	Infectious disease: bacterial	TRINITY_DN46101_c0_g1,TRINITY_DN8780_c0_g1,TRINITY_DN11543_c0_g2,TRINITY_DN7343_c0_g1,TRINITY_DN5249_c0_g1,TRINITY_DN112_c0_g1,TRINITY_DN21147_c0_g1,TRINITY_DN10700_c0_g1,TRINITY_DN8950_c0_g1,TRINITY_DN3466_c0_g3,TRINITY_DN6729_c0_g3,TRINITY_DN20109_c0_g1,TRINITY_DN7831_c0_g1,TRINITY_DN1781_c0_g1
1	map01250	Biosynthesis of nucleotide sugars	KEGG PATHWAY	1/ 736	51/ 19840	0.0196078	0.85491	1	Metabolism	Global and overview maps	TRINITY_DN11543_c0_g2
1	map04962	Vasopressin-regulated water reabsorption	KEGG PATHWAY	1/ 736	51/ 19840	0.0196078	0.85491	1	Organismal Systems	Excretory system	TRINITY_DN27561_c0_g1
7	map05133	Pertussis	KEGG PATHWAY	7/ 736	261/ 19840	0.0268199	0.855172	1	Human Diseases	Infectious disease: bacterial	TRINITY_DN5058_c0_g1,TRINITY_DN24248_c0_g1,TRINITY_DN3466_c0_g3,TRINITY_DN8950_c0_g1,TRINITY_DN6729_c0_g3,TRINITY_DN46101_c0_g1,TRINITY_DN1781_c0_g1
11	map05417	Lipid and atherosclerosis	KEGG PATHWAY	11/ 736	390/ 19840	0.0282051	0.860656	1	Human Diseases	Cardiovascular disease	TRINITY_DN7492_c0_g1,TRINITY_DN18394_c0_g1,TRINITY_DN8780_c0_g1,TRINITY_DN7699_c1_g1,TRINITY_DN1413_c0_g1,TRINITY_DN24248_c0_g1,TRINITY_DN3466_c0_g3,TRINITY_DN8950_c0_g1,TRINITY_DN6729_c0_g3,TRINITY_DN46101_c0_g1,TRINITY_DN1781_c0_g1
5	map05225	Hepatocellular carcinoma	KEGG PATHWAY	5/ 736	198/ 19840	0.0252525	0.862442	1	Human Diseases	Cancer: specific types	TRINITY_DN406_c0_g1,TRINITY_DN54_c1_g1,TRINITY_DN11629_c0_g2,TRINITY_DN4774_c0_g1,TRINITY_DN27145_c0_g2
16	map05132	Salmonella infection	KEGG PATHWAY	16/ 736	545/ 19840	0.0293578	0.862729	1	Human Diseases	Infectious disease: bacterial	TRINITY_DN6639_c1_g1,TRINITY_DN7492_c0_g1,TRINITY_DN18394_c0_g1,TRINITY_DN8780_c0_g1,TRINITY_DN7343_c0_g1,TRINITY_DN2672_c0_g1,TRINITY_DN21147_c0_g1,TRINITY_DN24248_c0_g1,TRINITY_DN3466_c0_g3,TRINITY_DN2302_c1_g3,TRINITY_DN3579_c1_g1,TRINITY_DN8950_c0_g1,TRINITY_DN6729_c0_g3,TRINITY_DN46101_c0_g1,TRINITY_DN1781_c0_g1,TRINITY_DN28516_c0_g2
2	map05110	Vibrio cholerae infection	KEGG PATHWAY	2/ 736	93/ 19840	0.0215054	0.864372	1	Human Diseases	Infectious disease: bacterial	TRINITY_DN33589_c0_g1,TRINITY_DN14513_c0_g1
3	map05222	Small cell lung cancer	KEGG PATHWAY	3/ 736	130/ 19840	0.0230769	0.865388	1	Human Diseases	Cancer: specific types	TRINITY_DN13204_c0_g1,TRINITY_DN22691_c0_g2,TRINITY_DN17249_c0_g2
1	map05216	Thyroid cancer	KEGG PATHWAY	1/ 736	53/ 19840	0.0188679	0.865502	1	Human Diseases	Cancer: specific types	TRINITY_DN198_c0_g1
8	map04530	Tight junction	KEGG PATHWAY	8/ 736	301/ 19840	0.0265781	0.873868	1	Cellular Processes	Cellular community - eukaryotes	TRINITY_DN18504_c0_g1,TRINITY_DN8780_c0_g1,TRINITY_DN2996_c0_g1,TRINITY_DN7343_c0_g1,TRINITY_DN309_c0_g2,TRINITY_DN21147_c0_g1,TRINITY_DN12511_c0_g2,TRINITY_DN181_c0_g2
1	map00062	Fatty acid elongation	KEGG PATHWAY	1/ 736	55/ 19840	0.0181818	0.875322	1	Metabolism	Lipid metabolism	TRINITY_DN4836_c0_g1
1	map05032	Morphine addiction	KEGG PATHWAY	1/ 736	55/ 19840	0.0181818	0.875322	1	Human Diseases	Substance dependence	TRINITY_DN2151_c0_g1
1	map00515	Mannose type O-glycan biosynthesis	KEGG PATHWAY	1/ 736	55/ 19840	0.0181818	0.875322	1	Metabolism	Glycan biosynthesis and metabolism	TRINITY_DN7189_c1_g1
2	map04725	Cholinergic synapse	KEGG PATHWAY	2/ 736	97/ 19840	0.0206186	0.879549	1	Organismal Systems	Nervous system	TRINITY_DN2151_c0_g1,TRINITY_DN27561_c0_g1
5	map05161	Hepatitis B	KEGG PATHWAY	5/ 736	209/ 19840	0.0239234	0.89114	1	Human Diseases	Infectious disease: viral	TRINITY_DN24248_c0_g1,TRINITY_DN27561_c0_g1,TRINITY_DN7699_c1_g1,TRINITY_DN1781_c0_g1,TRINITY_DN18394_c0_g1
7	map04218	Cellular senescence	KEGG PATHWAY	7/ 736	277/ 19840	0.0252708	0.892483	1	Cellular Processes	Cell growth and death	TRINITY_DN13204_c0_g1,TRINITY_DN18864_c0_g2,TRINITY_DN5249_c0_g1,TRINITY_DN8593_c0_g3,TRINITY_DN24248_c0_g1,TRINITY_DN12511_c0_g2,TRINITY_DN1781_c0_g1
2	map04740	Olfactory transduction	KEGG PATHWAY	2/ 736	101/ 19840	0.019802	0.893145	1	Organismal Systems	Sensory system	TRINITY_DN18000_c0_g1,TRINITY_DN30424_c0_g1
4	map04611	Platelet activation	KEGG PATHWAY	4/ 736	176/ 19840	0.0227273	0.895644	1	Organismal Systems	Immune system	TRINITY_DN8780_c0_g1,TRINITY_DN22774_c0_g1,TRINITY_DN18908_c0_g1,TRINITY_DN14369_c0_g1
2	map05210	Colorectal cancer	KEGG PATHWAY	2/ 736	102/ 19840	0.0196078	0.896313	1	Human Diseases	Cancer: specific types	TRINITY_DN13131_c0_g2,TRINITY_DN11629_c0_g2
6	map05415	Diabetic cardiomyopathy	KEGG PATHWAY	6/ 736	247/ 19840	0.0242915	0.899684	1	Human Diseases	Cardiovascular disease	TRINITY_DN10556_c0_g2,TRINITY_DN963_c0_g2,TRINITY_DN20109_c0_g1,TRINITY_DN1818_c0_g1,TRINITY_DN1413_c0_g1,TRINITY_DN24886_c0_g1
2	map04211	Longevity regulating pathway	KEGG PATHWAY	2/ 736	105/ 19840	0.0190476	0.905302	1	Organismal Systems	Aging	TRINITY_DN27561_c0_g1,TRINITY_DN1718_c1_g1
7	map04714	Thermogenesis	KEGG PATHWAY	7/ 736	286/ 19840	0.0244755	0.909665	1	Organismal Systems	Environmental adaptation	TRINITY_DN1859_c0_g1,TRINITY_DN963_c0_g2,TRINITY_DN26557_c0_g3,TRINITY_DN4774_c0_g1,TRINITY_DN24886_c0_g1,TRINITY_DN27561_c0_g1,TRINITY_DN4361_c0_g1
5	map05150	Staphylococcus aureus infection	KEGG PATHWAY	5/ 736	218/ 19840	0.0229358	0.910635	1	Human Diseases	Infectious disease: bacterial	TRINITY_DN38753_c0_g3,TRINITY_DN18307_c0_g1,TRINITY_DN16169_c0_g2,TRINITY_DN38141_c0_g1,TRINITY_DN21842_c0_g3
2	map01232	Nucleotide metabolism	KEGG PATHWAY	2/ 736	107/ 19840	0.0186916	0.910885	1	Metabolism	Global and overview maps	TRINITY_DN6281_c0_g1,TRINITY_DN1106_c0_g1
1	map04923	Regulation of lipolysis in adipocytes	KEGG PATHWAY	1/ 736	64/ 19840	0.015625	0.911369	1	Organismal Systems	Endocrine system	TRINITY_DN7462_c0_g1
3	map04380	Osteoclast differentiation	KEGG PATHWAY	3/ 736	147/ 19840	0.0204082	0.913585	1	Organismal Systems	Development and regeneration	TRINITY_DN1283_c2_g1,TRINITY_DN46101_c0_g1,TRINITY_DN14180_c0_g1
3	map05235	PD-L1 expression and PD-1 checkpoint pathway in cancer	KEGG PATHWAY	3/ 736	147/ 19840	0.0204082	0.913585	1	Human Diseases	Cancer: overview	TRINITY_DN11752_c0_g1,TRINITY_DN16169_c0_g2,TRINITY_DN14180_c0_g1
4	map05160	Hepatitis C	KEGG PATHWAY	4/ 736	185/ 19840	0.0216216	0.915854	1	Human Diseases	Infectious disease: viral	TRINITY_DN2996_c0_g1,TRINITY_DN18504_c0_g1,TRINITY_DN7699_c1_g1,TRINITY_DN18394_c0_g1
3	map04071	Sphingolipid signaling pathway	KEGG PATHWAY	3/ 736	148/ 19840	0.0202703	0.915861	1	Environmental Information Processing	Signal transduction	TRINITY_DN8780_c0_g1,TRINITY_DN27454_c0_g1,TRINITY_DN4619_c0_g1
2	map04916	Melanogenesis	KEGG PATHWAY	2/ 736	109/ 19840	0.0183486	0.916158	1	Organismal Systems	Endocrine system	TRINITY_DN27561_c0_g1,TRINITY_DN27145_c0_g2
3	map04722	Neurotrophin signaling pathway	KEGG PATHWAY	3/ 736	149/ 19840	0.0201342	0.918082	1	Organismal Systems	Nervous system	TRINITY_DN20109_c0_g1,TRINITY_DN7699_c1_g1,TRINITY_DN4361_c0_g1
1	map00980	Metabolism of xenobiotics by cytochrome P450	KEGG PATHWAY	1/ 736	67/ 19840	0.0149254	0.920902	1	Metabolism	Xenobiotics biodegradation and metabolism	TRINITY_DN8144_c0_g1
4	map03008	Ribosome biogenesis in eukaryotes	KEGG PATHWAY	4/ 736	189/ 19840	0.021164	0.923658	1	Genetic Information Processing	Translation	TRINITY_DN27269_c0_g1,TRINITY_DN8811_c0_g1,TRINITY_DN8811_c1_g1,TRINITY_DN1209_c0_g1
2	map00983	Drug metabolism - other enzymes	KEGG PATHWAY	2/ 736	113/ 19840	0.0176991	0.925836	1	Metabolism	Xenobiotics biodegradation and metabolism	TRINITY_DN3847_c0_g1,TRINITY_DN8035_c0_g1
1	map00510	N-Glycan biosynthesis	KEGG PATHWAY	1/ 736	69/ 19840	0.0144928	0.926681	1	Metabolism	Glycan biosynthesis and metabolism	TRINITY_DN22037_c0_g1
2	map03083	Polycomb repressive complex	KEGG PATHWAY	2/ 736	114/ 19840	0.0175439	0.928086	1	Genetic Information Processing	Chromosome	TRINITY_DN42380_c0_g3,TRINITY_DN5188_c0_g2
4	map04610	Complement and coagulation cascades	KEGG PATHWAY	4/ 736	192/ 19840	0.0208333	0.929078	1	Organismal Systems	Immune system	TRINITY_DN11991_c0_g1,TRINITY_DN5825_c1_g1,TRINITY_DN7306_c0_g4,TRINITY_DN5058_c0_g1
1	map05219	Bladder cancer	KEGG PATHWAY	1/ 736	70/ 19840	0.0142857	0.92941	1	Human Diseases	Cancer: specific types	TRINITY_DN1781_c0_g1
5	map05206	MicroRNAs in cancer	KEGG PATHWAY	5/ 736	229/ 19840	0.0218341	0.930257	1	Human Diseases	Cancer: overview	TRINITY_DN5923_c0_g1,TRINITY_DN2368_c0_g1,TRINITY_DN5825_c1_g1,TRINITY_DN406_c0_g1,TRINITY_DN198_c0_g1
1	map00520	Amino sugar and nucleotide sugar metabolism	KEGG PATHWAY	1/ 736	71/ 19840	0.0140845	0.932038	1	Metabolism	Carbohydrate metabolism	TRINITY_DN11543_c0_g2
3	map03082	ATP-dependent chromatin remodeling	KEGG PATHWAY	3/ 736	158/ 19840	0.0189873	0.935789	1	Genetic Information Processing	Chromosome	TRINITY_DN4774_c0_g1,TRINITY_DN12043_c0_g1,TRINITY_DN7720_c0_g1
2	map05211	Renal cell carcinoma	KEGG PATHWAY	2/ 736	118/ 19840	0.0169492	0.936455	1	Human Diseases	Cancer: specific types	TRINITY_DN10618_c0_g2,TRINITY_DN4204_c0_g1
2	map04664	Fc epsilon RI signaling pathway	KEGG PATHWAY	2/ 736	120/ 19840	0.0166667	0.940285	1	Organismal Systems	Immune system	TRINITY_DN18908_c0_g1,TRINITY_DN14369_c0_g1
1	map05213	Endometrial cancer	KEGG PATHWAY	1/ 736	75/ 19840	0.0133333	0.941608	1	Human Diseases	Cancer: specific types	TRINITY_DN11629_c0_g2
4	map04612	Antigen processing and presentation	KEGG PATHWAY	4/ 736	200/ 19840	0.02	0.941873	1	Organismal Systems	Immune system	TRINITY_DN8593_c0_g3,TRINITY_DN12124_c0_g1,TRINITY_DN16169_c0_g2,TRINITY_DN12511_c0_g2
2	map00010	Glycolysis / Gluconeogenesis	KEGG PATHWAY	2/ 736	121/ 19840	0.0165289	0.942117	1	Metabolism	Carbohydrate metabolism	TRINITY_DN11543_c0_g2,TRINITY_DN5986_c0_g4
4	map05418	Fluid shear stress and atherosclerosis	KEGG PATHWAY	4/ 736	201/ 19840	0.0199005	0.943315	1	Human Diseases	Cardiovascular disease	TRINITY_DN12696_c0_g2,TRINITY_DN46101_c0_g1,TRINITY_DN406_c0_g1,TRINITY_DN15846_c0_g1
1	map04720	Long-term potentiation	KEGG PATHWAY	1/ 736	77/ 19840	0.012987	0.945876	1	Organismal Systems	Nervous system	TRINITY_DN4361_c0_g1
9	map05166	Human T-cell leukemia virus 1 infection	KEGG PATHWAY	9/ 736	382/ 19840	0.0235602	0.947829	1	Human Diseases	Infectious disease: viral	TRINITY_DN13204_c0_g1,TRINITY_DN18912_c0_g1,TRINITY_DN8593_c0_g3,TRINITY_DN24248_c0_g1,TRINITY_DN16169_c0_g2,TRINITY_DN12511_c0_g2,TRINITY_DN11752_c0_g1,TRINITY_DN27561_c0_g1,TRINITY_DN14180_c0_g1
2	map04723	Retrograde endocannabinoid signaling	KEGG PATHWAY	2/ 736	125/ 19840	0.016	0.948924	1	Organismal Systems	Nervous system	TRINITY_DN2151_c0_g1,TRINITY_DN39391_c0_g1
7	map05152	Tuberculosis	KEGG PATHWAY	7/ 736	315/ 19840	0.0222222	0.949944	1	Human Diseases	Infectious disease: bacterial	TRINITY_DN4313_c0_g1,TRINITY_DN18394_c0_g1,TRINITY_DN5323_c0_g2,TRINITY_DN3114_c0_g1,TRINITY_DN24248_c0_g1,TRINITY_DN9937_c0_g2,TRINITY_DN46101_c0_g1
7	map04015	Rap1 signaling pathway	KEGG PATHWAY	7/ 736	315/ 19840	0.0222222	0.949944	1	Environmental Information Processing	Signal transduction	TRINITY_DN5923_c0_g1,TRINITY_DN12696_c0_g2,TRINITY_DN6169_c0_g1,TRINITY_DN15027_c0_g1,TRINITY_DN8048_c0_g2,TRINITY_DN16169_c0_g2,TRINITY_DN178_c0_g1
2	map04013	MAPK signaling pathway - fly	KEGG PATHWAY	2/ 736	126/ 19840	0.015873	0.950503	1	Environmental Information Processing	Signal transduction	TRINITY_DN36571_c0_g1,TRINITY_DN28233_c0_g1
1	map04214	Apoptosis - fly	KEGG PATHWAY	1/ 736	80/ 19840	0.0125	0.951701	1	Cellular Processes	Cell growth and death	TRINITY_DN18394_c0_g1
4	map04310	Wnt signaling pathway	KEGG PATHWAY	4/ 736	208/ 19840	0.0192308	0.95253	1	Environmental Information Processing	Signal transduction	TRINITY_DN8780_c0_g1,TRINITY_DN11629_c0_g2,TRINITY_DN26777_c0_g2,TRINITY_DN27145_c0_g2
1	map02010	ABC transporters	KEGG PATHWAY	1/ 736	81/ 19840	0.0123457	0.9535	1	Environmental Information Processing	Membrane transport	TRINITY_DN20487_c0_g2
1	map05310	Asthma	KEGG PATHWAY	1/ 736	82/ 19840	0.0121951	0.955232	1	Human Diseases	Immune disease	TRINITY_DN16169_c0_g2
1	map04213	Longevity regulating pathway - multiple species	KEGG PATHWAY	1/ 736	82/ 19840	0.0121951	0.955232	1	Organismal Systems	Aging	TRINITY_DN1971_c0_g1
2	map04926	Relaxin signaling pathway	KEGG PATHWAY	2/ 736	130/ 19840	0.0153846	0.956363	1	Organismal Systems	Endocrine system	TRINITY_DN2151_c0_g1,TRINITY_DN27561_c0_g1
2	map04928	Parathyroid hormone synthesis, secretion and action	KEGG PATHWAY	2/ 736	134/ 19840	0.0149254	0.961556	1	Organismal Systems	Endocrine system	TRINITY_DN4231_c0_g1,TRINITY_DN27561_c0_g1
1	map03018	RNA degradation	KEGG PATHWAY	1/ 736	88/ 19840	0.0113636	0.964352	1	Genetic Information Processing	Folding, sorting and degradation	TRINITY_DN14658_c0_g1
1	map05223	Non-small cell lung cancer	KEGG PATHWAY	1/ 736	89/ 19840	0.011236	0.96568	1	Human Diseases	Cancer: specific types	TRINITY_DN2302_c1_g3
3	map00190	Oxidative phosphorylation	KEGG PATHWAY	3/ 736	182/ 19840	0.0164835	0.967186	1	Metabolism	Energy metabolism	TRINITY_DN24886_c0_g1,TRINITY_DN33589_c0_g1,TRINITY_DN14513_c0_g1
7	map05203	Viral carcinogenesis	KEGG PATHWAY	7/ 736	336/ 19840	0.0208333	0.968177	1	Human Diseases	Cancer: overview	TRINITY_DN13204_c0_g1,TRINITY_DN13873_c0_g1,TRINITY_DN18394_c0_g1,TRINITY_DN7720_c0_g1,TRINITY_DN8593_c0_g3,TRINITY_DN12511_c0_g2,TRINITY_DN27561_c0_g1
1	map04012	ErbB signaling pathway	KEGG PATHWAY	1/ 736	91/ 19840	0.010989	0.968191	1	Environmental Information Processing	Signal transduction	TRINITY_DN13131_c0_g2
2	map04922	Glucagon signaling pathway	KEGG PATHWAY	2/ 736	141/ 19840	0.0141844	0.96925	1	Organismal Systems	Endocrine system	TRINITY_DN27561_c0_g1,TRINITY_DN963_c0_g2
2	map04662	B cell receptor signaling pathway	KEGG PATHWAY	2/ 736	143/ 19840	0.013986	0.971161	1	Organismal Systems	Immune system	TRINITY_DN35129_c0_g1,TRINITY_DN28875_c0_g2
2	map04935	Growth hormone synthesis, secretion and action	KEGG PATHWAY	2/ 736	143/ 19840	0.013986	0.971161	1	Organismal Systems	Endocrine system	TRINITY_DN31010_c0_g1,TRINITY_DN27561_c0_g1
7	map05170	Human immunodeficiency virus 1 infection	KEGG PATHWAY	7/ 736	342/ 19840	0.0204678	0.97214	1	Human Diseases	Infectious disease: viral	TRINITY_DN18394_c0_g1,TRINITY_DN7699_c1_g1,TRINITY_DN8593_c0_g3,TRINITY_DN16169_c0_g2,TRINITY_DN12511_c0_g2,TRINITY_DN2151_c0_g1,TRINITY_DN11752_c0_g1
1	map04914	Progesterone-mediated oocyte maturation	KEGG PATHWAY	1/ 736	98/ 19840	0.0102041	0.975618	1	Organismal Systems	Endocrine system	TRINITY_DN4361_c0_g1
4	map04142	Lysosome	KEGG PATHWAY	4/ 736	245/ 19840	0.0163265	0.982142	1	Cellular Processes	Transport and catabolism	TRINITY_DN36122_c0_g2,TRINITY_DN5834_c0_g2,TRINITY_DN12813_c0_g1,TRINITY_DN157_c0_g1
2	map01240	Biosynthesis of cofactors	KEGG PATHWAY	2/ 736	158/ 19840	0.0126582	0.982254	1	Metabolism	Global and overview maps	TRINITY_DN2869_c0_g1,TRINITY_DN1951_c0_g1
2	map04371	Apelin signaling pathway	KEGG PATHWAY	2/ 736	163/ 19840	0.0122699	0.984931	1	Environmental Information Processing	Signal transduction	TRINITY_DN10556_c0_g2,TRINITY_DN2151_c0_g1
6	map05167	Kaposi sarcoma-associated herpesvirus infection	KEGG PATHWAY	6/ 736	335/ 19840	0.0179104	0.986396	1	Human Diseases	Infectious disease: viral	TRINITY_DN18394_c0_g1,TRINITY_DN8593_c0_g3,TRINITY_DN24248_c0_g1,TRINITY_DN12511_c0_g2,TRINITY_DN2151_c0_g1,TRINITY_DN1781_c0_g1
2	map05140	Leishmaniasis	KEGG PATHWAY	2/ 736	167/ 19840	0.011976	0.986786	1	Human Diseases	Infectious disease: parasitic	TRINITY_DN46101_c0_g1,TRINITY_DN6355_c0_g2
7	map05169	Epstein-Barr virus infection	KEGG PATHWAY	7/ 736	379/ 19840	0.0184697	0.988118	1	Human Diseases	Infectious disease: viral	TRINITY_DN7623_c0_g1,TRINITY_DN18394_c0_g1,TRINITY_DN8593_c0_g3,TRINITY_DN24248_c0_g1,TRINITY_DN16169_c0_g2,TRINITY_DN12511_c0_g2,TRINITY_DN11752_c0_g1
2	map04540	Gap junction	KEGG PATHWAY	2/ 736	171/ 19840	0.0116959	0.988418	1	Cellular Processes	Cellular community - eukaryotes	TRINITY_DN22774_c0_g1,TRINITY_DN5923_c0_g1
1	map01522	Endocrine resistance	KEGG PATHWAY	1/ 736	118/ 19840	0.00847458	0.9886	1	Human Diseases	Drug resistance: antineoplastic	TRINITY_DN14730_c0_g1
1	map03460	Fanconi anemia pathway	KEGG PATHWAY	1/ 736	122/ 19840	0.00819672	0.990209	1	Genetic Information Processing	Replication and repair	TRINITY_DN41338_c0_g1
5	map05208	Chemical carcinogenesis - reactive oxygen species	KEGG PATHWAY	5/ 736	310/ 19840	0.016129	0.990661	1	Human Diseases	Cancer: overview	TRINITY_DN20109_c0_g1,TRINITY_DN12559_c0_g2,TRINITY_DN24886_c0_g1,TRINITY_DN406_c0_g1,TRINITY_DN18133_c0_g3
2	map04910	Insulin signaling pathway	KEGG PATHWAY	2/ 736	179/ 19840	0.0111732	0.991113	1	Organismal Systems	Endocrine system	TRINITY_DN11543_c0_g2,TRINITY_DN2085_c0_g1
9	map04145	Phagosome	KEGG PATHWAY	9/ 736	473/ 19840	0.0190275	0.992281	1	Cellular Processes	Transport and catabolism	TRINITY_DN8593_c0_g3,TRINITY_DN4313_c0_g1,TRINITY_DN14513_c0_g1,TRINITY_DN1344_c0_g3,TRINITY_DN476_c0_g1,TRINITY_DN1413_c0_g1,TRINITY_DN9937_c0_g2,TRINITY_DN12511_c0_g2,TRINITY_DN33589_c0_g1
2	map04919	Thyroid hormone signaling pathway	KEGG PATHWAY	2/ 736	187/ 19840	0.0106952	0.993193	1	Organismal Systems	Endocrine system	TRINITY_DN2592_c1_g2,TRINITY_DN7831_c0_g1
8	map05020	Prion disease	KEGG PATHWAY	8/ 736	443/ 19840	0.0180587	0.993554	1	Human Diseases	Neurodegenerative disease	TRINITY_DN20109_c0_g1,TRINITY_DN24248_c0_g1,TRINITY_DN22204_c1_g1,TRINITY_DN2302_c1_g3,TRINITY_DN15846_c0_g1,TRINITY_DN24886_c0_g1,TRINITY_DN27561_c0_g1,TRINITY_DN46101_c0_g1
2	map04120	Ubiquitin mediated proteolysis	KEGG PATHWAY	2/ 736	189/ 19840	0.010582	0.993633	1	Genetic Information Processing	Folding, sorting and degradation	TRINITY_DN30341_c0_g2,TRINITY_DN25101_c0_g1
5	map04210	Apoptosis	KEGG PATHWAY	5/ 736	327/ 19840	0.0152905	0.994077	1	Cellular Processes	Cell growth and death	TRINITY_DN7492_c0_g1,TRINITY_DN5249_c0_g1,TRINITY_DN7699_c1_g1,TRINITY_DN49348_c0_g1,TRINITY_DN18394_c0_g1
1	map04114	Oocyte meiosis	KEGG PATHWAY	1/ 736	139/ 19840	0.00719424	0.994873	1	Cellular Processes	Cell growth and death	TRINITY_DN4361_c0_g1
1	map04212	Longevity regulating pathway - worm	KEGG PATHWAY	1/ 736	146/ 19840	0.00684932	0.996073	1	Organismal Systems	Aging	TRINITY_DN1204_c0_g3
14	map05022	Pathways of neurodegeneration - multiple diseases	KEGG PATHWAY	14/ 736	738/ 19840	0.0189702	0.998665	1	Human Diseases	Neurodegenerative disease	TRINITY_DN7878_c1_g1,TRINITY_DN5249_c0_g1,TRINITY_DN26100_c0_g1,TRINITY_DN25101_c0_g1,TRINITY_DN18394_c0_g1,TRINITY_DN11629_c0_g2,TRINITY_DN27145_c0_g2,TRINITY_DN7699_c1_g1,TRINITY_DN24248_c0_g1,TRINITY_DN22204_c1_g1,TRINITY_DN2302_c1_g3,TRINITY_DN24886_c0_g1,TRINITY_DN46101_c0_g1,TRINITY_DN14737_c0_g2
2	map04140	Autophagy - animal	KEGG PATHWAY	2/ 736	240/ 19840	0.00833333	0.998876	1	Cellular Processes	Transport and catabolism	TRINITY_DN20109_c0_g1,TRINITY_DN10700_c0_g1
1	map05322	Systemic lupus erythematosus	KEGG PATHWAY	1/ 736	183/ 19840	0.00546448	0.999042	1	Human Diseases	Immune disease	TRINITY_DN16169_c0_g2
2	map04110	Cell cycle	KEGG PATHWAY	2/ 736	263/ 19840	0.00760456	0.999493	1	Cellular Processes	Cell growth and death	TRINITY_DN13204_c0_g1,TRINITY_DN6247_c0_g1
9	map05010	Alzheimer disease	KEGG PATHWAY	9/ 736	598/ 19840	0.0150502	0.999632	1	Human Diseases	Neurodegenerative disease	TRINITY_DN18394_c0_g1,TRINITY_DN5249_c0_g1,TRINITY_DN24248_c0_g1,TRINITY_DN27145_c0_g2,TRINITY_DN11629_c0_g2,TRINITY_DN14125_c0_g1,TRINITY_DN24886_c0_g1,TRINITY_DN46101_c0_g1,TRINITY_DN2302_c1_g3
9	map05171	Coronavirus disease - COVID-19	KEGG PATHWAY	9/ 736	617/ 19840	0.0145867	0.999776	1	Human Diseases	Infectious disease: viral	TRINITY_DN1818_c0_g1,TRINITY_DN10556_c0_g2,TRINITY_DN24248_c0_g1,TRINITY_DN150_c2_g2,TRINITY_DN3466_c0_g3,TRINITY_DN8950_c0_g1,TRINITY_DN6729_c0_g3,TRINITY_DN46101_c0_g1,TRINITY_DN1781_c0_g1
6	map05016	Huntington disease	KEGG PATHWAY	6/ 736	554/ 19840	0.0108303	0.999969	1	Human Diseases	Neurodegenerative disease	TRINITY_DN7878_c1_g1,TRINITY_DN26100_c0_g1,TRINITY_DN18394_c0_g1,TRINITY_DN2302_c1_g3,TRINITY_DN24886_c0_g1,TRINITY_DN27561_c0_g1
4	map05012	Parkinson disease	KEGG PATHWAY	4/ 736	462/ 19840	0.00865801	0.999975	1	Human Diseases	Neurodegenerative disease	TRINITY_DN24886_c0_g1,TRINITY_DN1343_c0_g1,TRINITY_DN2302_c1_g3,TRINITY_DN25101_c0_g1
6	map05014	Amyotrophic lateral sclerosis	KEGG PATHWAY	6/ 736	639/ 19840	0.00938967	0.999998	1	Human Diseases	Neurodegenerative disease	TRINITY_DN7878_c1_g1,TRINITY_DN26100_c0_g1,TRINITY_DN25101_c0_g1,TRINITY_DN2302_c1_g3,TRINITY_DN24886_c0_g1,TRINITY_DN14737_c0_g2
